# Supplementary material for: Crystal structure of tetra­kis­[μ-3-carboxy-1-(1,2,4-triazol-4-yl)adamantane-κ2 N 1:N 2]tetra­fluoridodi-μ2-oxido-dioxidodisilver(I)divanadium(V) tetra­hydrate
Source: Acta Crystallogr E Crystallogr Commun. 2019 May 17;75(Pt 6):808–11. doi: 10.1107/S2056989019006844 (PMC6658938; doi:10.1107/S2056989019006844)
Supplement: Supplementary file 1 [file e-75-00808-sup1.cif]

##############################################################################
#                                                                            #
# This CIF contains the data in a paper accepted for publication in          #
# Acta Crystallographica Section E. It conforms to the requirements of       #
# Notes for Authors for Acta Crystallographica Section E, and has been       #
# peer reviewed under the auspices of the IUCr Commission on Journals.       #
#                                                                            #
# Full details of the Crystallographic Information File format               #
# are given in the paper "The Crystallographic Information File (CIF):       #
# a New Standard Archive File for Crystallography" by S. R. Hall, F. H.      #
# Allen and I. D. Brown [Acta Cryst. (1991), A47, 655-685].                  #
#                                                                            #
# The current version of the core CIF dictionary is obtainable from          #
# ftp://ftp.iucr.org/pub/cif_core.dic.                                       #
#                                                                            #
# Software is freely available for graphical display of the structure(s)     #
# in this CIF. For information consult the CIF software page                 #
# http://www.iucr.org/resources/cif/software.                                #
#                                                                            #
# This file may be used for bona fide research purposes within the           #
# scientific community so long as proper attribution is given to the journal # 
# article from which it was obtained.                                        #
#                                                                            #
##############################################################################
data_I
_database_code_depnum_ccdc_archive 'CCDC 1915603'
_audit_creation_method     'SHELXL-2014/7'
_journal_date_recd_electronic     2019-04-12
_journal_date_accepted     2019-05-13
_journal_name_full     'Acta Crystallographica, Section E'
_journal_year     2019
_journal_volume     75
_journal_issue      6
_journal_page_first     808
_journal_page_last     811
_journal_paper_category     GM
_journal_paper_doi     10.1107/S2056989019006844
_journal_coeditor_code     ZQ2246
_publ_contact_author_name     'Ganna A. Senchyk'
_publ_contact_author_address
;
Inorganic Chemistry Department, Taras Shevchenko National University of Kyiv,
Volodymyrska Street, 64, Kyiv 01033,
Ukraine
;
_publ_contact_author_email     'senchyk.ganna@gmail.com'
_publ_contact_author_fax     ?
_publ_contact_author_phone     ?
_publ_section_title
;\
Crystal structure of
tetrakis[\m-3-carboxy-1-(1,2,4-triazol-4-yl)adamantane-\k^2^<i>N</i>^1^:\
<i>N</i>^2^]tetrafluoridodi-\m~2~-oxido-dioxidodisilver(I)divanadium(V)
tetrahydrate
;
loop_
    _publ_author_name
    _publ_author_footnote
    _publ_author_address
    'Senchyk, Ganna A.' .
;
Inorganic Chemistry Department, Taras Shevchenko National University of Kyiv,
Volodymyrska Street, 64, Kyiv 01033,
Ukraine
;
    'Lysenko, Andrey B.' .
;
Inorganic Chemistry Department, Taras Shevchenko National University of Kyiv,
Volodymyrska Street, 64, Kyiv 01033,
Ukraine
;
    'Rusanov, Eduard B.' .
;
Institute of Organic Chemistry, Murmanska Street, 5, Kyiv, 02660,
Ukraine
;
    'Domasevitch, Kostiantyn V.' .
;
Inorganic Chemistry Department, Taras Shevchenko National University of Kyiv,
Volodymyrska Street, 64, Kyiv 01033,
Ukraine
;
_publ_section_synopsis
;
The crystal structure of the title compound is based on the molecular
heterobimetallic unit {Ag~2~(VO~2~F~2~)~2~(<i>tr</i>)~4~} supported by the
1,2,4-triazole ligand, 1-(1,2,4-triazol-4-yl)-3-carboxyadamantane.
;
_chemical_name_systematic
;\
Tetrakis[\m-3-carboxy-1-(1,2,4-triazol-4-yl)adamantane-\k^2^<i>N</i>^1^:\
<i>N</i>^2^]tetrafluoridodi-\m~2~-oxido-dioxidodisilver(I)divanadium(V)
tetrahydrate
;
_chemical_name_common     ?
_chemical_formula_moiety     'C52 H68 Ag2 F4 N12 O12 V2, 4(H2 O) '
_chemical_formula_sum     'C52 H76 Ag2 F4 N12 O16 V2'
_chemical_formula_iupac     '[Ag2 V2 F4 O4 (C13 H17 N3 O2)4], 4H2 O'
_chemical_formula_weight     1518.86
_chemical_melting_point     ?
_space_group_crystal_system     triclinic
_space_group_name_H-M_alt     'P -1'
_space_group_name_Hall     '-P 1'
loop_
    _space_group_symop_operation_xyz
    'x, y, z'
    '-x, -y, -z'
_cell_length_a     8.2673(5)
_cell_length_b     12.6026(6)
_cell_length_c     14.6757(7)
_cell_angle_alpha     77.985(3)
_cell_angle_beta     86.535(2)
_cell_angle_gamma     83.945(3)
_cell_volume     1486.05(14)
_cell_formula_units_Z     1
_cell_measurement_reflns_used     25045
_cell_measurement_theta_min     1.660
_cell_measurement_theta_max     28.698
_cell_measurement_temperature     296(2)
_exptl_crystal_description     prism
_exptl_crystal_colour     light-yellow
_exptl_crystal_size_max     0.260
_exptl_crystal_size_mid     0.120
_exptl_crystal_size_min     0.100
_exptl_crystal_density_diffrn     1.697
_exptl_crystal_density_meas     ?
_exptl_crystal_density_method     ?
_exptl_crystal_F_000     776
_exptl_absorpt_coefficient_mu     1.045
_exptl_absorpt_correction_type     numerical
_exptl_absorpt_process_details
;
[face indexed (SADABS; Bruker, 2008)]
;
_exptl_absorpt_correction_T_min     0.682
_exptl_absorpt_correction_T_max     0.890
_exptl_special_details     ?
_diffrn_ambient_temperature     296(2)
_diffrn_source     'fine-focus sealed tube'
_diffrn_radiation_type     MoK\a
_diffrn_radiation_wavelength     0.71073
_diffrn_measurement_device_type     'Bruker APEXII area-detector'
_diffrn_measurement_method     '\w scans'
_diffrn_detector_area_resol_mean     ?
_diffrn_reflns_number     25045
_diffrn_reflns_av_R_equivalents     0.0534
_diffrn_reflns_av_unetI/netI     0.0640
_diffrn_reflns_theta_min     1.660
_diffrn_reflns_theta_max     28.698
_diffrn_reflns_theta_full     25.242
_diffrn_measured_fraction_theta_max     0.997
_diffrn_measured_fraction_theta_full     1.000
_diffrn_reflns_limit_h_min     -11
_diffrn_reflns_limit_h_max     11
_diffrn_reflns_limit_k_min     -16
_diffrn_reflns_limit_k_max     17
_diffrn_reflns_limit_l_min     -19
_diffrn_reflns_limit_l_max     19
_refine_special_details     ?
_reflns_number_total     7659
_reflns_number_gt     4839
_reflns_threshold_expression     'I > 2\s(I)'
_refine_ls_structure_factor_coef     Fsqd
_refine_ls_matrix_type     full
_refine_ls_R_factor_all     0.0831
_refine_ls_R_factor_gt     0.0445
_refine_ls_wR_factor_gt     0.0962
_refine_ls_wR_factor_ref     0.1121
_refine_ls_goodness_of_fit_ref     1.055
_refine_ls_restrained_S_all     1.056
_refine_ls_number_reflns     7659
_refine_ls_number_parameters     397
_refine_ls_number_restraints     1
_refine_ls_hydrogen_treatment     constr
_refine_ls_weighting_scheme     calc
_refine_ls_weighting_details
              'w=1/[\s^2^(Fo^2^)+(0.0428P)^2^+0.1791P] where P=(Fo^2^+2Fc^2^)/3'
_atom_sites_solution_hydrogens     mixed
_atom_sites_solution_primary     direct
_atom_sites_solution_secondary     difmap
_refine_ls_shift/su_max     0.001
_refine_ls_shift/su_mean     0.000
_refine_diff_density_max     0.576
_refine_diff_density_min     -0.704
_refine_ls_extinction_method     none
_refine_ls_extinction_coef     .
loop_
    _atom_type_symbol
    _atom_type_description
    _atom_type_scat_dispersion_real
    _atom_type_scat_dispersion_imag
    _atom_type_scat_source
    'C' 'C' 0.0033 0.0016
                         'International Tables Vol C Tables 4.2.6.8 and 6.1.1.4'
    'H' 'H' 0.0000 0.0000
                         'International Tables Vol C Tables 4.2.6.8 and 6.1.1.4'
    'N' 'N' 0.0061 0.0033
                         'International Tables Vol C Tables 4.2.6.8 and 6.1.1.4'
    'O' 'O' 0.0106 0.0060
                         'International Tables Vol C Tables 4.2.6.8 and 6.1.1.4'
    'F' 'F' 0.0171 0.0103
                         'International Tables Vol C Tables 4.2.6.8 and 6.1.1.4'
    'V' 'V' 0.3005 0.5294
                         'International Tables Vol C Tables 4.2.6.8 and 6.1.1.4'
    'Ag' 'Ag' -0.8971 1.1015
                         'International Tables Vol C Tables 4.2.6.8 and 6.1.1.4'
_computing_data_collection
;
APEX2 (Bruker, 2008)
;
_computing_cell_refinement
;
SAINT (Bruker, 2008)
;
_computing_data_reduction
;
SAINT (Bruker, 2008)
;
_computing_structure_solution
;
SHELXS97 (Sheldrick, 2008)
;
_computing_structure_refinement
;
SHELXL2014 (Sheldrick, 2015)
;
_computing_molecular_graphics
;
DIAMOND (Brandenburg, 1999)
;
_computing_publication_material
;
WinGX (Farrugia, 2012)
;
loop_
    _atom_site_type_symbol
    _atom_site_label
    _atom_site_fract_x
    _atom_site_fract_y
    _atom_site_fract_z
    _atom_site_U_iso_or_equiv
    _atom_site_adp_type
    _atom_site_calc_flag
    _atom_site_occupancy
    _atom_site_disorder_assembly
    _atom_site_disorder_group
    Ag Ag1 -0.00385(4) 0.54697(2) 0.11326(2) 0.04628(11) Uani d 1 . .
    V V1 -0.30899(7) 0.54308(4) 0.29331(4) 0.03150(14) Uani d 1 . .
    F F1 -0.3693(3) 0.67346(15) 0.21335(14) 0.0467(5) Uani d 1 . .
    F F2 -0.5052(3) 0.49964(18) 0.26987(17) 0.0604(6) Uani d 1 . .
    O O1 -0.1839(3) 0.44852(18) 0.26017(19) 0.0480(7) Uani d 1 . .
    O O2 -0.3264(3) 0.5279(2) 0.40630(16) 0.0465(6) Uani d 1 . .
    O O3 0.1863(4) 1.1178(2) 0.3251(2) 0.0763(10) Uani d 1 . .
    H H1O 0.1652 1.1836 0.3210 0.114 Uiso calc 1 . .
    O O4 0.2087(4) 1.1221(2) 0.4731(2) 0.0697(9) Uani d 1 . .
    O O5 0.7345(4) -0.1354(2) 0.1879(2) 0.0763(10) Uani d 1 . .
    H H2O 0.7008 -0.1957 0.1971 0.114 Uiso calc 1 . .
    O O6 0.4929(4) -0.0858(2) 0.1313(2) 0.0754(10) Uani d 1 . .
    N N1 -0.0998(3) 0.6295(2) 0.29829(18) 0.0340(6) Uani d 1 . .
    N N2 0.0147(4) 0.6413(2) 0.2265(2) 0.0422(7) Uani d 1 . .
    N N3 0.0900(3) 0.7190(2) 0.33460(18) 0.0324(6) Uani d 1 . .
    N N4 0.2080(4) 0.4410(2) 0.0703(2) 0.0412(7) Uani d 1 . .
    N N5 0.2061(4) 0.4050(2) -0.0112(2) 0.0444(8) Uani d 1 . .
    N N6 0.4209(4) 0.3254(2) 0.06259(18) 0.0356(7) Uani d 1 . .
    C C1 -0.0521(4) 0.6773(3) 0.3618(2) 0.0374(8) Uani d 1 . .
    H H1 -0.1086 0.6817 0.4178 0.045 Uiso calc 1 . .
    C C2 0.1274(5) 0.6938(3) 0.2511(2) 0.0425(9) Uani d 1 . .
    H H2 0.2212 0.7114 0.2153 0.051 Uiso calc 1 . .
    C C3 0.1904(4) 0.7734(2) 0.3894(2) 0.0290(7) Uani d 1 . .
    C C4 0.1587(5) 0.7283(3) 0.4921(2) 0.0385(8) Uani d 1 . .
    H H4A 0.1819 0.6497 0.5054 0.046 Uiso calc 1 . .
    H H4B 0.0455 0.7457 0.5095 0.046 Uiso calc 1 . .
    C C5 0.2693(5) 0.7795(3) 0.5474(3) 0.0496(10) Uani d 1 . .
    H H5 0.2521 0.7500 0.6141 0.059 Uiso calc 1 . .
    C C6 0.4463(5) 0.7555(3) 0.5197(3) 0.0600(12) Uani d 1 . .
    H H6A 0.5146 0.7876 0.5560 0.072 Uiso calc 1 . .
    H H6B 0.4752 0.6773 0.5322 0.072 Uiso calc 1 . .
    C C7 0.4743(4) 0.8014(3) 0.4181(3) 0.0475(10) Uani d 1 . .
    H H7 0.5890 0.7852 0.4003 0.057 Uiso calc 1 . .
    C C8 0.3671(4) 0.7488(3) 0.3614(3) 0.0472(10) Uani d 1 . .
    H H8A 0.3852 0.7775 0.2954 0.057 Uiso calc 1 . .
    H H8B 0.3953 0.6706 0.3731 0.057 Uiso calc 1 . .
    C C9 0.1443(4) 0.8964(2) 0.3674(2) 0.0352(8) Uani d 1 . .
    H H9A 0.0301 0.9124 0.3837 0.042 Uiso calc 1 . .
    H H9B 0.1622 0.9251 0.3013 0.042 Uiso calc 1 . .
    C C10 0.2513(4) 0.9494(3) 0.4246(3) 0.0380(8) Uani d 1 . .
    C C11 0.2249(5) 0.9011(3) 0.5283(2) 0.0461(9) Uani d 1 . .
    H H11A 0.2915 0.9345 0.5646 0.055 Uiso calc 1 . .
    H H11B 0.1118 0.9165 0.5471 0.055 Uiso calc 1 . .
    C C12 0.4305(4) 0.9237(3) 0.3956(3) 0.0415(9) Uani d 1 . .
    H H12A 0.4475 0.9512 0.3292 0.050 Uiso calc 1 . .
    H H12B 0.4999 0.9590 0.4287 0.050 Uiso calc 1 . .
    C C13 0.2125(5) 1.0721(3) 0.4106(3) 0.0514(10) Uani d 1 . .
    C C14 0.3380(5) 0.3922(3) 0.1122(2) 0.0423(9) Uani d 1 . .
    H H14 0.3691 0.4026 0.1693 0.051 Uiso calc 1 . .
    C C15 0.3337(5) 0.3364(3) -0.0129(3) 0.0519(10) Uani d 1 . .
    H H15 0.3613 0.2993 -0.0610 0.062 Uiso calc 1 . .
    C C16 0.5697(4) 0.2489(2) 0.0852(2) 0.0328(7) Uani d 1 . .
    C C17 0.6483(5) 0.2732(3) 0.1687(3) 0.0447(9) Uani d 1 . .
    H H17A 0.5725 0.2647 0.2223 0.054 Uiso calc 1 . .
    H H17B 0.6772 0.3476 0.1550 0.054 Uiso calc 1 . .
    C C18 0.8018(5) 0.1935(3) 0.1904(3) 0.0467(9) Uani d 1 . .
    H H18 0.8533 0.2085 0.2442 0.056 Uiso calc 1 . .
    C C19 0.7547(5) 0.0767(3) 0.2133(2) 0.0421(9) Uani d 1 . .
    H H19A 0.6806 0.0671 0.2675 0.050 Uiso calc 1 . .
    H H19B 0.8511 0.0263 0.2275 0.050 Uiso calc 1 . .
    C C20 0.6725(4) 0.0529(3) 0.1294(2) 0.0376(8) Uani d 1 . .
    C C21 0.5206(4) 0.1337(2) 0.1075(2) 0.0337(7) Uani d 1 . .
    H H21A 0.4677 0.1192 0.0547 0.040 Uiso calc 1 . .
    H H21B 0.4442 0.1251 0.1607 0.040 Uiso calc 1 . .
    C C22 0.6886(5) 0.2630(3) 0.0006(3) 0.0471(9) Uani d 1 . .
    H H22A 0.7184 0.3373 -0.0144 0.057 Uiso calc 1 . .
    H H22B 0.6376 0.2488 -0.0528 0.057 Uiso calc 1 . .
    C C23 0.8418(5) 0.1830(3) 0.0231(3) 0.0516(10) Uani d 1 . .
    H H23 0.9186 0.1920 -0.0308 0.062 Uiso calc 1 . .
    C C24 0.9208(5) 0.2080(3) 0.1068(3) 0.0599(12) Uani d 1 . .
    H H24A 1.0189 0.1592 0.1209 0.072 Uiso calc 1 . .
    H H24B 0.9507 0.2822 0.0923 0.072 Uiso calc 1 . .
    C C25 0.7922(5) 0.0670(3) 0.0448(3) 0.0464(9) Uani d 1 . .
    H H25A 0.8878 0.0156 0.0578 0.056 Uiso calc 1 . .
    H H25B 0.7414 0.0525 -0.0087 0.056 Uiso calc 1 . .
    C C26 0.6226(5) -0.0622(3) 0.1493(3) 0.0476(9) Uani d 1 . .
    O O1W 0.2476(3) 0.4641(2) 0.4048(2) 0.0595(7) Uani d 1 . .
    H H1W 0.3296 0.4786 0.3682 0.089 Uiso d 1 . .
    H H2W 0.2773 0.4552 0.4606 0.089 Uiso d 1 . .
    O O2W 0.1186(3) 0.33128(19) 0.3067(2) 0.0564(7) Uani d 1 . .
    H H3W 0.1261 0.3502 0.3585 0.085 Uiso d 1 . .
    H H4W 0.0243 0.3540 0.2866 0.085 Uiso d 1 . .
loop_
    _atom_site_aniso_label
    _atom_site_aniso_U_11
    _atom_site_aniso_U_22
    _atom_site_aniso_U_33
    _atom_site_aniso_U_12
    _atom_site_aniso_U_13
    _atom_site_aniso_U_23
    Ag1 0.0503(2) 0.05347(19) 0.03972(17) 0.00170(14) -0.00405(13) -0.02286(13)
    V1 0.0352(3) 0.0265(3) 0.0343(3) -0.0065(2) -0.0035(2) -0.0074(2)
    F1 0.0587(14) 0.0416(11) 0.0383(12) -0.0013(10) -0.0061(10) -0.0051(9)
    F2 0.0451(14) 0.0697(15) 0.0759(17) -0.0204(11) -0.0034(12) -0.0285(13)
    O1 0.0462(16) 0.0342(13) 0.0697(18) -0.0062(11) -0.0050(13) -0.0227(12)
    O2 0.0495(17) 0.0532(15) 0.0348(14) -0.0085(12) -0.0027(12) -0.0022(12)
    O3 0.118(3) 0.0406(16) 0.068(2) -0.0068(17) -0.011(2) -0.0057(15)
    O4 0.073(2) 0.0575(18) 0.091(2) -0.0061(15) -0.0108(18) -0.0400(17)
    O5 0.071(2) 0.0330(15) 0.122(3) -0.0048(14) -0.033(2) -0.0003(16)
    O6 0.087(3) 0.0415(16) 0.098(3) -0.0194(16) -0.042(2) 0.0033(16)
    N1 0.0354(16) 0.0372(15) 0.0336(15) -0.0097(12) -0.0004(13) -0.0142(12)
    N2 0.0450(19) 0.0518(18) 0.0386(17) -0.0174(14) 0.0052(14) -0.0247(14)
    N3 0.0341(16) 0.0340(14) 0.0333(15) -0.0084(12) 0.0039(12) -0.0151(12)
    N4 0.0451(19) 0.0443(17) 0.0383(17) 0.0040(14) -0.0067(14) -0.0205(14)
    N5 0.051(2) 0.0509(18) 0.0333(16) 0.0055(15) -0.0092(14) -0.0176(14)
    N6 0.0435(18) 0.0344(15) 0.0306(15) 0.0008(13) -0.0052(13) -0.0112(12)
    C1 0.033(2) 0.048(2) 0.0373(19) -0.0148(16) 0.0065(15) -0.0199(16)
    C2 0.044(2) 0.057(2) 0.0333(19) -0.0212(18) 0.0093(16) -0.0190(17)
    C3 0.0270(17) 0.0314(16) 0.0320(17) -0.0067(13) -0.0010(13) -0.0122(13)
    C4 0.045(2) 0.0367(18) 0.0353(19) -0.0130(16) -0.0025(16) -0.0052(15)
    C5 0.062(3) 0.056(2) 0.034(2) -0.022(2) -0.0089(18) -0.0061(17)
    C6 0.053(3) 0.045(2) 0.084(3) -0.0065(19) -0.035(2) -0.004(2)
    C7 0.026(2) 0.047(2) 0.074(3) -0.0029(16) -0.0016(19) -0.023(2)
    C8 0.034(2) 0.045(2) 0.071(3) -0.0073(16) 0.0059(19) -0.0302(19)
    C9 0.036(2) 0.0297(17) 0.041(2) -0.0064(14) -0.0068(15) -0.0066(14)
    C10 0.0318(19) 0.0296(16) 0.055(2) -0.0063(14) -0.0107(16) -0.0106(16)
    C11 0.038(2) 0.064(2) 0.047(2) -0.0129(18) 0.0019(17) -0.0321(19)
    C12 0.035(2) 0.047(2) 0.048(2) -0.0184(16) 0.0010(16) -0.0160(17)
    C13 0.047(2) 0.046(2) 0.064(3) -0.0117(18) -0.009(2) -0.013(2)
    C14 0.049(2) 0.045(2) 0.036(2) 0.0040(17) -0.0082(17) -0.0179(16)
    C15 0.059(3) 0.062(2) 0.038(2) 0.014(2) -0.0126(19) -0.0252(19)
    C16 0.038(2) 0.0290(16) 0.0316(18) -0.0041(14) -0.0039(15) -0.0060(13)
    C17 0.048(2) 0.040(2) 0.051(2) -0.0030(17) -0.0113(18) -0.0186(17)
    C18 0.043(2) 0.048(2) 0.054(2) -0.0046(17) -0.0159(19) -0.0179(18)
    C19 0.047(2) 0.043(2) 0.0346(19) -0.0016(17) -0.0086(17) -0.0043(16)
    C20 0.048(2) 0.0289(17) 0.0357(19) -0.0026(15) -0.0043(16) -0.0056(14)
    C21 0.040(2) 0.0335(17) 0.0282(17) -0.0083(14) -0.0034(15) -0.0059(14)
    C22 0.051(2) 0.040(2) 0.045(2) -0.0083(17) 0.0041(19) 0.0047(17)
    C23 0.041(2) 0.056(2) 0.051(2) -0.0020(19) 0.0122(19) -0.0001(19)
    C24 0.038(2) 0.051(2) 0.087(3) -0.0087(19) -0.007(2) -0.002(2)
    C25 0.050(2) 0.043(2) 0.044(2) 0.0071(17) 0.0032(18) -0.0120(17)
    C26 0.057(3) 0.040(2) 0.046(2) -0.0025(19) -0.0149(19) -0.0088(17)
    O1W 0.0571(19) 0.0644(18) 0.0593(19) -0.0086(14) -0.0060(14) -0.0151(14)
    O2W 0.0617(19) 0.0372(14) 0.0679(19) 0.0009(13) -0.0066(15) -0.0072(13)
_geom_special_details
;
 All esds (except the esd in the dihedral angle between two l.s. planes)
 are estimated using the full covariance matrix.  The cell esds are taken
 into account individually in the estimation of esds in distances, angles
 and torsion angles; correlations between esds in cell parameters are only
 used when they are defined by crystal symmetry.  An approximate (isotropic)
 treatment of cell esds is used for estimating esds involving l.s. planes.
;
loop_
    _geom_bond_atom_site_label_1
    _geom_bond_atom_site_label_2
    _geom_bond_site_symmetry_2
    _geom_bond_distance
    _geom_bond_publ_flag
    Ag1 N4 . 2.230(3) y
    Ag1 N2 . 2.257(3) y
    Ag1 N5 2_565 2.262(3) y
    Ag1 O1 . 2.700(3) y
    V1 O1 . 1.627(2) y
    V1 O2 . 1.628(2) y
    V1 F2 . 1.839(2) y
    V1 F1 . 1.850(2) y
    V1 N1 . 2.152(3) y
    O3 C13 . 1.288(5) ?
    O3 H1O . 0.8200 ?
    O4 C13 . 1.214(5) ?
    O5 C26 . 1.301(4) ?
    O5 H2O . 0.8200 ?
    O6 C26 . 1.201(5) ?
    N1 C1 . 1.309(4) ?
    N1 N2 . 1.368(4) ?
    N2 C2 . 1.306(4) ?
    N3 C2 . 1.339(4) ?
    N3 C1 . 1.342(4) ?
    N3 C3 . 1.496(4) ?
    N4 C14 . 1.301(4) ?
    N4 N5 . 1.367(4) ?
    N5 C15 . 1.293(4) ?
    N5 Ag1 2_565 2.262(3) ?
    N6 C15 . 1.334(4) ?
    N6 C14 . 1.335(4) ?
    N6 C16 . 1.489(4) ?
    C1 H1 . 0.9300 ?
    C2 H2 . 0.9300 ?
    C3 C8 . 1.512(4) ?
    C3 C4 . 1.513(4) ?
    C3 C9 . 1.529(4) ?
    C4 C5 . 1.531(5) ?
    C4 H4A . 0.9700 ?
    C4 H4B . 0.9700 ?
    C5 C11 . 1.509(5) ?
    C5 C6 . 1.512(6) ?
    C5 H5 . 0.9800 ?
    C6 C7 . 1.496(6) ?
    C6 H6A . 0.9700 ?
    C6 H6B . 0.9700 ?
    C7 C12 . 1.517(5) ?
    C7 C8 . 1.535(5) ?
    C7 H7 . 0.9800 ?
    C8 H8A . 0.9700 ?
    C8 H8B . 0.9700 ?
    C9 C10 . 1.543(4) ?
    C9 H9A . 0.9700 ?
    C9 H9B . 0.9700 ?
    C10 C13 . 1.519(5) ?
    C10 C11 . 1.529(5) ?
    C10 C12 . 1.536(5) ?
    C11 H11A . 0.9700 ?
    C11 H11B . 0.9700 ?
    C12 H12A . 0.9700 ?
    C12 H12B . 0.9700 ?
    C14 H14 . 0.9300 ?
    C15 H15 . 0.9300 ?
    C16 C21 . 1.513(4) ?
    C16 C17 . 1.521(4) ?
    C16 C22 . 1.528(5) ?
    C17 C18 . 1.539(5) ?
    C17 H17A . 0.9700 ?
    C17 H17B . 0.9700 ?
    C18 C24 . 1.519(6) ?
    C18 C19 . 1.526(5) ?
    C18 H18 . 0.9800 ?
    C19 C20 . 1.539(5) ?
    C19 H19A . 0.9700 ?
    C19 H19B . 0.9700 ?
    C20 C26 . 1.514(5) ?
    C20 C25 . 1.533(5) ?
    C20 C21 . 1.536(5) ?
    C21 H21A . 0.9700 ?
    C21 H21B . 0.9700 ?
    C22 C23 . 1.540(5) ?
    C22 H22A . 0.9700 ?
    C22 H22B . 0.9700 ?
    C23 C25 . 1.525(5) ?
    C23 C24 . 1.528(6) ?
    C23 H23 . 0.9800 ?
    C24 H24A . 0.9700 ?
    C24 H24B . 0.9700 ?
    C25 H25A . 0.9700 ?
    C25 H25B . 0.9700 ?
    O1W H1W . 0.8500 ?
    O1W H2W . 0.8500 ?
    O2W H3W . 0.8499 ?
    O2W H4W . 0.8500 ?
loop_
    _geom_angle_atom_site_label_1
    _geom_angle_atom_site_label_2
    _geom_angle_atom_site_label_3
    _geom_angle_site_symmetry_1
    _geom_angle_site_symmetry_3
    _geom_angle
    _geom_angle_publ_flag
    N4 Ag1 N2 . . 121.35(11) y
    N4 Ag1 N5 . 2_565 115.91(10) y
    N2 Ag1 N5 . 2_565 120.21(11) y
    N4 Ag1 O1 . . 114.33(9) y
    N2 Ag1 O1 . . 74.30(9) y
    N5 Ag1 O1 2_565 . 97.45(10) y
    O1 V1 O2 . . 112.52(13) y
    O1 V1 F2 . . 100.53(11) y
    O2 V1 F2 . . 100.10(12) y
    O1 V1 F1 . . 122.01(12) y
    O2 V1 F1 . . 122.74(11) y
    F2 V1 F1 . . 86.60(10) y
    O1 V1 N1 . . 87.04(11) y
    O2 V1 N1 . . 87.42(12) y
    F2 V1 N1 . . 166.19(11) y
    F1 V1 N1 . . 79.59(10) y
    V1 O1 Ag1 . . 107.06(11) y
    C13 O3 H1O . . 109.5 ?
    C26 O5 H2O . . 109.5 ?
    C1 N1 N2 . . 107.1(3) ?
    C1 N1 V1 . . 131.9(2) ?
    N2 N1 V1 . . 120.97(19) ?
    C2 N2 N1 . . 106.5(3) ?
    C2 N2 Ag1 . . 134.6(2) ?
    N1 N2 Ag1 . . 117.65(19) ?
    C2 N3 C1 . . 104.9(3) ?
    C2 N3 C3 . . 127.8(3) ?
    C1 N3 C3 . . 127.2(3) ?
    C14 N4 N5 . . 106.5(3) ?
    C14 N4 Ag1 . . 133.2(2) ?
    N5 N4 Ag1 . . 119.9(2) ?
    C15 N5 N4 . . 106.3(3) ?
    C15 N5 Ag1 . 2_565 129.4(2) ?
    N4 N5 Ag1 . 2_565 124.1(2) ?
    C15 N6 C14 . . 103.9(3) ?
    C15 N6 C16 . . 125.8(3) ?
    C14 N6 C16 . . 130.2(3) ?
    N1 C1 N3 . . 110.4(3) ?
    N1 C1 H1 . . 124.8 ?
    N3 C1 H1 . . 124.8 ?
    N2 C2 N3 . . 111.0(3) ?
    N2 C2 H2 . . 124.5 ?
    N3 C2 H2 . . 124.5 ?
    N3 C3 C8 . . 107.8(2) ?
    N3 C3 C4 . . 108.5(2) ?
    C8 C3 C4 . . 110.8(3) ?
    N3 C3 C9 . . 109.8(3) ?
    C8 C3 C9 . . 109.8(3) ?
    C4 C3 C9 . . 110.1(3) ?
    C3 C4 C5 . . 108.1(3) ?
    C3 C4 H4A . . 110.1 ?
    C5 C4 H4A . . 110.1 ?
    C3 C4 H4B . . 110.1 ?
    C5 C4 H4B . . 110.1 ?
    H4A C4 H4B . . 108.4 ?
    C11 C5 C6 . . 109.7(3) ?
    C11 C5 C4 . . 108.6(3) ?
    C6 C5 C4 . . 110.9(3) ?
    C11 C5 H5 . . 109.2 ?
    C6 C5 H5 . . 109.2 ?
    C4 C5 H5 . . 109.2 ?
    C7 C6 C5 . . 109.6(3) ?
    C7 C6 H6A . . 109.7 ?
    C5 C6 H6A . . 109.7 ?
    C7 C6 H6B . . 109.7 ?
    C5 C6 H6B . . 109.7 ?
    H6A C6 H6B . . 108.2 ?
    C6 C7 C12 . . 111.3(3) ?
    C6 C7 C8 . . 109.2(3) ?
    C12 C7 C8 . . 108.2(3) ?
    C6 C7 H7 . . 109.3 ?
    C12 C7 H7 . . 109.3 ?
    C8 C7 H7 . . 109.3 ?
    C3 C8 C7 . . 109.2(3) ?
    C3 C8 H8A . . 109.8 ?
    C7 C8 H8A . . 109.8 ?
    C3 C8 H8B . . 109.8 ?
    C7 C8 H8B . . 109.8 ?
    H8A C8 H8B . . 108.3 ?
    C3 C9 C10 . . 108.1(3) ?
    C3 C9 H9A . . 110.1 ?
    C10 C9 H9A . . 110.1 ?
    C3 C9 H9B . . 110.1 ?
    C10 C9 H9B . . 110.1 ?
    H9A C9 H9B . . 108.4 ?
    C13 C10 C11 . . 107.8(3) ?
    C13 C10 C12 . . 109.3(3) ?
    C11 C10 C12 . . 109.1(3) ?
    C13 C10 C9 . . 112.9(3) ?
    C11 C10 C9 . . 109.4(3) ?
    C12 C10 C9 . . 108.4(3) ?
    C5 C11 C10 . . 110.3(3) ?
    C5 C11 H11A . . 109.6 ?
    C10 C11 H11A . . 109.6 ?
    C5 C11 H11B . . 109.6 ?
    C10 C11 H11B . . 109.6 ?
    H11A C11 H11B . . 108.1 ?
    C7 C12 C10 . . 109.5(3) ?
    C7 C12 H12A . . 109.8 ?
    C10 C12 H12A . . 109.8 ?
    C7 C12 H12B . . 109.8 ?
    C10 C12 H12B . . 109.8 ?
    H12A C12 H12B . . 108.2 ?
    O4 C13 O3 . . 123.5(4) ?
    O4 C13 C10 . . 123.6(4) ?
    O3 C13 C10 . . 112.9(3) ?
    N4 C14 N6 . . 111.3(3) ?
    N4 C14 H14 . . 124.3 ?
    N6 C14 H14 . . 124.3 ?
    N5 C15 N6 . . 111.9(3) ?
    N5 C15 H15 . . 124.0 ?
    N6 C15 H15 . . 124.0 ?
    N6 C16 C21 . . 108.4(3) ?
    N6 C16 C17 . . 109.7(3) ?
    C21 C16 C17 . . 110.0(3) ?
    N6 C16 C22 . . 108.9(3) ?
    C21 C16 C22 . . 109.9(3) ?
    C17 C16 C22 . . 110.0(3) ?
    C16 C17 C18 . . 108.7(3) ?
    C16 C17 H17A . . 110.0 ?
    C18 C17 H17A . . 110.0 ?
    C16 C17 H17B . . 110.0 ?
    C18 C17 H17B . . 110.0 ?
    H17A C17 H17B . . 108.3 ?
    C24 C18 C19 . . 109.8(3) ?
    C24 C18 C17 . . 109.7(3) ?
    C19 C18 C17 . . 109.5(3) ?
    C24 C18 H18 . . 109.3 ?
    C19 C18 H18 . . 109.3 ?
    C17 C18 H18 . . 109.3 ?
    C18 C19 C20 . . 109.5(3) ?
    C18 C19 H19A . . 109.8 ?
    C20 C19 H19A . . 109.8 ?
    C18 C19 H19B . . 109.8 ?
    C20 C19 H19B . . 109.8 ?
    H19A C19 H19B . . 108.2 ?
    C26 C20 C25 . . 109.0(3) ?
    C26 C20 C21 . . 109.1(3) ?
    C25 C20 C21 . . 109.3(3) ?
    C26 C20 C19 . . 111.2(3) ?
    C25 C20 C19 . . 109.0(3) ?
    C21 C20 C19 . . 109.1(3) ?
    C16 C21 C20 . . 109.5(3) ?
    C16 C21 H21A . . 109.8 ?
    C20 C21 H21A . . 109.8 ?
    C16 C21 H21B . . 109.8 ?
    C20 C21 H21B . . 109.8 ?
    H21A C21 H21B . . 108.2 ?
    C16 C22 C23 . . 109.2(3) ?
    C16 C22 H22A . . 109.8 ?
    C23 C22 H22A . . 109.8 ?
    C16 C22 H22B . . 109.8 ?
    C23 C22 H22B . . 109.8 ?
    H22A C22 H22B . . 108.3 ?
    C25 C23 C24 . . 110.7(3) ?
    C25 C23 C22 . . 108.8(3) ?
    C24 C23 C22 . . 108.8(3) ?
    C25 C23 H23 . . 109.5 ?
    C24 C23 H23 . . 109.5 ?
    C22 C23 H23 . . 109.5 ?
    C18 C24 C23 . . 109.4(3) ?
    C18 C24 H24A . . 109.8 ?
    C23 C24 H24A . . 109.8 ?
    C18 C24 H24B . . 109.8 ?
    C23 C24 H24B . . 109.8 ?
    H24A C24 H24B . . 108.2 ?
    C23 C25 C20 . . 109.5(3) ?
    C23 C25 H25A . . 109.8 ?
    C20 C25 H25A . . 109.8 ?
    C23 C25 H25B . . 109.8 ?
    C20 C25 H25B . . 109.8 ?
    H25A C25 H25B . . 108.2 ?
    O6 C26 O5 . . 122.0(4) ?
    O6 C26 C20 . . 124.2(4) ?
    O5 C26 C20 . . 113.8(3) ?
    H1W O1W H2W . . 108.4 ?
    H3W O2W H4W . . 108.4 ?
loop_
    _geom_torsion_atom_site_label_1
    _geom_torsion_atom_site_label_2
    _geom_torsion_atom_site_label_3
    _geom_torsion_atom_site_label_4
    _geom_torsion_site_symmetry_1
    _geom_torsion_site_symmetry_2
    _geom_torsion_site_symmetry_3
    _geom_torsion_site_symmetry_4
    _geom_torsion
    _geom_torsion_publ_flag
    O2 V1 O1 Ag1 . . . . -138.31(12) ?
    F2 V1 O1 Ag1 . . . . 116.01(11) ?
    F1 V1 O1 Ag1 . . . . 23.43(16) ?
    N1 V1 O1 Ag1 . . . . -52.34(11) ?
    C1 N1 N2 C2 . . . . 1.2(4) ?
    V1 N1 N2 C2 . . . . -178.1(2) ?
    C1 N1 N2 Ag1 . . . . 170.6(2) ?
    V1 N1 N2 Ag1 . . . . -8.7(3) ?
    C14 N4 N5 C15 . . . . 0.5(4) ?
    Ag1 N4 N5 C15 . . . . -173.0(3) ?
    C14 N4 N5 Ag1 . . . 2_565 176.9(2) ?
    Ag1 N4 N5 Ag1 . . . 2_565 3.4(4) ?
    N2 N1 C1 N3 . . . . -0.5(4) ?
    V1 N1 C1 N3 . . . . 178.6(2) ?
    C2 N3 C1 N1 . . . . -0.3(4) ?
    C3 N3 C1 N1 . . . . -175.8(3) ?
    N1 N2 C2 N3 . . . . -1.4(4) ?
    Ag1 N2 C2 N3 . . . . -168.2(2) ?
    C1 N3 C2 N2 . . . . 1.1(4) ?
    C3 N3 C2 N2 . . . . 176.5(3) ?
    C2 N3 C3 C8 . . . . -26.6(4) ?
    C1 N3 C3 C8 . . . . 147.8(3) ?
    C2 N3 C3 C4 . . . . -146.7(3) ?
    C1 N3 C3 C4 . . . . 27.8(4) ?
    C2 N3 C3 C9 . . . . 92.9(4) ?
    C1 N3 C3 C9 . . . . -92.6(4) ?
    N3 C3 C4 C5 . . . . 176.8(3) ?
    C8 C3 C4 C5 . . . . 58.6(4) ?
    C9 C3 C4 C5 . . . . -63.0(4) ?
    C3 C4 C5 C11 . . . . 62.2(4) ?
    C3 C4 C5 C6 . . . . -58.4(4) ?
    C11 C5 C6 C7 . . . . -59.7(4) ?
    C4 C5 C6 C7 . . . . 60.2(4) ?
    C5 C6 C7 C12 . . . . 59.4(4) ?
    C5 C6 C7 C8 . . . . -60.1(4) ?
    N3 C3 C8 C7 . . . . -178.7(3) ?
    C4 C3 C8 C7 . . . . -60.1(4) ?
    C9 C3 C8 C7 . . . . 61.7(4) ?
    C6 C7 C8 C3 . . . . 60.1(4) ?
    C12 C7 C8 C3 . . . . -61.3(4) ?
    N3 C3 C9 C10 . . . . -179.6(3) ?
    C8 C3 C9 C10 . . . . -61.2(4) ?
    C4 C3 C9 C10 . . . . 61.0(3) ?
    C3 C9 C10 C13 . . . . -178.2(3) ?
    C3 C9 C10 C11 . . . . -58.2(3) ?
    C3 C9 C10 C12 . . . . 60.6(3) ?
    C6 C5 C11 C10 . . . . 60.2(4) ?
    C4 C5 C11 C10 . . . . -61.2(4) ?
    C13 C10 C11 C5 . . . . -177.3(3) ?
    C12 C10 C11 C5 . . . . -58.8(4) ?
    C9 C10 C11 C5 . . . . 59.6(4) ?
    C6 C7 C12 C10 . . . . -58.3(4) ?
    C8 C7 C12 C10 . . . . 61.7(4) ?
    C13 C10 C12 C7 . . . . 174.6(3) ?
    C11 C10 C12 C7 . . . . 57.0(4) ?
    C9 C10 C12 C7 . . . . -62.0(4) ?
    C11 C10 C13 O4 . . . . 19.2(5) ?
    C12 C10 C13 O4 . . . . -99.3(5) ?
    C9 C10 C13 O4 . . . . 140.1(4) ?
    C11 C10 C13 O3 . . . . -161.8(3) ?
    C12 C10 C13 O3 . . . . 79.8(4) ?
    C9 C10 C13 O3 . . . . -40.9(5) ?
    N5 N4 C14 N6 . . . . -0.5(4) ?
    Ag1 N4 C14 N6 . . . . 171.8(2) ?
    C15 N6 C14 N4 . . . . 0.2(4) ?
    C16 N6 C14 N4 . . . . -175.9(3) ?
    N4 N5 C15 N6 . . . . -0.4(5) ?
    Ag1 N5 C15 N6 2_565 . . . -176.5(2) ?
    C14 N6 C15 N5 . . . . 0.1(5) ?
    C16 N6 C15 N5 . . . . 176.5(3) ?
    C15 N6 C16 C21 . . . . -68.7(4) ?
    C14 N6 C16 C21 . . . . 106.7(4) ?
    C15 N6 C16 C17 . . . . 171.2(4) ?
    C14 N6 C16 C17 . . . . -13.4(5) ?
    C15 N6 C16 C22 . . . . 50.7(5) ?
    C14 N6 C16 C22 . . . . -133.8(4) ?
    N6 C16 C17 C18 . . . . -179.8(3) ?
    C21 C16 C17 C18 . . . . 61.1(4) ?
    C22 C16 C17 C18 . . . . -60.0(4) ?
    C16 C17 C18 C24 . . . . 60.2(4) ?
    C16 C17 C18 C19 . . . . -60.4(4) ?
    C24 C18 C19 C20 . . . . -60.6(4) ?
    C17 C18 C19 C20 . . . . 59.9(4) ?
    C18 C19 C20 C26 . . . . -179.6(3) ?
    C18 C19 C20 C25 . . . . 60.2(4) ?
    C18 C19 C20 C21 . . . . -59.2(4) ?
    N6 C16 C21 C20 . . . . 179.0(2) ?
    C17 C16 C21 C20 . . . . -61.1(4) ?
    C22 C16 C21 C20 . . . . 60.1(4) ?
    C26 C20 C21 C16 . . . . -178.7(3) ?
    C25 C20 C21 C16 . . . . -59.6(3) ?
    C19 C20 C21 C16 . . . . 59.6(4) ?
    N6 C16 C22 C23 . . . . -179.2(3) ?
    C21 C16 C22 C23 . . . . -60.6(4) ?
    C17 C16 C22 C23 . . . . 60.5(4) ?
    C16 C22 C23 C25 . . . . 60.5(4) ?
    C16 C22 C23 C24 . . . . -60.2(4) ?
    C19 C18 C24 C23 . . . . 59.4(4) ?
    C17 C18 C24 C23 . . . . -61.0(4) ?
    C25 C23 C24 C18 . . . . -58.8(4) ?
    C22 C23 C24 C18 . . . . 60.7(4) ?
    C24 C23 C25 C20 . . . . 59.0(4) ?
    C22 C23 C25 C20 . . . . -60.6(4) ?
    C26 C20 C25 C23 . . . . 179.3(3) ?
    C21 C20 C25 C23 . . . . 60.1(4) ?
    C19 C20 C25 C23 . . . . -59.1(4) ?
    C25 C20 C26 O6 . . . . -104.9(5) ?
    C21 C20 C26 O6 . . . . 14.5(5) ?
    C19 C20 C26 O6 . . . . 134.9(4) ?
    C25 C20 C26 O5 . . . . 74.7(4) ?
    C21 C20 C26 O5 . . . . -166.0(3) ?
    C19 C20 C26 O5 . . . . -45.5(5) ?
loop_
    _geom_hbond_atom_site_label_D
    _geom_hbond_atom_site_label_H
    _geom_hbond_atom_site_label_A
    _geom_hbond_site_symmetry_A
    _geom_hbond_distance_DH
    _geom_hbond_distance_HA
    _geom_hbond_distance_DA
    _geom_hbond_angle_DHA
    _geom_hbond_publ_flag
    O1W H1W F2 1_655 0.85 1.92 2.763(4) 169 yes
    O1W H2W O2 2_566 0.85 2.08 2.910(4) 166 yes
    O2W H3W O1W . 0.85 2.08 2.753(4) 136 yes
    O2W H4W O1 . 0.85 2.00 2.813(4) 161 yes
    O3 H1O O2W 1_565 0.82 1.83 2.650(4) 178 yes
    O5 H2O F1 1_645 0.82 1.77 2.589(3) 178 yes
    C15 H15 F1 2_565 0.93 2.19 2.966(4) 141 yes
    C14 H14 F2 1_655 0.93 2.44 3.303(4) 154 yes
_shelx_space_group_comment
;
The symmetry employed for this shelxl refinement is uniquely defined
by the following loop, which should always be used as a source of
symmetry information in preference to the above space-group names.
They are only intended as comments.
;
_shelx_estimated_absorpt_T_min     0.773
_shelx_estimated_absorpt_T_max     0.903
_shelx_hkl_file
;
   1   0   0  577.20   23.59
   1   0   0  592.87   24.03
  -1   0   0  624.66   24.13
  -1   0   0  585.82   23.54
  -2   0   0  241.96   14.66
  -2   0   0  240.29   13.16
   2   0   0  260.95   14.61
   2   0   0  256.54   14.89
   3   0   0  467.23   25.62
  -3   0   0  502.98   23.66
   3   0   0  500.77   25.04
   4   0   0 1576.94   67.34
   4   0   0 1544.41   66.67
   5   0   0  390.88   24.21
   5   0   0  327.51   25.23
   6   0   0 1183.69   56.69
   6   0   0 1163.00   59.52
   7   0   0   52.11   15.24
   7   0   0   61.53   13.69
   8   0   0   28.89   12.04
   8   0   0   22.82   13.38
  -8   0   0   32.74   15.86
  -9   0   0  152.82   28.35
   9   0   0  136.16   25.63
 -10   0   0   76.92   23.92
 -10   0   0  125.45   26.77
  10   0   0   79.30   21.86
 -11   0   0    3.11   16.71
  11   0   0   32.11   20.09
  11  -1   0   29.97   19.18
 -11   1   0   14.09   19.56
 -10   1   0   66.20   22.00
 -10   1   0   49.99   19.44
  10  -1   0   42.23   18.38
  -9   1   0  138.35   27.75
   9  -1   0  184.57   29.11
  -8   1   0    7.62   12.14
   8  -1   0   -1.54    9.75
   8  -1   0   11.51   11.72
   7  -1   0  467.62   32.48
   7  -1   0  388.12   35.05
   6  -1   0  728.70   42.12
   6  -1   0  670.23   39.73
   5  -1   0  130.71   17.39
   5  -1   0  132.59   15.96
   4  -1   0   21.15    7.92
   4  -1   0   27.24    8.21
   4  -1   0   38.87    8.05
  -3   1   0 7952.96  273.87
   3  -1   0 7259.53  273.20
   3  -1   0 7276.78  281.28
   3  -1   0 7074.02  268.97
  -2   1   0 3380.07  124.01
  -2   1   0 3416.03  126.34
   2  -1   0 3362.65  130.38
   2  -1   0 3318.40  126.14
   2  -1   0 3312.22  124.15
   2  -1   0 3302.63  122.84
   1  -1   0 6095.28  220.66
   1  -1   0 5805.05  226.24
  -1   1   0 6212.49  220.47
  -1   1   0 5877.91  215.00
  -1   1   0 6228.39  214.08
   1  -1   0 5831.96  215.31
   1  -1   0 5978.33  214.16
  -1   1   0 6062.06  226.23
   0   1   0 5205.87  184.64
   0   1   0 5214.12  188.93
   0   1   0 5251.30  195.16
   0   1   0 5102.47  186.80
   0   1   0 5021.03  186.69
   0   1   0 5065.14  193.69
   0  -1   0 4819.66  193.71
   0   1   0 5496.01  189.14
  -1  -1   0 1160.70   45.13
  -1  -1   0 1143.20   45.98
  -1  -1   0 1126.51   44.19
  -1  -1   0 1173.85   45.06
   1   1   0 1116.87   44.19
   1   1   0 1202.99   45.35
  -2  -1   0  889.93   38.72
  -2  -1   0  818.27   35.98
   2   1   0  803.29   35.89
   3   1   0 4399.63  166.97
  -3  -1   0 4558.56  173.13
   4   1   0 1413.81   58.16
   4   1   0 1307.90   60.14
   5   1   0    9.89    6.41
   5   1   0    3.46    7.06
   6   1   0 1547.96   69.37
   6   1   0 1592.59   74.54
   7   1   0  169.01   23.92
  -7  -1   0  214.59   30.83
   7   1   0  169.02   18.37
  -7  -1   0  160.69   23.69
   8   1   0   30.83   13.51
  -8  -1   0    8.99   13.57
  -8  -1   0   17.90   15.63
   8   1   0    9.03    9.61
   9   1   0   27.58   15.06
  -9  -1   0   62.89   20.56
  -9  -1   0   23.94   16.93
 -10  -1   0  306.19   44.22
  10   1   0  168.33   30.48
 -10  -1   0  237.30   36.07
 -11  -1   0   11.07   18.31
  11   1   0   12.02   17.41
 -11  -1   0   -3.67   18.33
 -10   2   0   11.82   16.69
  -9   2   0   56.45   19.68
   9  -2   0   99.60   21.18
   9  -2   0   57.74   18.95
   8  -2   0  149.82   23.57
  -8   2   0  126.73   24.71
   8  -2   0  110.74   22.50
   7  -2   0   23.15   12.02
   7  -2   0   46.40   13.62
   6  -2   0  907.58   49.61
   6  -2   0  909.47   50.18
   5  -2   0  146.47   16.40
   5  -2   0  131.40   17.18
   5  -2   0  110.70   16.53
   4  -2   0 2189.66   89.08
   4  -2   0 2128.28   92.98
   4  -2   0 2199.50   89.39
   3  -2   0  601.55   30.64
   3  -2   0  631.81   30.81
   3  -2   0  617.18   32.84
  -2   2   0   67.21    9.52
   2  -2   0   62.17    9.21
  -2   2   0   72.15    7.39
   2  -2   0   80.70    7.53
  -2   2   0   66.83    7.81
   2  -2   0   50.66    7.70
  -2   2   0   69.64    8.71
   1  -2   0 1368.17   57.28
   1  -2   0 1446.91   51.45
   1  -2   0 1327.46   55.28
  -1   2   0 1357.27   57.09
  -1   2   0 1227.52   52.41
  -1   2   0 1448.73   55.82
  -1   2   0 1465.54   51.56
   0   2   0 1376.51   54.05
   0  -2   0 1471.38   52.51
   0  -2   0 1386.12   56.19
   0   2   0 1386.25   51.50
   0   2   0 1381.06   53.00
   0   2   0 1388.95   55.60
   0  -2   0 1382.79   53.67
   0   2   0 1466.48   52.34
   0  -2   0 1426.81   54.30
   0   2   0 1441.96   53.94
   0   2   0 1364.46   55.97
   0  -2   0 1371.13   55.44
   1   2   0 7102.48  258.67
  -1  -2   0 7316.96  258.74
  -1  -2   0 7285.12  252.41
  -1  -2   0 7135.35  252.24
   1   2   0 6992.73  258.32
  -1  -2   0 6395.04  252.92
  -1  -2   0 6842.01  258.26
   1   2   0 7284.67  253.63
   1   2   0 6944.09  252.21
  -2  -2   0  219.94   14.34
  -2  -2   0  241.74   16.05
   2   2   0  239.19   16.37
  -2  -2   0  216.98   15.74
   2   2   0  208.89   14.13
  -2  -2   0  195.28   15.36
  -2  -2   0  268.06   14.86
   3   2   0 2529.95  103.15
  -3  -2   0 2641.80  104.94
  -3  -2   0 2779.97  103.97
  -4  -2   0 4757.48  183.47
   4   2   0 4842.80  182.42
  -5  -2   0  155.55   20.31
   5   2   0  148.63   18.56
   5   2   0  199.62   14.15
  -6  -2   0  447.36   33.35
   6   2   0  450.78   32.69
   6   2   0  482.90   26.86
  -6  -2   0  474.62   36.69
   7   2   0  259.10   29.25
  -7  -2   0  270.15   31.20
   7   2   0  305.26   21.45
  -7  -2   0  312.69   36.68
  -8  -2   0    3.74   10.96
   8   2   0   14.63   12.66
  -8  -2   0   -3.80   12.33
  -9  -2   0   70.89   20.79
  -9  -2   0   28.90   17.13
   9   2   0   79.10   21.08
  10   2   0  123.24   26.99
 -10  -2   0  154.95   30.28
 -10  -2   0  121.61   29.69
  11   2   0   19.03   18.08
 -11  -2   0   -8.09   16.45
 -11  -2   0  -13.62   16.23
 -10   3   0   39.49   20.04
  -9   3   0   28.94   16.46
   8  -3   0    1.92   11.00
   7  -3   0    1.36    9.67
   7  -3   0   -9.24    8.54
   6  -3   0  501.14   33.72
   6  -3   0  433.26   33.37
   6  -3   0  476.26   31.66
   5  -3   0  159.08   19.18
   5  -3   0  152.21   17.99
   5  -3   0  149.22   19.67
   4  -3   0 1315.50   59.33
   4  -3   0 1279.90   62.50
   3  -3   0    3.20    5.60
   3  -3   0    8.68    4.31
   3  -3   0   10.76    5.87
   2  -3   0   89.26   10.88
  -2   3   0   84.10   11.58
  -2   3   0   89.93    8.19
   2  -3   0   85.20   11.72
  -2   3   0   72.01    7.67
  -2   3   0   86.40    9.05
   2  -3   0   82.54    7.65
   1  -3   0 3597.43  129.74
  -1   3   0 3673.35  129.97
   1  -3   0 3502.74  137.57
  -1   3   0 3698.61  133.88
  -1   3   0 3630.24  133.02
   1  -3   0 3617.35  133.14
   1  -3   0 3565.87  141.39
  -1   3   0 3501.30  140.87
   0   3   0 2190.05   80.45
   0  -3   0 2248.25   83.60
   0   3   0 2264.68   87.07
   0   3   0 2159.08   84.32
   0  -3   0 2098.91   86.27
   0  -3   0 2222.86   81.36
   0   3   0 2233.74   83.64
   0  -3   0 2158.42   84.38
   0   3   0 2184.97   82.55
   0   3   0 2312.67   81.39
   0   3   0 2111.82   87.23
   0  -3   0 2225.92   79.39
   0  -3   0 2151.24   87.55
   1   3   0 6618.32  244.29
  -1  -3   0 6717.89  237.60
  -1  -3   0 6510.69  239.83
   1   3   0 6995.12  237.61
   1   3   0 6679.29  240.07
  -1  -3   0 6632.80  234.59
  -1  -3   0 6523.82  237.46
   1   3   0 6530.97  243.34
  -1  -3   0 6447.62  243.26
  -1  -3   0 6367.73  243.85
   1   3   0 6376.64  237.30
   2   3   0  164.21   14.48
   2   3   0  191.19   14.88
  -2  -3   0  172.26   12.65
   2   3   0  147.24   11.98
  -2  -3   0  168.42   13.97
  -2  -3   0  165.41   13.15
   2   3   0  104.62   11.53
  -2  -3   0  158.28   12.46
  -2  -3   0  186.93   14.51
   3   3   0    1.76    4.38
  -3  -3   0   -3.88    4.47
  -3  -3   0    5.06    5.97
  -3  -3   0    4.59    5.44
  -4  -3   0 4290.93  173.32
  -4  -3   0 4225.91  171.72
   4   3   0 4645.73  171.23
  -4  -3   0 4583.29  171.09
  -5  -3   0    2.60    7.44
  -5  -3   0   -4.31    5.68
   5   3   0   -2.38    6.17
  -5  -3   0    6.79    7.79
  -6  -3   0  625.41   41.00
  -6  -3   0  633.24   43.80
  -6  -3   0  590.80   34.97
   6   3   0  632.56   30.94
   6   3   0  612.56   39.70
  -7  -3   0  223.94   31.89
   7   3   0  196.27   25.93
  -7  -3   0  243.15   30.32
  -7  -3   0  282.22   24.38
   7   3   0  260.02   18.35
   8   3   0   -2.55    9.71
  -8  -3   0   11.19   10.43
  -8  -3   0   -3.23   11.09
  -8  -3   0   12.29   14.89
  -9  -3   0   16.53   15.70
  -9  -3   0   40.00   18.17
   9   3   0   23.79   15.56
  10   3   0   66.50   21.82
 -10  -3   0   33.41   18.83
 -10  -3   0   48.49   22.83
 -11  -3   0   13.02   20.60
  11   3   0   19.63   18.28
 -11  -3   0   -0.97   16.40
 -10   4   0    7.25   13.99
 -10   4   0   24.88   17.74
  -9   4   0    0.37   10.34
  -9   4   0    0.91   13.79
   8  -4   0   -6.05    9.63
   7  -4   0   -2.93   10.37
   7  -4   0    6.48   10.17
   6  -4   0  313.67   26.06
   6  -4   0  308.92   30.94
   5  -4   0   72.13   14.48
   5  -4   0   55.24   14.95
   4  -4   0  149.45   19.75
   4  -4   0  164.66   18.27
  -4   4   0  194.08   15.89
   3  -4   0 2902.73  108.93
   3  -4   0 2809.25  116.85
   3  -4   0 2915.09  122.00
  -3   4   0 2918.64  112.16
   2  -4   0  762.57   39.45
  -2   4   0  765.57   31.54
   2  -4   0  709.81   36.78
   2  -4   0  716.03   30.72
  -2   4   0  700.45   34.24
  -2   4   0  726.65   32.01
   1  -4   0 1609.56   73.78
   1  -4   0 1712.12   66.26
  -1   4   0 1727.09   68.24
  -1   4   0 1812.09   65.16
  -1   4   0 1750.30   67.00
  -1   4   0 1657.04   73.51
   1  -4   0 1704.21   64.34
  -1   4   0 1766.57   69.73
   1  -4   0 1763.93   68.47
   1  -4   0 1722.60   72.31
   0   4   0  451.79   20.26
   0   4   0  449.62   21.24
   0  -4   0  446.16   20.52
   0  -4   0  436.43   24.43
   0   4   0  437.03   24.03
   0   4   0  430.62   21.67
   0   4   0  449.40   20.56
   0   4   0  439.54   24.26
   0  -4   0  408.60   23.66
   0  -4   0  460.12   21.43
   0  -4   0  434.56   18.03
  -1  -4   0  499.08   25.72
   1   4   0  487.51   24.16
   1   4   0  556.76   29.30
   1   4   0  539.41   25.69
  -1  -4   0  520.48   28.67
  -1  -4   0  522.54   24.12
  -1  -4   0  534.38   26.19
  -1  -4   0  596.31   27.76
   1   4   0  557.01   26.81
  -1  -4   0  560.10   28.44
  -2  -4   0    2.66    5.19
   2   4   0   -4.78    4.34
   2   4   0   -1.93    3.78
  -2  -4   0    0.33    4.32
  -2  -4   0   -0.72    4.34
  -2  -4   0    4.65    5.25
  -3  -4   0   -7.10    4.35
  -3  -4   0    1.83    6.01
   3   4   0    2.29    5.20
  -3  -4   0   -4.57    5.11
  -4  -4   0  889.12   43.67
   4   4   0  912.59   45.57
  -4  -4   0  852.06   47.66
  -4  -4   0  947.35   48.55
   5   4   0    0.82    7.09
  -5  -4   0   -4.54    7.75
  -5  -4   0   -8.01    5.45
  -5  -4   0    1.81    6.35
   6   4   0   -7.63    8.03
  -6  -4   0   -1.32    9.54
   6   4   0   -3.24    4.07
  -6  -4   0   -6.28    7.29
  -6  -4   0   20.17   11.79
  -7  -4   0  160.76   25.93
   7   4   0  154.16   23.79
  -7  -4   0  159.46   27.97
  -7  -4   0  116.73   18.08
  -8  -4   0  -15.47    9.87
   8   4   0    2.13   10.92
  -8  -4   0   -1.61   12.08
   9   4   0   -5.99   10.80
  -9  -4   0    1.80   15.19
  -9  -4   0    5.08   14.08
 -10  -4   0  113.14   29.91
 -10  -4   0   86.22   23.36
  10   4   0  138.60   27.39
  11   4   0    7.66   16.63
 -11  -4   0   29.19   21.06
 -11  -4   0   22.68   21.48
 -10   5   0   -4.15   15.95
  -9   5   0    6.79   12.43
  -9   5   0   25.41   16.17
  -8   5   0   -3.66    9.24
   8  -5   0   -0.68   10.62
   8  -5   0   -2.91   11.64
   7  -5   0    8.34   13.35
  -7   5   0   40.79   13.17
   7  -5   0   54.24   15.70
   6  -5   0   17.42   12.95
   6  -5   0   21.40   11.00
  -6   5   0    0.60    7.21
  -5   5   0    8.27    7.04
   5  -5   0    1.03    8.44
   5  -5   0   -6.00    7.62
  -4   5   0  197.98   17.07
   4  -5   0  185.40   23.41
   4  -5   0  198.31   22.04
  -3   5   0  346.29   23.12
   3  -5   0  347.84   26.82
   3  -5   0  325.45   18.59
   3  -5   0  364.54   25.47
  -3   5   0  338.46   19.71
  -2   5   0   45.47    9.17
   2  -5   0   48.84   11.92
   2  -5   0   53.09   11.25
   2  -5   0   47.42    6.36
  -2   5   0   58.22    7.45
  -2   5   0   46.90    7.05
  -1   5   0  282.25   17.62
   1  -5   0  259.31   17.63
   1  -5   0  231.15   19.93
  -1   5   0  273.93   14.72
   1  -5   0  266.77   13.84
   1  -5   0  280.18   20.60
   1  -5   0  275.25   14.74
  -1   5   0  263.99   15.11
   0   5   0 3410.71  138.06
   0   5   0 3798.18  128.35
   0  -5   0 3497.07  131.38
   0   5   0 3415.83  127.16
   0   5   0 3454.97  130.12
   0  -5   0 3385.02  133.36
   0  -5   0 3380.29  127.64
   0   5   0 3442.26  131.33
   0  -5   0 3367.51  136.64
   1   5   0 1935.50   79.16
  -1  -5   0 2141.58   84.15
  -1  -5   0 2150.62   81.82
  -1  -5   0 2079.75   85.64
  -1  -5   0 2027.15   85.96
   1   5   0 2062.13   84.91
  -1  -5   0 2071.09   81.84
   1   5   0 1983.52   80.89
   1   5   0 2119.79   83.42
  -1  -5   0 2065.79   78.52
  -2  -5   0   42.49   10.06
  -2  -5   0   60.92   10.88
   2   5   0   56.97   11.12
  -2  -5   0   51.50   11.79
  -2  -5   0   33.58    9.17
   2   5   0   59.02    9.96
   2   5   0   49.01    8.01
   3   5   0  378.75   25.00
  -3  -5   0  389.26   26.79
  -3  -5   0  401.29   28.41
  -3  -5   0  434.91   26.39
   4   5   0  516.65   31.26
  -4  -5   0  513.72   33.68
  -4  -5   0  470.44   29.23
  -4  -5   0  474.38   33.32
  -5  -5   0   75.96   16.66
  -5  -5   0   38.69   13.91
   5   5   0   22.04   11.00
  -5  -5   0   32.53   10.14
  -6  -5   0   -7.53    9.29
   6   5   0   -4.52    7.88
  -6  -5   0  -10.10    6.97
  -6  -5   0    3.53    9.96
  -7  -5   0  100.17   23.60
  -7  -5   0  132.60   19.18
  -7  -5   0  101.71   21.98
   7   5   0  100.45   21.09
  -8  -5   0   59.45   19.74
  -8  -5   0   64.22   19.70
   8   5   0  122.01   24.29
   9   5   0   14.51   14.12
  -9  -5   0  -13.81   13.34
  -9  -5   0   -2.20   13.35
 -10  -5   0  -10.21   15.84
  10   5   0   15.97   15.29
 -10  -5   0    8.49   17.17
  -8   6   0   -4.24    9.27
   8  -6   0    1.39   11.50
  -7   6   0   56.41   15.14
   7  -6   0  122.12   22.76
   7  -6   0   84.41   21.60
   6  -6   0   -9.70    7.49
  -6   6   0   -9.70    6.70
   6  -6   0   -1.75    8.40
   5  -6   0  524.09   35.97
   5  -6   0  516.94   39.17
  -5   6   0  451.74   29.93
   4  -6   0  401.59   29.54
  -4   6   0  341.21   25.76
   4  -6   0  340.59   32.57
  -4   6   0  382.88   23.37
  -3   6   0  547.88   27.29
   3  -6   0  462.64   32.70
   3  -6   0  516.55   25.18
  -3   6   0  479.37   29.90
   3  -6   0  562.39   36.64
  -2   6   0  716.63   31.85
   2  -6   0  677.67   29.24
   2  -6   0  639.35   38.46
   2  -6   0  679.42   40.55
  -2   6   0  645.81   34.33
  -1   6   0 1578.20   60.57
   1  -6   0 1541.94   59.53
   1  -6   0 1448.82   69.71
  -1   6   0 1580.37   59.24
   1  -6   0 1570.28   65.47
   1  -6   0 1582.25   61.78
  -1   6   0 1506.58   62.25
  -1   6   0 1510.13   64.43
   0   6   0  653.75   30.68
   0  -6   0  628.42   29.21
   0   6   0  627.70   29.43
   0   6   0  636.63   31.47
   0  -6   0  627.07   36.02
   0  -6   0  653.85   30.75
   0  -6   0  592.62   31.79
   0  -6   0  631.55   34.97
   1   6   0 1724.37   71.73
  -1  -6   0 1776.27   78.92
   1   6   0 1819.54   73.74
   1   6   0 1879.26   75.54
  -1  -6   0 1704.82   77.99
   1   6   0 1827.94   77.76
  -1  -6   0 1915.55   76.51
  -1  -6   0 1808.81   73.79
  -2  -6   0    1.92    5.79
  -2  -6   0    1.42    5.47
   2   6   0   -1.33    4.61
  -2  -6   0   -1.02    6.53
   2   6   0   -1.21    4.92
   2   6   0    2.38    5.39
   3   6   0  481.16   29.66
  -3  -6   0  540.08   34.94
  -3  -6   0  508.57   31.03
  -3  -6   0  487.52   31.73
   3   6   0  523.30   26.89
  -4  -6   0    4.21    8.18
   4   6   0   14.80    8.40
  -4  -6   0    8.35    9.12
  -4  -6   0    3.79    7.25
  -5  -6   0    8.34    8.48
  -5  -6   0   13.13   11.33
  -5  -6   0   23.74   12.27
   5   6   0   19.98   10.16
  -6  -6   0    1.70   10.29
  -6  -6   0    1.36    9.15
   6   6   0    1.59    8.95
  -6  -6   0   -1.72   10.08
  -7  -6   0   68.85   20.07
  -7  -6   0  104.32   18.21
  -7  -6   0  100.40   22.47
   7   6   0   89.73   19.86
  -8  -6   0   36.64   17.94
  -8  -6   0   60.06   20.46
   8   6   0   35.29   15.89
  -9  -6   0  103.69   25.80
   9   6   0   75.98   22.28
  -9  -6   0   69.92   24.24
  10   6   0   -5.96   13.89
 -10  -6   0    6.24   18.37
 -10  -6   0    1.21   16.49
  -9   7   0   -9.66   15.20
   9  -7   0    5.46   15.85
   8  -7   0   20.02   14.09
  -8   7   0   40.13   17.71
  -7   7   0  105.37   18.66
  -7   7   0  106.96   22.56
   7  -7   0   94.09   21.31
   6  -7   0   -0.38   11.43
  -6   7   0   29.63   10.81
  -6   7   0   13.01   11.26
   6  -7   0   39.45   14.55
  -5   7   0   39.66   13.55
   5  -7   0   54.90   15.49
   5  -7   0   28.95   14.30
  -5   7   0   31.65    9.79
  -4   7   0  473.25   31.36
   4  -7   0  458.41   34.18
  -4   7   0  428.11   26.10
   4  -7   0  456.28   36.63
   3  -7   0  451.50   33.50
   3  -7   0  469.05   35.89
  -3   7   0  484.90   29.69
  -3   7   0  490.64   26.10
   3  -7   0  472.66   23.58
  -2   7   0  557.79   28.34
   2  -7   0  589.71   38.97
  -2   7   0  595.19   32.26
   2  -7   0  587.26   37.20
   2  -7   0  572.66   25.90
   1  -7   0 1670.83   79.42
  -1   7   0 1816.31   68.34
  -1   7   0 1758.63   70.40
  -1   7   0 1716.08   72.70
   1  -7   0 1777.94   69.59
   1  -7   0 1654.15   66.68
   0   7   0   25.89    7.79
   0  -7   0   19.40    8.94
   0   7   0   25.79    7.65
   0  -7   0   22.91    6.29
   0  -7   0   28.98    9.95
   0  -7   0   19.52    6.69
   0   7   0   25.92    7.08
  -1  -7   0   12.38    7.05
   1   7   0    9.29    6.74
  -1  -7   0    2.86    7.39
   1   7   0    4.32    5.50
   1   7   0   10.53    6.08
  -1  -7   0   10.66    7.95
  -1  -7   0   -3.15    4.28
   2   7   0  726.29   37.52
  -2  -7   0  740.76   43.01
   2   7   0  712.39   38.76
  -2  -7   0  731.83   38.85
  -2  -7   0  680.26   40.61
  -3  -7   0   28.36   10.32
   3   7   0   24.93    9.39
  -3  -7   0   -0.02    8.25
  -3  -7   0   19.06    9.53
   3   7   0   26.72    8.32
   4   7   0  285.03   25.55
  -4  -7   0  256.12   27.27
  -4  -7   0  245.69   28.29
  -4  -7   0  227.59   23.20
   4   7   0  276.96   18.29
  -5  -7   0   58.89   16.61
  -5  -7   0   27.37   11.36
   5   7   0   19.33   10.99
  -5  -7   0   34.62   14.75
   5   7   0   31.72    7.07
  -6  -7   0  215.48   31.76
  -6  -7   0  165.85   26.63
  -6  -7   0  214.68   24.09
   6   7   0  222.61   27.47
   7   7   0    7.14   11.23
  -7  -7   0    1.17   13.67
  -7  -7   0    6.72   12.08
  -7  -7   0   15.39   11.91
  -8  -7   0   12.64   14.67
   8   7   0    9.18   12.70
  -8  -7   0   14.22   15.98
  -9  -7   0    2.43   15.50
   9   7   0   14.50   15.61
  -9  -7   0    3.15   15.15
 -10  -7   0  -18.52   15.55
  10   7   0  -10.67   13.87
 -10  -7   0   18.87   19.57
   9  -8   0   -3.31   15.97
  -8   8   0   14.13   15.80
   8  -8   0   -3.01   13.26
   7  -8   0   82.02   21.73
  -7   8   0   65.29   19.56
   6  -8   0    1.90   10.21
  -6   8   0   13.25   12.56
  -5   8   0   36.75   10.94
  -5   8   0   50.94   14.87
   5  -8   0   40.69   15.16
  -4   8   0  699.15   35.74
   4  -8   0  681.00   45.33
  -4   8   0  644.73   39.57
   4  -8   0  683.19   47.89
   3  -8   0  477.22   22.87
  -3   8   0  412.23   28.87
  -3   8   0  437.81   25.18
   3  -8   0  431.97   34.16
   2  -8   0   55.72   14.54
   2  -8   0   50.13    7.15
  -2   8   0   35.79    8.06
  -2   8   0   46.73   11.22
  -2   8   0   54.92    8.00
   1  -8   0 1158.86   46.75
   1  -8   0 1040.94   44.00
  -1   8   0 1112.97   50.96
   1  -8   0  990.27   56.39
  -1   8   0 1003.97   46.59
  -1   8   0 1083.25   46.48
   0  -8   0  894.92   42.03
   0   8   0  858.99   41.23
   0  -8   0  917.19   40.37
   0   8   0  892.12   43.20
   0   8   0  897.30   41.82
   0  -8   0  872.62   48.20
   0  -8   0  841.91   49.17
   1   8   0    4.43    5.81
   1   8   0   10.80    6.82
  -1  -8   0   -8.20    6.60
   1   8   0    6.99    7.29
  -1  -8   0    1.84    6.32
  -1  -8   0   11.08    8.91
  -2  -8   0  246.15   27.45
  -2  -8   0  167.67   22.36
   2   8   0  241.09   21.31
  -2  -8   0  202.81   20.77
   2   8   0  169.45   18.21
  -3  -8   0  210.13   23.44
  -3  -8   0  183.20   22.59
  -3  -8   0  175.99   24.98
   3   8   0  167.00   19.33
  -4  -8   0  103.94   18.37
  -4  -8   0  156.97   21.28
  -4  -8   0   87.34   19.64
   4   8   0  126.53   13.84
   4   8   0   93.30   16.99
  -5  -8   0  358.90   37.87
  -5  -8   0  294.89   32.38
  -5  -8   0  364.82   28.69
   5   8   0  215.31   25.75
  -6  -8   0  164.63   28.82
  -6  -8   0  162.33   23.29
   6   8   0  182.62   25.92
  -6  -8   0  138.64   26.08
  -7  -8   0   -4.99   13.20
   7   8   0    9.66   12.37
  -7  -8   0   15.75   13.08
  -7  -8   0    1.89   12.53
  -8  -8   0   -7.58   13.52
   8   8   0   -2.70   11.60
  -8  -8   0   -7.02   12.50
  -9  -8   0   50.72   22.46
   9   8   0   11.87   15.16
  -9  -8   0   46.52   22.54
  10   8   0   -5.28   14.15
 -10  -8   0   -7.70   17.52
 -10  -8   0   -6.98   16.61
   8  -9   0    6.46   15.59
   7  -9   0  157.42   29.13
  -7   9   0  119.70   24.86
   6  -9   0   52.93   17.94
  -6   9   0   25.03   13.92
   5  -9   0  128.81   25.25
  -5   9   0  148.34   22.42
   4  -9   0  383.15   38.00
  -4   9   0  337.82   27.92
  -4   9   0  381.10   24.44
   3  -9   0   68.28   17.78
   3  -9   0   36.21    7.21
  -3   9   0   30.29   11.79
  -3   9   0   45.49    9.74
  -2   9   0  207.26   16.78
  -2   9   0  195.19   15.70
   2  -9   0  178.99   12.45
   2  -9   0  178.19   25.50
  -2   9   0  185.89   19.85
  -1   9   0  980.72   49.27
   1  -9   0 1044.19   44.92
  -1   9   0 1014.95   46.13
   1  -9   0  943.63   56.66
   1  -9   0  980.25   42.32
  -1   9   0 1040.69   46.11
   0  -9   0 1230.36   56.81
   0  -9   0 1267.79   54.85
   0   9   0 1293.63   57.23
   0  -9   0 1269.98   67.05
   0   9   0 1297.64   59.19
   0   9   0 1340.41   57.68
   0  -9   0 1253.58   64.90
  -1  -9   0   21.39   11.78
  -1  -9   0   34.70   10.01
   1   9   0   22.41    9.17
   1   9   0    4.72    7.81
   1   9   0    6.02    7.11
  -1  -9   0   24.19   11.63
   2   9   0   -1.10    7.00
  -2  -9   0    1.36    9.65
   2   9   0    3.07    6.88
  -2  -9   0    2.79    8.43
  -2  -9   0    2.43    7.60
   3   9   0  643.35   38.03
  -3  -9   0  576.41   40.87
  -3  -9   0  621.43   39.16
  -3  -9   0  554.86   42.32
  -4  -9   0   28.73   13.84
  -4  -9   0   43.54   14.72
   4   9   0    7.25    9.80
  -4  -9   0   38.64   13.51
  -5  -9   0  102.02   19.88
   5   9   0  130.72   21.61
  -5  -9   0   90.76   22.97
  -5  -9   0  117.08   22.80
  -6  -9   0  338.02   32.37
  -6  -9   0  421.68   44.76
   6   9   0  266.81   30.78
  -6  -9   0  391.42   41.77
  -7  -9   0  172.48   33.39
   7   9   0  127.56   24.51
  -7  -9   0  143.75   23.95
  -7  -9   0  106.75   24.94
  -8  -9   0   -3.29   12.93
   8   9   0   -9.56   11.99
  -8  -9   0   -7.84   15.38
  -9  -9   0   22.44   20.41
  -9  -9   0   26.13   21.88
   9   9   0   32.41   18.85
   8 -10   0   12.62   17.37
   7 -10   0  101.17   24.24
   6 -10   0   30.44   16.57
  -5  10   0   59.60   16.28
   5 -10   0   38.06   16.90
  -4  10   0  323.45   29.78
   4 -10   0  377.10   39.78
  -3  10   0  545.55   35.81
  -3  10   0  556.23   27.98
   3 -10   0  547.85   42.73
   2 -10   0    4.25   10.34
  -2  10   0   -1.82    8.31
  -2  10   0    2.33    6.41
  -2  10   0   -8.50    6.74
   1 -10   0    9.46    5.33
  -1  10   0   20.77    8.00
   1 -10   0    4.04   10.00
  -1  10   0    7.93    8.71
  -1  10   0   13.09    9.18
   0 -10   0  993.79   59.93
   0  10   0 1092.03   52.65
   0 -10   0 1021.87   46.94
   0  10   0 1077.85   50.03
   0  10   0 1058.49   51.04
  -1 -10   0  270.28   31.01
   1  10   0  306.88   25.24
   1  10   0  212.99   22.48
   1  10   0  263.47   22.08
  -1 -10   0  255.14   22.13
  -1 -10   0  298.07   31.78
   2  10   0   32.51   11.91
  -2 -10   0   56.67   13.56
   2  10   0   28.93   10.88
  -2 -10   0   15.02   11.79
  -2 -10   0   43.33   15.46
   3  10   0 1460.69   68.38
  -3 -10   0 1450.58   73.23
  -3 -10   0 1276.84   74.14
  -3 -10   0 1324.54   68.81
  -4 -10   0   46.18   16.69
  -4 -10   0   30.36   15.79
   4  10   0   48.98   14.56
  -4 -10   0   33.98   13.23
  -5 -10   0   91.75   23.79
  -5 -10   0   96.65   20.71
  -5 -10   0   54.79   17.73
   5  10   0   59.61   16.11
  -6 -10   0  178.32   32.21
  -6 -10   0  207.82   27.97
   6  10   0  206.60   29.19
  -6 -10   0  153.10   27.80
  -7 -10   0  177.45   26.82
  -7 -10   0   95.46   27.06
  -7 -10   0   78.68   22.84
   7  10   0  105.09   22.97
  -8 -10   0  -16.08   14.55
  -8 -10   0    4.76   13.89
   8  10   0  -10.46   12.35
  -9 -10   0   78.49   27.71
  -9 -10   0    9.24   18.24
   9  10   0   59.61   22.02
   7 -11   0  127.52   28.75
   6 -11   0   80.85   23.04
   5 -11   0   14.44   14.28
  -4  11   0   66.37   17.65
   4 -11   0   89.44   23.10
  -3  11   0  111.91   19.19
   3 -11   0  110.60   23.74
  -3  11   0  129.98   16.10
  -2  11   0   -2.70    9.08
   2 -11   0   -7.46    9.90
  -2  11   0    1.07    8.42
   1 -11   0  510.85   41.29
  -1  11   0  466.77   30.47
  -1  11   0  487.15   32.82
   0 -11   0  415.30   25.48
   0  11   0  460.21   30.52
   0  11   0  464.38   31.38
   0 -11   0  450.18   41.09
   0  11   0  450.60   27.97
  -1 -11   0  138.50   24.32
  -1 -11   0  126.11   24.38
   1  11   0  153.28   20.30
   1  11   0  148.14   18.16
  -1 -11   0  120.91   16.57
  -2 -11   0  241.35   24.77
   2  11   0  199.04   23.05
  -2 -11   0  166.78   28.05
  -2 -11   0  193.63   27.61
  -3 -11   0  428.08   43.53
  -3 -11   0  456.56   34.68
  -3 -11   0  454.97   37.81
   3  11   0  428.31   32.73
  -4 -11   0   68.47   18.47
  -4 -11   0   40.40   15.00
   4  11   0  107.67   19.54
  -4 -11   0   90.31   23.31
  -5 -11   0    6.73   13.74
  -5 -11   0   -3.88    9.63
   5  11   0    6.84   10.42
  -5 -11   0   13.49   14.28
  -6 -11   0  216.54   36.75
  -6 -11   0  206.77   30.72
   6  11   0  203.23   29.57
  -6 -11   0  152.63   29.81
   7  11   0   22.96   15.93
  -7 -11   0   42.79   19.08
  -7 -11   0   28.65   19.00
   8  11   0    0.37   14.16
  -8 -11   0    1.00   14.26
  -8 -11   0   -3.09   15.78
  -9 -11   0   58.16   25.39
   9  11   0   24.66   19.87
  -9 -11   0   27.62   19.15
   6 -12   0   74.63   25.14
   5 -12   0  -11.12   12.75
   4 -12   0  113.20   26.30
  -3  12   0  253.77   22.96
   3 -12   0  220.64   34.93
  -2  12   0   -5.47   10.40
   2 -12   0   20.15   13.88
  -2  12   0  -10.23    8.70
  -1  12   0  371.48   27.98
   1 -12   0  404.33   42.97
  -1  12   0  330.31   29.59
   0  12   0  365.68   31.26
   0  12   0  348.42   29.60
   0 -12   0  263.12   35.55
  -1 -12   0   61.92   19.10
   1  12   0   89.75   15.91
  -1 -12   0   76.59   21.22
   1  12   0   91.38   17.42
  -2 -12   0    9.46   13.05
  -2 -12   0   27.37   14.42
   2  12   0   -4.80    8.97
  -2 -12   0   13.36   10.74
  -3 -12   0  144.24   28.16
   3  12   0  133.08   21.77
  -3 -12   0  134.80   23.09
  -3 -12   0  148.90   26.90
  -4 -12   0  118.85   26.48
  -4 -12   0   54.34   17.03
   4  12   0   82.51   19.53
  -4 -12   0   85.39   21.45
   5  12   0   -1.01   11.01
  -5 -12   0    8.41   13.38
  -5 -12   0    3.81   12.05
  -5 -12   0    3.02   13.65
   6  12   0    7.16   13.75
  -6 -12   0   36.02   19.93
  -6 -12   0   37.69   18.20
  -6 -12   0   52.45   19.73
  -7 -12   0    4.74   15.84
  -7 -12   0   90.28   25.10
   7  12   0   11.13   14.29
   8  12   0   14.50   16.48
  -8 -12   0  -11.20   14.84
  -8 -12   0   13.83   18.58
   6 -13   0   41.07   21.34
   5 -13   0   -1.82   14.90
   4 -13   0   42.01   20.48
  -4  13   0   35.28   12.91
  -3  13   0  154.78   21.04
   3 -13   0  138.44   29.99
  -2  13   0   -4.64   10.00
   2 -13   0   26.13   16.98
  -1  13   0   -8.80    9.61
   1 -13   0   19.52   15.24
   0  13   0  167.00   22.81
   0  13   0  174.23   24.88
   0 -13   0  102.05   25.45
  -1 -13   0   -2.07    9.95
  -1 -13   0   15.86   15.83
   1  13   0    0.77    9.88
   2  13   0   13.95   10.89
  -2 -13   0   -4.26   12.27
  -2 -13   0    6.51   11.57
  -3 -13   0  121.27   26.27
  -3 -13   0   98.99   25.51
  -3 -13   0  114.31   22.11
   3  13   0  122.54   21.65
  -4 -13   0   20.63   14.97
   4  13   0   65.99   18.09
  -4 -13   0   34.34   16.38
  -4 -13   0   18.80   15.85
  -5 -13   0    0.35   13.02
   5  13   0  -10.66   10.10
  -5 -13   0    0.32   12.42
  -5 -13   0    7.20   13.83
   6  13   0    0.95   13.88
  -6 -13   0    3.37   15.78
  -6 -13   0   -7.79   14.95
  -6 -13   0   -9.01   12.07
   7  13   0   -9.02   13.46
  -7 -13   0    9.42   15.82
  -7 -13   0   21.93   20.83
   5 -14   0   -3.91   17.13
  -4  14   0    5.43   12.95
   4 -14   0    6.25   16.76
   3 -14   0   51.67   22.62
  -3  14   0   67.29   17.43
  -2  14   0    5.96   12.65
   2 -14   0    7.99   15.38
  -1  14   0    6.90   12.71
   1 -14   0    1.75   14.37
   0 -14   0   71.79   23.21
   0  14   0  107.11   21.91
  -1 -14   0    7.93   14.24
  -2 -14   0    5.56   14.68
   2  14   0   27.16   14.69
  -2 -14   0   29.04   17.20
  -3 -14   0   67.14   23.27
  -3 -14   0   60.08   22.05
   3  14   0   67.39   18.56
  -4 -14   0   37.29   19.07
  -4 -14   0   15.72   16.80
   4  14   0   30.12   16.26
  -5 -14   0  -15.79   13.53
  -5 -14   0    0.83   15.31
   5  14   0   -9.42   12.66
  -6 -14   0   -2.57   15.01
  -6 -14   0  -25.78   13.88
  -6 -14   0    1.72   17.82
   6  14   0    5.55   15.61
  -4  15   0   30.60   16.92
  -3  15   0   31.70   16.73
   3 -15   0   20.10   19.29
  -2  15   0   -4.86   13.51
   2 -15   0  -17.85   14.35
  -1  15   0   47.64   18.31
   1 -15   0   64.80   24.41
   0 -15   0  215.31   37.52
  -1 -15   0   -0.49   15.70
  -2 -15   0   49.33   22.07
  -2 -15   0   43.74   19.52
  -3 -15   0   40.76   20.90
  -3 -15   0   47.95   21.39
  -4 -15   0   43.23   21.22
  -4 -15   0   29.76   19.17
  -5 -15   0   15.88   19.04
  -5 -15   0    4.14   16.68
   5  15   0   -2.94   15.20
   2 -16   0  -10.31   17.12
   1 -16   0   17.47   18.86
   0 -16   0    6.39   17.73
  -1 -16   0   39.30   22.14
  -2 -16   0   26.40   20.41
  -3 -16   0    2.92   18.06
  -3 -16   0   -5.56   16.67
  -4 -16   0   12.04   17.51
  -3 -16   1  176.46   36.90
  -3 -16   1   87.00   26.41
  -2 -16   1   13.46   19.42
  -1 -16   1   -2.22   15.34
   0 -16   1    1.56   17.96
   1 -16   1   34.80   22.04
  -5 -15   1   18.70   20.09
  -5 -15   1   -3.07   17.96
  -4 -15   1  -19.51   14.19
  -4 -15   1   12.14   17.59
  -3 -15   1  119.48   29.42
  -3 -15   1  157.86   33.33
  -2 -15   1   -6.71   14.61
  -1 -15   1   27.55   19.52
   0 -15   1   54.32   22.93
   1 -15   1   66.32   24.04
  -1  15  -1   74.67   22.22
  -2  15  -1  -10.50   13.48
   2 -15   1   -3.86   15.68
  -3  15  -1   46.89   18.96
   3 -15   1   19.63   21.03
  -6 -14   1   89.68   28.26
   6  14  -1   19.38   16.04
  -6 -14   1   99.31   27.80
   5  14  -1    0.47   14.05
  -5 -14   1  -11.33   12.35
  -5 -14   1   -1.12   14.77
  -5 -14   1   14.16   16.94
   4  14  -1   -2.52   13.32
  -4 -14   1   27.41   18.51
  -4 -14   1    6.37   15.85
  -3 -14   1   -5.29   13.07
  -3 -14   1   -8.08   13.28
  -2 -14   1  160.83   31.27
  -2 -14   1   87.70   22.99
  -1 -14   1    1.18   14.51
   0 -14   1  116.67   28.16
   1 -14   1   17.74   17.22
  -1  14  -1   47.68   16.97
  -2  14  -1   -7.72   11.94
   2 -14   1   18.34   17.61
   3 -14   1   67.04   23.57
  -3  14  -1   20.93   14.20
   4 -14   1   10.71   17.73
  -4  14  -1   27.46   15.32
  -7 -13   1    1.71   19.84
   7  13  -1   -0.91   15.61
  -7 -13   1   -1.20   14.63
  -6 -13   1   29.03   18.88
  -6 -13   1   36.90   20.46
   6  13  -1    3.04   15.62
   5  13  -1    8.46   13.93
  -5 -13   1   10.11   16.25
  -5 -13   1   13.51   13.91
  -5 -13   1   48.26   19.88
   4  13  -1   -4.92   10.96
  -4 -13   1    3.82   12.04
  -4 -13   1    5.43   14.16
  -4 -13   1    4.20   13.95
   3  13  -1   38.83   15.26
  -3 -13   1   52.11   18.37
  -3 -13   1   34.38   18.51
  -3 -13   1   45.36   16.48
   2  13  -1  156.98   22.87
  -2 -13   1  106.23   23.92
  -2 -13   1  176.99   30.93
  -1 -13   1    9.31   14.11
   0 -13   1   49.12   19.47
   0  13  -1   49.47   16.49
   1 -13   1  297.44   39.16
  -1  13  -1  361.90   32.75
   2 -13   1   64.36   22.01
  -2  13  -1   38.84   14.54
   3 -13   1    5.07   13.69
  -3  13  -1   11.46   12.21
   4 -13   1   82.93   24.81
   5 -13   1   -5.70   14.73
  -8 -12   1    1.31   16.24
   8  12  -1   -2.95   15.75
  -8 -12   1  -11.90   15.22
  -7 -12   1  -11.53   14.64
  -7 -12   1   -3.07   11.77
   7  12  -1    7.16   14.72
  -6 -12   1  118.56   29.61
  -6 -12   1  189.84   32.36
   6  12  -1  110.67   23.98
  -6 -12   1  133.38   27.03
  -5 -12   1   71.39   21.22
   5  12  -1   52.42   17.33
  -5 -12   1   41.45   18.45
  -5 -12   1   22.41   15.81
   4  12  -1    5.05   11.03
  -4 -12   1    2.09   11.45
  -4 -12   1    2.16   12.54
  -4 -12   1   -1.61   11.78
  -3 -12   1  155.57   26.77
  -3 -12   1  104.50   21.02
  -3 -12   1  115.23   25.80
   3  12  -1  140.72   21.95
  -2 -12   1  527.32   49.23
   2  12  -1  598.89   40.57
  -2 -12   1  657.23   47.21
  -2 -12   1  536.35   38.28
   2  12  -1  606.92   38.46
   1  12  -1   10.52    9.96
   1  12  -1    7.64   10.39
  -1 -12   1   14.93   11.91
  -1 -12   1    4.94   12.89
  -1 -12   1   25.20   10.49
   0  12  -1    2.54   10.48
   0 -12   1    7.62   12.12
   0  12  -1   13.89   10.07
   1 -12   1  347.55   39.91
  -1  12  -1  487.97   32.41
   2 -12   1   85.94   22.79
  -2  12  -1  104.53   18.45
  -3  12  -1   89.99   16.16
   3 -12   1   83.17   22.89
   4 -12   1  254.49   38.56
   5 -12   1   -5.38   14.01
   6 -12   1  -13.03   14.14
   8  11  -1   -0.23   13.75
  -8 -11   1   27.78   19.39
  -8 -11   1   24.32   18.56
  -7 -11   1   25.31   18.21
   7  11  -1   36.05   17.53
  -7 -11   1   -0.55   13.35
  -6 -11   1  116.24   27.94
   6  11  -1  146.84   25.88
  -6 -11   1  140.39   27.72
  -6 -11   1  134.32   25.07
  -5 -11   1  288.56   32.87
  -5 -11   1  236.74   35.10
  -5 -11   1  244.85   33.47
   5  11  -1  328.67   33.15
   4  11  -1   66.51   16.09
  -4 -11   1   42.63   15.83
  -4 -11   1   58.20   17.72
  -4 -11   1   44.77   18.53
  -3 -11   1  286.14   36.41
   3  11  -1  221.56   24.64
  -3 -11   1  158.35   25.10
   3  11  -1  251.15   28.18
  -3 -11   1  178.36   26.07
   2  11  -1  110.50   19.64
  -2 -11   1  174.37   23.09
  -2 -11   1  154.11   25.11
   2  11  -1  172.76   20.84
  -2 -11   1  146.57   25.62
  -1 -11   1   17.80    8.97
  -1 -11   1    1.98   11.24
  -1 -11   1    8.90   11.38
   1  11  -1   -0.84    8.15
   1  11  -1   13.60    9.45
   0  11  -1   19.28   10.54
   0 -11   1   32.08   15.21
   0  11  -1   22.78    9.81
   0 -11   1   17.74    8.83
   0  11  -1    4.88    9.85
   1 -11   1  268.74   33.53
  -1  11  -1  298.43   23.34
  -1  11  -1  291.39   23.57
  -1  11  -1  284.83   23.36
  -2  11  -1  218.04   21.22
   2 -11   1  195.45   29.38
  -2  11  -1  167.54   20.50
  -3  11  -1   18.54    9.61
   3 -11   1   27.01   15.42
   4 -11   1  177.57   30.65
   5 -11   1   73.53   22.67
   6 -11   1   -4.13   14.55
   7 -11   1   90.78   27.04
  -9 -10   1   -6.24   16.18
   9  10  -1   13.58   17.41
  -9 -10   1    7.14   18.31
   8  10  -1   -8.07   12.63
  -8 -10   1   12.76   17.03
  -8 -10   1   -5.25   14.78
  -7 -10   1   30.12   18.64
  -7 -10   1   24.47   16.76
   7  10  -1   14.32   14.26
  -6 -10   1  113.01   26.13
  -6 -10   1  167.46   25.84
  -6 -10   1  165.95   29.91
   6  10  -1  135.30   23.72
   5  10  -1  298.77   31.32
  -5 -10   1  309.77   35.87
  -5 -10   1  405.60   35.55
  -5 -10   1  307.30   39.03
  -4 -10   1    1.36   10.67
  -4 -10   1   19.91   11.83
  -4 -10   1   46.95   17.91
   4  10  -1   11.70   10.02
  -3 -10   1    9.75   11.05
   3  10  -1    2.43    9.32
  -3 -10   1   -3.92    8.36
   3  10  -1    8.75    8.78
  -3 -10   1   22.11   14.51
  -2 -10   1   18.27   13.50
  -2 -10   1   43.53   15.05
   2  10  -1   52.56   12.61
  -2 -10   1   39.51   12.96
   2  10  -1   43.41   13.44
  -1 -10   1    2.31    7.80
   1  10  -1    1.03    7.57
  -1 -10   1   -5.94    9.07
  -1 -10   1    8.97   11.15
   1  10  -1   -0.58    7.43
   0 -10   1    2.42    6.39
   0  10  -1    7.45    8.18
   0  10  -1   14.16    8.90
   0 -10   1    7.53   11.26
   0  10  -1    9.69    9.68
  -1  10  -1  178.07   19.24
  -1  10  -1  166.35   17.74
   1 -10   1  136.04   14.47
  -1  10  -1  167.44   18.35
   1 -10   1  113.45   22.61
  -2  10  -1   24.51    9.54
   2 -10   1    3.56   10.14
  -2  10  -1   31.23    9.92
   2 -10   1   25.24    7.61
  -2  10  -1   30.97   10.69
   3 -10   1  133.58   24.92
  -3  10  -1  195.04   16.59
  -3  10  -1  205.57   21.34
   4 -10   1  238.86   33.49
  -4  10  -1  215.83   23.51
   5 -10   1  107.28   23.94
   6 -10   1   -7.43   10.98
   7 -10   1   52.78   20.15
   8 -10   1   31.97   19.34
  -9  -9   1   -9.18   16.81
   9   9  -1  -12.92   12.91
  -9  -9   1   13.05   18.66
  -8  -9   1   33.49   21.14
  -8  -9   1   22.73   17.26
   8   9  -1   10.00   14.62
  -7  -9   1   -3.05   12.50
   7   9  -1   -6.75   10.49
  -7  -9   1   -0.43   14.77
   6   9  -1    9.48   11.52
  -6  -9   1    4.28   13.67
  -6  -9   1   20.44   12.47
  -6  -9   1   26.40   16.13
  -5  -9   1    9.58   11.84
  -5  -9   1   37.95   15.60
  -5  -9   1   19.28   15.15
   5   9  -1   34.26   13.51
  -4  -9   1   59.90   15.75
  -4  -9   1   42.58   16.32
   4   9  -1   88.87   17.50
  -4  -9   1   38.85   14.21
  -3  -9   1   38.22   14.59
  -3  -9   1   43.18   13.60
   3   9  -1   53.82   12.98
  -3  -9   1   56.14   15.09
   3   9  -1   42.74   13.34
  -2  -9   1  713.66   42.01
  -2  -9   1  760.07   45.37
  -2  -9   1  693.66   46.63
   2   9  -1  679.84   41.61
   2   9  -1  758.05   39.72
   1   9  -1    9.45    8.12
  -1  -9   1    4.08    9.46
  -1  -9   1    2.28    6.99
   1   9  -1    4.86    7.20
  -1  -9   1   -2.48    8.29
   0  -9   1  115.31   20.44
   0   9  -1   92.71   14.14
   0   9  -1   94.35   13.54
   0  -9   1   87.21   13.02
   0   9  -1   74.38   13.87
  -1   9  -1    5.21    6.92
  -1   9  -1    8.20    8.14
   1  -9   1    3.13    9.30
   1  -9   1    2.13    5.29
  -1   9  -1    3.81    7.15
   1  -9   1   -1.79    6.25
   2  -9   1  624.85   30.55
  -2   9  -1  651.11   31.32
   2  -9   1  683.82   44.33
  -2   9  -1  586.78   34.36
  -2   9  -1  616.57   34.18
   3  -9   1   58.42    9.57
  -3   9  -1   38.92   11.65
   3  -9   1   27.16   13.72
  -3   9  -1   44.78   10.80
  -3   9  -1   40.26    6.98
   4  -9   1  153.34   14.92
  -4   9  -1  120.05   18.39
   4  -9   1  111.32   22.80
  -4   9  -1  116.93   15.99
   5  -9   1  106.26   23.10
  -5   9  -1   83.93   17.46
   6  -9   1   -9.43   10.63
  -6   9  -1   -9.97   11.05
   7  -9   1   29.06   17.56
   8  -9   1   45.46   20.69
  10   8  -1  -15.34   14.71
 -10  -8   1  -12.87   17.73
 -10  -8   1   -1.50   17.40
  -9  -8   1    0.61   16.33
  -9  -8   1   -2.35   15.16
   9   8  -1    1.22   14.88
  -8  -8   1   14.44   15.22
   8   8  -1    0.11   12.42
  -8  -8   1   17.99   17.23
  -7  -8   1  262.91   37.89
   7   8  -1  199.18   29.06
  -7  -8   1  241.27   36.41
  -6  -8   1  296.70   27.41
   6   8  -1  243.14   29.04
  -6  -8   1  214.07   31.38
  -6  -8   1  274.57   36.85
  -5  -8   1  416.00   30.77
  -5  -8   1  424.22   39.71
   5   8  -1  406.87   31.98
  -5  -8   1  391.51   39.53
  -4  -8   1   29.67   12.28
  -4  -8   1   17.26   12.70
  -4  -8   1   12.18    9.65
   4   8  -1    8.74    9.14
   3   8  -1  399.32   28.00
  -3  -8   1  377.93   36.30
   3   8  -1  434.16   31.82
  -3  -8   1  506.06   33.06
  -3  -8   1  380.66   30.07
  -2  -8   1   33.01   10.82
  -2  -8   1   65.00   14.77
   2   8  -1   49.84   12.31
  -2  -8   1   55.27   14.91
   2   8  -1   42.84   10.50
   1   8  -1  179.87   16.93
  -1  -8   1  191.35   19.04
  -1  -8   1  200.30   24.51
   1   8  -1  187.93   19.21
  -1  -8   1  136.82   20.35
   0   8  -1    1.31    5.59
   0   8  -1    6.92    6.17
   0   8  -1    0.34    6.14
   0  -8   1   -1.21    6.27
   0  -8   1   -2.13    7.29
   0  -8   1    8.16    8.30
   0  -8   1    6.33    5.61
  -1   8  -1  662.44   34.70
  -1   8  -1  644.15   33.85
  -1   8  -1  634.00   31.93
   1  -8   1  652.08   33.70
   1  -8   1  681.38   32.20
   1  -8   1  687.85   42.18
  -2   8  -1  200.21   18.38
   2  -8   1  209.33   16.02
   2  -8   1  200.71   14.29
   2  -8   1  183.20   24.62
  -2   8  -1  182.52   13.34
  -2   8  -1  200.56   17.34
   3  -8   1  321.21   32.05
  -3   8  -1  269.64   20.65
   3  -8   1  289.06   18.26
  -3   8  -1  272.87   21.72
  -4   8  -1   -2.07    6.66
   4  -8   1    4.51    5.80
   4  -8   1   -2.03    8.81
  -4   8  -1   -2.35    7.52
  -5   8  -1   36.27   10.95
  -5   8  -1   45.29   13.95
   5  -8   1   39.14   15.20
   6  -8   1    1.13   10.97
  -6   8  -1   -8.98    9.47
  -6   8  -1    6.06    9.47
   7  -8   1    9.51   13.10
  -7   8  -1   19.30   14.75
   8  -8   1   41.48   19.89
   9  -8   1    3.65   16.92
 -10  -7   1   11.42   18.14
  10   7  -1   -2.62   15.83
 -10  -7   1    7.45   18.61
  -9  -7   1    8.07   16.56
   9   7  -1   11.02   14.07
  -9  -7   1    9.07   17.00
  -8  -7   1   -2.22   12.60
  -8  -7   1   -2.03   13.74
   8   7  -1    1.61   11.52
  -7  -7   1  106.66   25.27
   7   7  -1   82.75   19.96
  -7  -7   1   83.61   22.37
  -7  -7   1  112.84   18.36
   6   7  -1   55.00   15.92
  -6  -7   1   50.08   18.27
  -6  -7   1   57.17   17.95
  -6  -7   1   96.76   17.01
   5   7  -1   -1.20    8.23
  -5  -7   1    4.99    8.49
  -5  -7   1    0.04   10.00
  -5  -7   1  -10.67    7.99
   4   7  -1  123.73   20.04
  -4  -7   1   92.10   15.45
  -4  -7   1  110.48   19.87
  -4  -7   1   83.84   17.10
   4   7  -1  107.67   16.88
  -3  -7   1  843.27   49.85
  -3  -7   1  887.87   48.00
   3   7  -1  826.37   47.54
   3   7  -1  864.01   44.32
  -3  -7   1  897.61   46.44
  -2  -7   1  155.38   19.36
  -2  -7   1  139.00   20.32
  -2  -7   1  148.54   18.44
   2   7  -1  147.01   15.67
   2   7  -1  143.18   18.23
  -1  -7   1  251.48   25.45
  -1  -7   1  232.08   18.75
   1   7  -1  217.50   16.70
  -1  -7   1  242.82   23.23
   1   7  -1  231.87   19.04
   0  -7   1  139.40   14.73
   0  -7   1  157.70   19.92
   0  -7   1  153.92   14.46
   0   7  -1  129.08   13.64
   0   7  -1  124.02   12.92
   0  -7   1  121.83   17.61
   0   7  -1  143.18   14.73
  -1   7  -1   35.15    7.82
   1  -7   1   35.83    8.17
   1  -7   1   46.58    8.23
   1  -7   1   45.75    9.94
  -1   7  -1   41.80    8.99
  -1   7  -1   61.38    9.99
   1  -7   1   34.22   11.46
   2  -7   1  156.77   21.00
   2  -7   1  149.20   13.46
  -2   7  -1  149.24   14.58
   2  -7   1  160.27   12.42
  -2   7  -1  166.42   15.84
  -3   7  -1  634.28   33.82
   3  -7   1  617.02   40.74
  -3   7  -1  651.89   35.08
   3  -7   1  664.84   31.49
  -4   7  -1    3.16    7.68
   4  -7   1    4.25    5.71
   4  -7   1    5.21    9.71
  -4   7  -1    2.37    6.23
  -5   7  -1   94.09   17.90
  -5   7  -1   94.45   15.02
   5  -7   1   96.01   14.16
   5  -7   1  104.50   20.05
   6  -7   1   67.31   18.42
  -6   7  -1   61.45   14.26
  -6   7  -1   69.57   17.08
  -7   7  -1    0.42    9.71
  -7   7  -1    7.10   11.72
   7  -7   1   -3.48   10.88
   8  -7   1   32.88   16.59
   9  -7   1   -3.46   14.49
 -10  -6   1   37.55   20.86
  10   6  -1   11.80   17.53
 -10  -6   1   27.44   20.35
   9   6  -1   13.00   15.07
  -9  -6   1   22.74   17.87
  -9  -6   1   30.23   19.79
  -8  -6   1   -0.46   12.66
  -8  -6   1    5.40   13.09
   8   6  -1    1.85   11.54
  -7  -6   1   93.71   22.66
  -7  -6   1  133.71   18.63
   7   6  -1  102.96   21.35
  -7  -6   1  115.14   23.99
  -6  -6   1   96.87   21.22
  -6  -6   1   45.19   12.52
  -6  -6   1   55.45   17.34
   6   6  -1   61.22   15.74
  -5  -6   1   14.86   11.19
   5   6  -1   -6.00    6.90
  -5  -6   1   17.15    8.73
  -5  -6   1   19.94   11.00
  -4  -6   1  -11.19    5.47
   4   6  -1    7.69    8.04
   4   6  -1    0.56    7.48
  -4  -6   1    8.84    7.25
  -4  -6   1    5.68    9.18
   3   6  -1 1554.24   68.73
   3   6  -1 1604.11   74.17
  -3  -6   1 1621.42   70.51
  -3  -6   1 1556.51   74.37
  -3  -6   1 1556.95   72.47
  -2  -6   1  305.36   25.97
   2   6  -1  254.63   20.85
  -2  -6   1  230.32   21.60
   2   6  -1  251.37   18.11
  -2  -6   1  261.74   21.11
  -1  -6   1   -3.30    5.81
  -1  -6   1   -0.63    6.47
   1   6  -1    2.91    5.60
  -1  -6   1   -3.25    4.81
   1   6  -1   -3.54    3.79
  -1  -6   1    1.09    5.58
   0  -6   1 1038.45   44.71
   0   6  -1  961.64   45.87
   0  -6   1 1030.62   50.31
   0   6  -1  999.95   43.03
   0  -6   1  949.38   49.06
   0  -6   1 1046.14   44.95
   0  -6   1 1025.97   46.37
   0   6  -1 1034.10   43.74
   1  -6   1  777.91   35.05
  -1   6  -1  768.19   32.79
  -1   6  -1  757.39   36.90
   1  -6   1  779.91   36.61
   1  -6   1  848.29   37.40
  -1   6  -1  803.53   36.23
   1  -6   1  757.05   42.18
  -2   6  -1  386.21   22.94
   2  -6   1  411.91   21.26
   2  -6   1  394.64   28.14
  -2   6  -1  393.45   23.23
   2  -6   1  410.89   22.27
   3  -6   1  391.44   28.99
  -3   6  -1  379.47   24.34
  -3   6  -1  397.32   23.49
   3  -6   1  367.84   21.40
   4  -6   1   60.87   10.52
   4  -6   1   35.84   12.54
  -4   6  -1   49.45   10.45
  -4   6  -1   44.06   11.13
  -5   6  -1   29.19    9.83
   5  -6   1   50.41   14.24
   5  -6   1   27.39    9.07
   6  -6   1  122.76   22.49
  -6   6  -1  104.31   17.02
   7  -6   1  230.46   30.22
  -7   6  -1  197.27   24.89
   8  -6   1   31.52   15.59
  -8   6  -1   18.25   13.94
 -10  -5   1   32.78   20.28
  10   5  -1   19.50   17.45
 -10  -5   1   28.15   22.63
  -9  -5   1   27.98   20.48
   9   5  -1   34.67   18.01
  -9  -5   1   35.35   20.05
  -8  -5   1    5.22   13.17
  -8  -5   1   36.44   17.91
   8   5  -1  -11.23    9.87
  -7  -5   1   62.22   17.89
  -7  -5   1   58.40   13.41
   7   5  -1   76.92   18.67
  -7  -5   1   62.68   19.55
  -6  -5   1  272.28   32.52
   6   5  -1  318.88   30.72
  -6  -5   1  395.86   36.36
  -6  -5   1  305.44   23.39
  -5  -5   1   -9.49    6.58
  -5  -5   1   -4.95    5.84
  -5  -5   1   10.24    9.82
   5   5  -1   -6.98    6.44
  -4  -5   1   25.07    8.60
   4   5  -1   17.99    9.00
  -4  -5   1   35.56   11.61
  -4  -5   1   35.14   11.58
   3   5  -1 2611.47  108.23
   3   5  -1 2482.33  101.81
  -3  -5   1 2642.59  107.71
  -3  -5   1 2414.17  104.90
  -3  -5   1 2563.85  102.96
  -2  -5   1 9108.53  331.93
  -2  -5   1 9070.58  334.42
   2   5  -1 9000.77  339.90
   2   5  -1 8899.97  329.16
  -2  -5   1 9330.68  338.32
  -1  -5   1  161.84   17.55
   1   5  -1  216.95   14.15
  -1  -5   1  232.45   17.64
  -1  -5   1  227.67   16.53
   1   5  -1  207.83   16.43
  -1  -5   1  163.89   16.34
   0   5  -1  129.32   10.87
   0  -5   1  111.84   13.94
   0  -5   1   98.96   13.53
   0   5  -1  107.08   11.60
   0  -5   1  146.91   11.81
   0  -5   1  105.48   11.07
   0   5  -1  130.15   10.26
   0  -5   1  127.21   12.30
   1  -5   1  109.25   14.61
   1  -5   1  137.33   11.50
  -1   5  -1  132.53   11.46
   1  -5   1  133.32   10.73
  -1   5  -1  146.18   12.38
   1  -5   1  154.99   12.13
  -1   5  -1  131.39    8.15
   2  -5   1  147.97   17.28
  -2   5  -1  178.18   13.45
   2  -5   1  148.34   11.22
  -2   5  -1  150.52   13.40
   2  -5   1  147.33   12.02
   3  -5   1  337.02   25.86
  -3   5  -1  337.69   21.60
   3  -5   1  315.37   19.13
   3  -5   1  307.14   24.23
  -3   5  -1  322.93   20.53
   4  -5   1 1280.38   68.53
   4  -5   1 1435.56   59.16
   4  -5   1 1344.95   65.91
  -4   5  -1 1353.27   60.82
  -5   5  -1   63.23   13.08
   5  -5   1   36.95   13.34
   5  -5   1   48.29   10.57
   5  -5   1   53.23   13.96
  -6   5  -1  258.15   25.00
   6  -5   1  259.35   28.37
  -7   5  -1  296.89   28.98
   7  -5   1  312.54   32.17
   8  -5   1   -2.91   10.57
  -8   5  -1   -6.11    8.35
  -9   5  -1    6.87   13.27
 -10   5  -1   45.64   19.72
  10   4  -1    8.14   15.23
 -10  -4   1   25.39   20.15
 -10  -4   1   16.86   16.87
  -9  -4   1  262.97   36.71
  -9  -4   1  266.67   40.68
   9   4  -1  227.69   33.17
  -8  -4   1   44.40   19.43
   8   4  -1   23.09   14.07
  -8  -4   1   28.34   16.63
  -7  -4   1  155.06   25.65
   7   4  -1  138.46   23.39
  -7  -4   1  173.44   29.18
  -7  -4   1  181.81   19.23
   7   4  -1  175.78   16.09
   6   4  -1  666.01   41.78
  -6  -4   1  695.89   46.23
  -6  -4   1  607.47   42.55
  -6  -4   1  646.63   35.64
   5   4  -1  517.29   33.07
  -5  -4   1  506.38   35.44
  -5  -4   1  479.75   27.95
  -5  -4   1  447.59   33.35
   4   4  -1  290.31   22.15
  -4  -4   1  297.18   26.32
  -4  -4   1  315.16   24.55
  -4  -4   1  260.01   18.76
   3   4  -1 1199.36   54.07
   3   4  -1 1192.37   58.35
  -3  -4   1 1241.71   53.29
  -3  -4   1 1238.98   57.90
  -3  -4   1 1229.23   57.60
  -2  -4   1 1079.26   51.09
   2   4  -1 1030.51   50.28
  -2  -4   1 1086.78   49.73
  -2  -4   1 1085.41   50.91
  -2  -4   1 1118.59   47.97
   2   4  -1 1089.10   46.92
   1   4  -1  628.57   28.84
  -1  -4   1  672.21   32.98
   1   4  -1  653.63   32.22
  -1  -4   1  636.50   28.29
  -1  -4   1  668.39   31.80
  -1  -4   1  624.44   31.58
  -1  -4   1  639.76   33.43
   0  -4   1   23.20    6.76
   0  -4   1   42.18    6.01
   0   4  -1   22.50    6.35
   0   4  -1   35.17    6.71
   0  -4   1   26.31    3.39
   0  -4   1   16.71    5.04
   0  -4   1   26.44    7.09
   0   4  -1   17.78    4.38
   0   4  -1   15.73    5.21
   0   4  -1   31.38    5.34
   0  -4   1   30.15    6.52
   1  -4   1 4053.00  147.88
  -1   4  -1 3752.26  155.07
   1  -4   1 3523.69  151.02
  -1   4  -1 4174.68  144.57
   1  -4   1 3986.58  143.74
  -1   4  -1 3915.67  148.18
  -1   4  -1 4026.86  144.38
   2  -4   1   17.16    6.66
   2  -4   1   11.29    4.44
  -2   4  -1    3.85    4.17
  -2   4  -1   14.48    4.59
  -2   4  -1    9.73    5.12
   3  -4   1 2949.91  123.33
   3  -4   1 2919.02  119.05
  -3   4  -1 2880.43  114.32
   3  -4   1 2922.60  111.04
   4  -4   1  806.73   38.02
   4  -4   1  772.10   44.39
  -4   4  -1  748.56   38.93
   4  -4   1  743.99   41.54
   5  -4   1   -7.91    7.43
  -5   4  -1   -7.24    5.43
   5  -4   1   -1.11    7.34
  -6   4  -1   57.97   13.60
   6  -4   1   40.75   12.54
   6  -4   1   58.97   16.15
   7  -4   1  507.70   36.90
  -7   4  -1  453.06   34.50
  -8   4  -1   69.26   17.61
  -9   4  -1   67.60   18.77
 -10   4  -1   98.44   25.61
 -10   4  -1  169.78   29.66
 -11  -3   1   19.91   21.73
 -11  -3   1    9.17   19.26
  11   3  -1  -19.03   13.45
  10   3  -1   29.92   17.14
 -10  -3   1    8.48   16.55
 -10  -3   1   32.61   19.53
   9   3  -1  114.45   24.75
  -9  -3   1   71.85   24.66
  -9  -3   1   67.05   20.35
  -8  -3   1   37.96   16.14
   8   3  -1   66.01   18.41
  -8  -3   1   53.71   19.47
   7   3  -1  251.68   19.79
  -7  -3   1  257.34   33.69
  -7  -3   1  257.14   30.63
  -7  -3   1  233.42   21.43
   7   3  -1  215.70   27.50
  -6  -3   1  883.24   53.02
  -6  -3   1  776.43   48.14
   6   3  -1  955.67   50.46
  -6  -3   1  798.77   41.55
  -5  -3   1   95.58   12.18
   5   3  -1   69.10   14.34
  -5  -3   1   93.04   17.26
  -5  -3   1   76.36   15.73
  -4  -3   1  324.74   24.42
  -4  -3   1  339.24   20.62
   4   3  -1  372.21   24.48
  -4  -3   1  371.51   26.96
  -3  -3   1 2682.96  101.79
  -3  -3   1 2460.30  105.34
   3   3  -1 2684.75  108.67
   3   3  -1 2674.85  103.37
  -3  -3   1 2572.83  105.21
  -2  -3   1 4310.32  162.41
   2   3  -1 4320.88  159.89
   2   3  -1 4095.35  165.83
  -2  -3   1 4338.40  159.73
  -2  -3   1 4283.56  162.73
   2   3  -1 4472.41  162.99
  -2  -3   1 4371.54  162.20
  -1  -3   1 1165.80   50.59
   1   3  -1 1172.34   50.63
  -1  -3   1 1178.11   49.19
  -1  -3   1 1105.61   46.05
   1   3  -1 1138.91   46.78
  -1  -3   1 1224.60   49.80
  -1  -3   1 1248.17   51.32
   1   3  -1 1256.06   50.14
   1   3  -1 1169.29   50.90
   0  -3   1  769.50   32.99
   0   3  -1  777.33   35.38
   0  -3   1  775.81   29.55
   0   3  -1  767.43   34.09
   0   3  -1  843.46   33.63
   0   3  -1  750.53   30.75
   0   3  -1  778.19   35.48
   0  -3   1  829.02   34.39
   0  -3   1  762.06   35.03
   0   3  -1  773.67   30.95
   0  -3   1  693.10   34.48
   0  -3   1  783.17   31.34
   1  -3   1 7127.29  253.91
  -1   3  -1 6822.36  269.74
  -1   3  -1 6954.47  254.60
  -1   3  -1 7129.61  261.17
  -1   3  -1 7513.51  254.51
   1  -3   1 6849.39  263.44
   1  -3   1 7258.18  260.69
   2  -3   1 6092.00  238.23
  -2   3  -1 6357.17  244.34
   2  -3   1 6255.43  228.66
  -2   3  -1 6495.53  235.29
   2  -3   1 6320.48  244.97
  -2   3  -1 6537.07  229.13
  -3   3  -1  506.84   26.40
  -3   3  -1  472.75   24.80
   3  -3   1  497.20   28.42
   3  -3   1  468.98   29.31
   3  -3   1  485.11   25.08
   4  -3   1 1437.31   62.74
   4  -3   1 1455.99   68.33
   4  -3   1 1416.48   61.72
  -4   3  -1 1467.88   64.05
   4  -3   1 1449.41   65.66
   5  -3   1   91.73   16.32
   5  -3   1   65.52   13.06
   5  -3   1   79.16   14.44
   6  -3   1    9.40    9.56
   6  -3   1    7.81    8.22
   6  -3   1    4.36    7.91
   7  -3   1  838.81   49.88
   7  -3   1  848.05   51.69
   8  -3   1   93.20   20.36
 -10   3  -1   12.43   14.24
 -10   3  -1   36.32   19.28
 -11  -2   1   28.62   20.40
  11   2  -1   34.38   19.69
 -11  -2   1   13.66   19.31
 -10  -2   1   35.54   18.10
 -10  -2   1   30.11   19.85
  10   2  -1   85.60   24.47
  -9  -2   1   46.32   20.77
  -9  -2   1  135.64   27.01
   9   2  -1  130.72   26.12
  -8  -2   1   15.31   14.95
   8   2  -1   44.72   15.99
  -8  -2   1   18.44   14.43
  -7  -2   1   44.16   11.59
   7   2  -1   39.19   11.02
   7   2  -1   37.10   13.75
  -7  -2   1   13.35   11.16
  -7  -2   1   33.07   15.27
   6   2  -1 1702.60   80.72
  -6  -2   1 1688.16   80.51
   6   2  -1 1862.24   76.45
  -6  -2   1 1608.29   83.63
  -5  -2   1 1152.25   59.05
   5   2  -1 1050.65   54.43
  -5  -2   1 1153.57   50.12
  -5  -2   1 1091.04   55.24
   4   2  -1   10.91    6.98
  -4  -2   1    7.18    6.89
  -4  -2   1    0.79    6.07
  -4  -2   1    2.60    4.91
  -3  -2   1 1077.84   44.30
  -3  -2   1 1051.47   48.18
   3   2  -1 1101.44   47.51
  -3  -2   1  994.67   49.02
   2   2  -1 3719.69  135.86
   2   2  -1 3774.38  137.11
  -2  -2   1 3545.11  134.69
  -2  -2   1 3452.52  136.66
  -2  -2   1 3578.66  136.50
   2   2  -1 3641.32  140.48
  -2  -2   1 3601.68  135.42
   2   2  -1 3532.68  134.78
  -2  -2   1 3820.53  140.83
  -1  -2   1 5609.21  207.45
   1   2  -1 5611.63  209.61
  -1  -2   1 5319.55  203.96
   1   2  -1 5406.84  202.58
   1   2  -1 6087.07  204.94
  -1  -2   1 5547.04  202.52
  -1  -2   1 5652.92  209.53
   1   2  -1 5792.26  205.18
  -1  -2   1 5660.04  204.93
   0   2  -1 4862.92  181.37
   0   2  -1 4991.22  181.42
   0  -2   1 4772.51  177.63
   0   2  -1 5184.09  176.78
   0  -2   1 4878.44  176.17
   0  -2   1 4824.72  176.45
   0  -2   1 4851.22  181.39
   0  -2   1 4892.95  181.05
   0   2  -1 4773.54  174.10
   0   2  -1 4933.98  177.79
   0   2  -1 4892.32  176.45
  -1   2  -1 7738.42  274.22
  -1   2  -1 7625.04  265.08
  -1   2  -1 7207.27  280.26
   1  -2   1 7455.06  271.80
  -1   2  -1 7434.32  265.10
   1  -2   1 7289.11  273.87
  -1   2  -1 7393.24  272.25
   1  -2   1 7305.58  264.89
  -2   2  -1 2283.78   88.57
   2  -2   1 2217.42   90.15
  -2   2  -1 2275.55   92.40
   2  -2   1 2243.51   92.65
   2  -2   1 2243.16   86.13
   2  -2   1 2285.69   85.88
  -2   2  -1 2370.91   85.82
  -3   2  -1 1131.45   47.67
   3  -2   1 1121.13   51.94
   3  -2   1 1091.38   47.81
   3  -2   1 1083.71   50.02
   3  -2   1 1106.13   47.77
  -3   2  -1 1198.65   52.36
   4  -2   1 3788.00  149.97
   4  -2   1 3820.76  154.26
   4  -2   1 3905.88  146.87
   4  -2   1 3785.15  145.76
   5  -2   1  484.20   31.92
   5  -2   1  510.79   31.01
   5  -2   1  502.14   30.67
   6  -2   1   27.43   10.50
   6  -2   1   63.21   14.18
   7  -2   1   89.17   18.25
   7  -2   1  141.40   20.66
   8  -2   1  270.97   31.87
   9  -2   1   21.76   15.20
  10  -2   1  121.61   26.80
 -10   2  -1   54.10   21.21
 -11  -1   1   17.82   19.66
  11   1  -1   -1.32   15.08
 -10  -1   1    7.44   16.76
  10   1  -1   10.30   15.85
 -10  -1   1    2.18   14.85
  -9  -1   1  302.94   41.53
  -9  -1   1  185.16   29.90
   9   1  -1  319.26   37.76
   8   1  -1  122.20   23.42
   8   1  -1  135.79   18.85
  -8  -1   1   73.26   21.36
  -8  -1   1   96.31   21.56
   7   1  -1    1.35    7.66
   7   1  -1   13.13    9.88
  -7  -1   1    2.33    8.89
  -7  -1   1  -13.82    8.48
  -6  -1   1  344.92   28.62
   6   1  -1  400.34   30.35
  -6  -1   1  419.48   33.35
   6   1  -1  421.30   26.95
  -5  -1   1 1954.56   84.09
  -5  -1   1 1896.71   87.22
  -4  -1   1   45.33    6.57
   4   1  -1   36.21    9.31
  -4  -1   1   67.05   12.08
  -4  -1   1   47.97   12.07
  -3  -1   1 1882.86   77.94
  -3  -1   1 1854.09   73.98
  -3  -1   1 1806.40   75.84
   3   1  -1 1734.33   73.42
  -2  -1   1 1341.59   54.99
   2   1  -1 1303.13   52.60
  -2  -1   1 1275.51   52.01
   2   1  -1 1113.62   53.57
  -2  -1   1 1269.48   53.40
  -2  -1   1 1264.62   51.70
   2   1  -1 1294.51   51.87
  -2  -1   1 1345.86   49.90
  -1  -1   1 2656.71   98.72
   1   1  -1 2637.71  101.20
  -1  -1   1 2622.34   97.16
   1   1  -1 2677.91   98.25
  -1  -1   1 2655.69   98.17
  -1  -1   1 2682.17  101.20
   1   1  -1 2870.48   99.27
   1   1  -1 2615.56   98.78
   1   1  -1 2478.84   96.99
  -1  -1   1 2630.88   98.94
   0  -1   1 4639.11  165.81
   0  -1   1 4285.97  159.69
   0  -1   1 4450.21  165.34
   0   1  -1 4673.24  161.52
   0   1  -1 4684.78  165.36
   0   1  -1 4574.40  161.70
   0  -1   1 4697.89  161.74
   0   1  -1 3950.28  165.22
  -1   1  -1 4699.60  160.32
   1  -1   1 4483.53  160.12
  -1   1  -1 4423.09  164.98
   1  -1   1 4441.02  160.22
  -1   1  -1 4410.08  168.79
   1  -1   1 4345.31  164.01
  -1   1  -1 4418.52  164.33
   1  -1   1 4309.96  164.93
  -1   1  -1 4518.73  159.92
  -2   1  -1 3322.89  128.96
  -2   1  -1 3384.97  122.43
   2  -1   1 3351.33  122.81
   2  -1   1 3101.73  125.91
   2  -1   1 3362.19  129.31
  -2   1  -1 3451.40  126.40
   2  -1   1 3286.29  122.53
   3  -1   1 1722.93   71.30
  -3   1  -1 1821.58   70.07
   3  -1   1 1747.76   70.09
   3  -1   1 1644.07   69.49
  -3   1  -1 1810.99   73.29
   3  -1   1 1710.19   72.75
   4  -1   1 2231.24   93.17
   4  -1   1 2232.76   91.38
   4  -1   1 2229.85   90.45
   5  -1   1  630.91   36.36
   5  -1   1  668.79   36.50
   6  -1   1  132.52   18.79
   6  -1   1  100.03   15.61
   7  -1   1  687.01   43.80
   7  -1   1  710.78   42.29
   8  -1   1  258.68   31.26
  -9   1  -1  -13.48   10.46
   9  -1   1    4.29   12.33
  10  -1   1   67.50   20.90
 -10   1  -1   58.13   21.87
  11  -1   1   15.11   17.70
 -11   1  -1   17.15   18.90
  11   0  -1   10.94   17.49
 -11   0   1  -12.65   16.98
 -10   0   1   31.23   20.02
 -10   0   1    4.76   14.76
  10   0  -1    7.55   15.76
  -9   0   1  161.10   30.70
   9   0  -1  114.91   25.52
  -9   0   1  164.08   27.55
   8   0  -1   22.23   11.54
   8   0  -1   34.36   15.01
  -8   0   1   25.82   15.58
  -8   0   1    7.72   12.46
  -7   0   1  -13.98    8.04
  -7   0   1   -6.51    9.08
   7   0  -1  -11.41    7.37
   7   0  -1    6.91    9.06
   6   0  -1  425.31   31.68
  -6   0   1  471.22   35.06
   6   0  -1  451.12   29.69
   5   0  -1  794.93   40.43
  -5   0   1  725.02   43.34
   5   0  -1  758.56   41.99
   4   0  -1  230.08   19.98
  -4   0   1  229.54   14.66
  -4   0   1  222.22   21.85
   3   0  -1 3840.76  144.67
  -3   0   1 3745.91  145.63
  -3   0   1 3895.00  149.12
  -3   0   1 3819.01  142.37
  -2   0   1 8857.69  315.09
   2   0  -1 8546.63  314.97
  -2   0   1 8709.86  314.77
  -2   0   1 8953.63  322.78
  -2   0   1 8756.24  319.25
   1   0  -1  329.52   16.28
  -1   0   1  332.06   16.27
   1   0  -1  357.22   16.31
  -1   0   1  322.72   15.33
  -1   0   1  346.16   16.12
  -1   0   1  326.89   14.52
   1   0   1 3330.16  123.78
  -1   0  -1 3401.76  123.70
  -1   0  -1 3665.11  124.10
   1   0   1 3430.17  123.88
  -1   0  -1 3297.72  126.63
  -2   0  -1  140.19   10.28
   2   0   1  140.39   10.41
  -2   0  -1  135.77    9.86
   2   0   1  123.06    9.81
  -2   0  -1  127.24    9.89
   2   0   1  132.47    9.52
   3   0   1 1005.64   42.57
   3   0   1  954.27   42.76
   3   0   1  961.49   42.98
   4   0   1 2290.67   94.03
   4   0   1 2376.73   94.98
   5   0   1  437.84   28.53
   5   0   1  452.39   26.61
   6   0   1  355.86   28.10
   6   0   1  392.13   26.12
   7   0   1  385.85   31.22
   7   0   1  371.59   27.05
   8   0   1  122.99   22.11
  -9   0  -1   15.23   14.69
   9   0   1   23.82   14.14
  10   0   1   37.63   18.24
 -10   0  -1   33.51   17.71
 -10   0  -1   57.99   22.39
 -11   0  -1   27.65   20.65
 -11   0  -1   16.82   18.44
  11   0   1   11.76   16.92
 -10   1   1   21.42   16.51
 -10   1   1   -9.39   12.99
  10  -1  -1   -2.60   13.40
   9  -1  -1  149.98   27.36
  -9   1   1  113.31   25.38
  -9   1   1  156.86   26.46
   8  -1  -1   -2.14   10.48
   8  -1  -1   -5.22    9.58
  -8   1   1    9.70   12.95
   7  -1  -1   19.22   11.69
   7  -1  -1   28.10   11.71
  -7   1   1   14.00   12.33
   6  -1  -1   59.37   14.43
  -6   1   1   58.23   15.66
   6  -1  -1   82.38   15.02
   5  -1  -1 2024.15   87.07
   5  -1  -1 1983.09   87.84
   4  -1  -1  669.65   32.00
   4  -1  -1  670.15   35.92
   4  -1  -1  684.56   36.01
  -3   1   1  211.05   15.93
   3  -1  -1  175.87   14.42
  -3   1   1  190.76   12.69
   3  -1  -1  189.29   12.42
  -2   1   1  439.52   22.66
   2  -1  -1  434.94   20.60
  -2   1   1  446.72   22.28
  -2   1   1  465.33   20.88
   2  -1  -1  461.47   22.52
   1  -1  -1    1.30    1.83
  -1   1   1    7.18    2.74
  -1   1   1   16.62    3.35
   1  -1  -1   10.73    2.99
  -1   1   1    9.60    3.03
   0   1   1  260.85   10.65
   0  -1  -1  252.39   12.35
   0  -1  -1  258.12   10.70
   0  -1  -1  274.05   12.47
   0  -1  -1  248.35   10.98
   0   1   1  269.52   10.99
   0   1   1  262.69   12.33
   0  -1  -1  270.44   11.24
   0   1   1  250.89   12.40
   0   1   1  252.08   11.08
   0   1   1  255.67   10.94
   1   1   1 4174.66  149.59
  -1  -1  -1 4138.20  150.40
  -2  -1  -1  466.11   22.43
   2   1   1  449.11   22.35
   2   1   1  452.27   22.21
   2   1   1  444.64   19.28
   3   1   1   63.47    9.32
   3   1   1   49.65    5.76
   4   1   1  513.32   25.33
   4   1   1  513.91   29.17
   5   1   1 1243.01   60.50
   5   1   1 1347.88   56.94
   6   1   1    5.63    6.75
   6   1   1   -0.24    7.37
   7   1   1  263.47   29.20
   7   1   1  316.96   22.85
  -8  -1  -1   50.45   16.30
   8   1   1   62.49   17.94
   9   1   1    8.70   13.64
  -9  -1  -1   26.90   15.67
  -9  -1  -1   16.89   16.53
 -10  -1  -1   14.90   15.83
 -10  -1  -1    7.57   16.95
  10   1   1   11.57   15.08
 -11  -1  -1   24.63   20.13
  11   1   1  -10.19   13.43
 -11  -1  -1   29.90   19.66
 -10   2   1   18.74   17.43
  -9   2   1   29.58   17.05
   9  -2  -1   22.95   14.15
   9  -2  -1   40.00   16.85
  -8   2   1   67.20   19.05
   8  -2  -1   67.06   18.06
   8  -2  -1   75.04   19.05
   7  -2  -1   93.62   18.69
   7  -2  -1   63.56   15.56
  -7   2   1   74.74   18.56
   6  -2  -1   10.61    9.05
   6  -2  -1  -10.10    6.76
   5  -2  -1  869.92   47.34
   5  -2  -1  866.28   46.13
   5  -2  -1  892.03   42.88
   4  -2  -1   55.85   12.12
   4  -2  -1   66.91   10.06
   4  -2  -1   64.97   12.02
   3  -2  -1  525.24   29.88
   3  -2  -1  514.78   27.93
   3  -2  -1  543.56   26.98
   2  -2  -1  433.99   22.06
  -2   2   1  474.27   22.62
   2  -2  -1  437.08   24.58
  -2   2   1  430.51   19.97
  -2   2   1  443.70   22.40
  -1   2   1 1345.48   48.28
  -1   2   1 1303.41   52.21
   1  -2  -1 1262.34   52.55
   1  -2  -1 1292.42   54.95
  -1   2   1 1321.99   52.91
   0   2   1  559.89   23.30
   0   2   1  573.38   25.65
   0   2   1  584.29   26.76
   0  -2  -1  592.75   26.36
   0  -2  -1  584.65   23.13
   0  -2  -1  617.33   25.14
   0   2   1  619.78   25.13
   0  -2  -1  620.66   22.74
   0  -2  -1  600.18   26.75
   0  -2  -1  590.65   23.67
   0  -2  -1  611.51   25.93
  -1  -2  -1 2284.81   80.97
  -1  -2  -1 2265.40   86.44
   1   2   1 2260.66   86.37
  -1  -2  -1 2191.43   85.16
   1   2   1 2334.67   84.70
   1   2   1 2163.85   83.37
  -1  -2  -1 2108.56   81.37
  -1  -2  -1 2170.17   84.29
  -1  -2  -1 2221.38   83.54
  -2  -2  -1 1570.75   63.52
  -2  -2  -1 1606.33   65.55
  -2  -2  -1 1647.18   65.71
   2   2   1 1562.43   63.57
   3   2   1  973.81   37.58
   3   2   1  888.21   42.42
   4   2   1  151.03   16.50
   4   2   1  129.50    9.40
   5   2   1    6.55    4.40
   5   2   1   -5.85    5.64
  -6  -2  -1   67.71   15.36
   6   2   1   64.20    9.55
   6   2   1   42.38   13.23
  -7  -2  -1  225.65   29.14
   7   2   1  248.76   28.33
   7   2   1  239.26   18.50
  -8  -2  -1   65.41   20.88
   8   2   1   50.84   15.81
  -8  -2  -1   40.77   16.26
  -9  -2  -1   58.03   19.18
   9   2   1   51.47   18.73
  -9  -2  -1   55.56   20.87
 -10  -2  -1   15.45   18.09
 -10  -2  -1   -0.14   13.38
  10   2   1   -7.10   12.08
  11   2   1   94.68   26.73
 -11  -2  -1  102.91   27.85
 -11  -2  -1   67.45   26.15
 -10   3   1   92.06   24.67
   9  -3  -1   -7.14   12.84
  -9   3   1  -10.67   12.88
   8  -3  -1    6.75   12.34
  -8   3   1  -18.08    8.59
   7  -3  -1  149.65   23.56
  -7   3   1  136.59   24.11
   6  -3  -1    8.36    8.16
   6  -3  -1   14.15   10.41
   5  -3  -1   55.82   11.57
   5  -3  -1   54.63   13.61
   4  -3  -1  190.48   16.30
   4  -3  -1  239.65   22.31
   3  -3  -1 1332.63   63.63
   3  -3  -1 1433.79   60.30
   2  -3  -1   -5.01    4.45
  -2   3   1    1.63    2.76
   2  -3  -1   -1.96    3.64
  -1   3   1  829.84   32.34
   1  -3  -1  820.44   39.00
   1  -3  -1  815.86   36.71
  -1   3   1  868.48   31.44
   1  -3  -1  801.01   37.46
  -1   3   1  831.19   38.01
  -1   3   1  811.02   36.51
  -1   3   1  858.22   39.61
  -1   3   1  818.92   34.66
   0  -3  -1 1044.42   44.42
   0   3   1 1086.38   47.40
   0   3   1 1080.13   44.88
   0  -3  -1 1154.07   41.25
   0   3   1 1080.98   41.94
   0   3   1 1114.29   44.95
   0  -3  -1 1066.14   46.54
   0  -3  -1 1099.18   42.24
   0   3   1 1110.76   46.72
   0  -3  -1 1016.09   46.72
   0  -3  -1 1056.21   44.89
   0   3   1 1071.87   42.01
   1   3   1 4021.32  143.49
  -1  -3  -1 3891.70  138.81
   1   3   1 3875.48  145.98
   1   3   1 3942.78  142.11
   1   3   1 3875.08  146.71
  -1  -3  -1 3569.98  142.78
   1   3   1 3792.59  138.79
  -1  -3  -1 3842.52  146.05
  -1  -3  -1 3742.55  141.89
  -1  -3  -1 3916.13  144.15
  -1  -3  -1 3775.29  146.22
  -2  -3  -1  115.25   11.56
  -2  -3  -1  105.99   11.74
   2   3   1  105.08   11.94
   2   3   1   97.66   10.83
  -2  -3  -1  102.28   12.59
   2   3   1   98.63    6.07
  -2  -3  -1   95.06   11.45
   2   3   1   95.40   12.38
  -3  -3  -1 1529.80   63.41
   3   3   1 1355.39   61.26
  -3  -3  -1 1465.83   64.23
   4   3   1   74.90    5.59
  -4  -3  -1   68.29   13.37
   4   3   1   80.48   13.15
  -4  -3  -1   72.95   12.70
   5   3   1  311.15   24.11
  -5  -3  -1  294.88   28.02
   5   3   1  289.58   15.11
  -5  -3  -1  291.38   22.71
  -6  -3  -1  189.69   25.20
   6   3   1  119.28   19.44
  -6  -3  -1  233.75   22.68
   6   3   1  212.06   13.41
  -7  -3  -1   38.83   15.61
  -7  -3  -1   44.61   13.19
  -7  -3  -1   28.43   14.46
   7   3   1   40.29   13.86
  -8  -3  -1  129.72   20.51
  -8  -3  -1  181.37   31.27
  -8  -3  -1  176.65   28.67
   8   3   1  112.96   22.14
  -9  -3  -1   49.59   18.37
  -9  -3  -1    8.16   14.60
   9   3   1   70.43   20.27
 -10  -3  -1    5.03   16.68
  10   3   1   30.48   18.00
 -10  -3  -1   13.36   16.85
  11   3   1   -5.73   14.48
 -11  -3  -1    3.27   17.01
 -11  -3  -1   12.58   20.86
 -10   4   1   62.01   22.15
   9  -4  -1   27.62   17.04
  -9   4   1   -1.42   12.32
  -8   4   1   -1.41   10.94
   8  -4  -1   -3.02   10.62
   7  -4  -1  513.52   34.86
  -7   4   1  469.61   36.69
   7  -4  -1  465.64   38.39
   6  -4  -1  398.69   28.54
   6  -4  -1  315.71   31.86
   5  -4  -1  190.09   23.27
   5  -4  -1  158.64   18.76
   4  -4  -1  389.49   25.83
   4  -4  -1  393.88   28.98
   3  -4  -1  515.90   29.32
   3  -4  -1  483.99   31.60
   2  -4  -1    1.34    5.73
  -2   4   1    6.32    3.09
  -2   4   1    1.95    5.01
  -2   4   1    3.64    2.96
   2  -4  -1    1.45    4.87
   1  -4  -1  233.60   17.22
  -1   4   1  261.12   18.42
   1  -4  -1  231.20   17.12
   1  -4  -1  228.70   16.09
  -1   4   1  237.88   11.13
  -1   4   1  226.85   16.01
  -1   4   1  229.67   15.07
   1  -4  -1  221.62   10.06
  -1   4   1  253.42   10.74
   0  -4  -1  660.73   33.39
   0   4   1  733.37   33.17
   0   4   1  688.66   28.50
   0  -4  -1  700.19   28.82
   0   4   1  665.87   29.00
   0  -4  -1  719.30   27.93
   0   4   1  685.98   33.41
   0  -4  -1  667.86   34.32
   0  -4  -1  709.37   32.71
   0   4   1  719.29   32.49
   0  -4  -1  688.44   32.53
  -1  -4  -1  632.86   33.03
  -1  -4  -1  676.60   31.84
  -1  -4  -1  718.39   30.53
   1   4   1  662.14   31.32
  -1  -4  -1  677.98   33.98
  -1  -4  -1  695.12   31.15
  -1  -4  -1  663.62   28.95
  -1  -4  -1  638.11   30.63
   1   4   1  685.16   33.47
   1   4   1  666.97   29.29
   2   4   1  269.24   18.01
   2   4   1  285.08   14.50
  -2  -4  -1  271.92   19.43
  -2  -4  -1  279.19   19.97
  -2  -4  -1  281.50   15.91
  -2  -4  -1  254.88   18.14
  -2  -4  -1  300.38   19.47
   3   4   1 2062.34   78.75
  -3  -4  -1 1944.00   86.62
   3   4   1 2127.98   84.81
  -3  -4  -1 2067.22   86.14
  -4  -4  -1  589.85   35.49
  -4  -4  -1  518.25   31.60
   4   4   1  524.63   31.85
  -5  -4  -1  177.48   23.42
   5   4   1  160.41   20.07
  -5  -4  -1  167.18   24.22
  -5  -4  -1  180.32   19.51
  -6  -4  -1  127.67   22.19
  -6  -4  -1  124.56   18.11
  -6  -4  -1  126.77   22.85
   6   4   1   93.23   17.49
   7   4   1   12.45   10.16
  -7  -4  -1   15.05   11.00
  -7  -4  -1   49.65   17.68
  -7  -4  -1   29.17   15.27
   8   4   1    5.00   11.28
  -8  -4  -1    7.14   12.83
  -8  -4  -1    9.96   11.29
  -8  -4  -1   17.11   15.36
  -9  -4  -1   50.86   21.39
   9   4   1   22.71   15.18
  -9  -4  -1   10.18   14.76
 -10  -4  -1   -1.28   16.26
  10   4   1  -17.93   11.02
 -10  -4  -1   13.51   17.46
 -11  -4  -1   14.27   19.81
  11   4   1    3.09   16.01
 -11  -4  -1   19.65   23.00
  -9   5   1  127.19   23.95
   9  -5  -1  171.05   31.31
  -9   5   1  136.12   26.49
   8  -5  -1    2.56   11.12
   8  -5  -1   15.82   13.69
  -8   5   1    0.41   11.71
   7  -5  -1  161.71   26.85
   7  -5  -1  171.00   23.72
  -7   5   1  176.82   25.82
   6  -5  -1  547.49   37.33
   6  -5  -1  615.41   43.20
   5  -5  -1   41.87   13.65
   5  -5  -1   43.87   12.04
   4  -5  -1    8.33    8.77
  -4   5   1   28.36    7.50
   4  -5  -1   18.74    8.81
  -3   5   1  208.46   13.78
   3  -5  -1  170.28   20.49
   3  -5  -1  202.86   19.85
  -3   5   1  212.53   19.70
   2  -5  -1    2.51    5.25
  -2   5   1    3.87    5.92
   2  -5  -1   -7.09    5.46
  -2   5   1    1.01    3.00
   2  -5  -1    0.59    2.58
  -2   5   1   -0.21    2.91
   1  -5  -1  726.96   29.67
  -1   5   1  721.42   35.94
   1  -5  -1  671.59   37.85
   1  -5  -1  730.68   28.64
  -1   5   1  767.87   29.31
  -1   5   1  803.60   36.54
   1  -5  -1  796.39   40.50
  -1   5   1  785.37   30.65
   1  -5  -1  756.23   37.14
   0  -5  -1 2338.80   96.36
   0  -5  -1 2386.22   86.07
   0   5   1 2279.10   88.10
   0   5   1 2313.60   91.37
   0  -5  -1 2332.23   91.95
   0  -5  -1 2360.32   88.45
   0  -5  -1 2306.38   96.01
   0   5   1 2283.12   95.61
   0  -5  -1 2253.56   92.13
   0   5   1 2325.44   87.39
  -1  -5  -1 1681.57   72.06
   1   5   1 1628.48   69.05
  -1  -5  -1 1743.13   69.53
  -1  -5  -1 1720.98   65.91
   1   5   1 1672.38   66.57
  -1  -5  -1 1634.64   73.00
  -1  -5  -1 1802.57   67.91
   1   5   1 1679.42   68.43
   2   5   1   43.60    6.76
  -2  -5  -1   41.13    9.32
  -2  -5  -1   26.94    9.39
   2   5   1   30.25    7.84
  -2  -5  -1   42.17   10.74
  -2  -5  -1   42.52    8.98
  -3  -5  -1  360.38   26.50
   3   5   1  367.51   24.08
  -3  -5  -1  352.94   25.08
  -3  -5  -1  368.59   24.92
   3   5   1  374.81   18.00
  -4  -5  -1   16.65    8.40
   4   5   1   35.33   10.57
  -4  -5  -1    5.98    7.56
  -4  -5  -1   24.95   11.07
  -5  -5  -1   20.15    9.82
  -5  -5  -1    1.70    8.22
  -5  -5  -1   -6.04    7.81
   5   5   1   -2.16    7.25
  -6  -5  -1   35.86   12.51
  -6  -5  -1   45.09   14.83
  -6  -5  -1    9.15   11.86
   6   5   1   29.43   12.31
  -7  -5  -1   39.32   16.26
   7   5   1   42.26   14.81
  -7  -5  -1   25.82   12.33
  -7  -5  -1   33.93   15.55
  -8  -5  -1   44.82   19.13
  -8  -5  -1   28.30   13.87
   8   5   1   26.85   14.09
  -8  -5  -1   55.07   18.74
   9   5   1   11.44   12.77
  -9  -5  -1    2.63   14.09
  -9  -5  -1   -5.69   11.66
  10   5   1   82.61   23.13
 -10  -5  -1   61.65   22.74
 -10  -5  -1   71.87   25.64
  11   5   1  -15.98   14.89
   9  -6  -1   58.70   21.97
  -8   6   1    7.49   12.49
  -8   6   1   20.71   11.85
   8  -6  -1   10.77   12.25
   8  -6  -1    1.07   12.77
  -7   6   1   73.00   15.99
   7  -6  -1   83.88   21.20
   7  -6  -1   71.84   17.83
  -7   6   1   91.50   18.87
  -6   6   1  671.03   37.27
   6  -6  -1  575.38   40.19
   6  -6  -1  556.04   43.78
  -5   6   1   54.12   11.52
  -5   6   1   74.90   17.08
   5  -6  -1   33.67   14.13
   5  -6  -1   68.37   15.66
  -4   6   1  297.24   26.98
  -4   6   1  312.05   20.38
   4  -6  -1  324.11   30.63
   4  -6  -1  312.08   28.22
   3  -6  -1 3010.29  126.47
  -3   6   1 2821.22  116.06
   3  -6  -1 2685.57  119.21
  -3   6   1 2925.69  110.21
   2  -6  -1  559.46   34.44
  -2   6   1  556.60   25.36
  -2   6   1  566.21   31.87
  -2   6   1  583.28   24.70
   2  -6  -1  543.38   23.33
   2  -6  -1  592.15   36.78
   1  -6  -1  162.01   18.94
  -1   6   1  232.70   17.50
  -1   6   1  194.48   10.23
  -1   6   1  197.29   11.01
   1  -6  -1  182.88    9.33
   1  -6  -1  230.72   21.38
  -1   6   1  173.62   11.75
   1  -6  -1  168.50   10.12
   0   6   1 1118.47   45.97
   0  -6  -1 1130.46   54.64
   0  -6  -1 1028.01   51.36
   0  -6  -1 1135.42   53.99
   0   6   1 1127.07   50.25
   0  -6  -1 1122.53   44.67
   0   6   1 1097.27   46.63
   0  -6  -1 1165.18   46.46
  -1  -6  -1  810.70   43.32
   1   6   1  862.70   38.49
  -1  -6  -1  789.92   42.76
  -1  -6  -1  830.09   38.09
   1   6   1  738.27   39.17
   1   6   1  906.24   41.70
  -1  -6  -1  889.16   39.72
   1   6   1  845.42   37.88
  -2  -6  -1   36.26    9.23
  -2  -6  -1   39.79   10.77
   2   6   1   26.44    8.20
  -2  -6  -1   42.67   11.48
  -2  -6  -1   36.54    9.12
   2   6   1   30.58    7.44
  -3  -6  -1 1157.53   58.92
   3   6   1 1162.22   49.22
  -3  -6  -1 1116.37   55.35
   3   6   1 1193.92   54.87
  -3  -6  -1 1162.67   56.86
   4   6   1  422.63   19.82
  -4  -6  -1  369.92   33.41
  -4  -6  -1  418.52   30.48
  -4  -6  -1  396.82   28.66
   4   6   1  414.08   28.70
   5   6   1   63.59   14.91
  -5  -6  -1   55.29   15.68
  -5  -6  -1   39.46   13.81
  -5  -6  -1   64.50   14.30
  -6  -6  -1   80.80   19.97
  -6  -6  -1   88.98   17.41
   6   6   1   94.40   19.00
  -6  -6  -1   88.13   20.02
  -7  -6  -1  107.91   24.32
  -7  -6  -1   90.80   22.68
  -7  -6  -1  137.31   21.55
   7   6   1  105.96   20.45
  -8  -6  -1   -9.84   11.23
  -8  -6  -1   -2.07   12.72
  -8  -6  -1   -3.77   12.66
   8   6   1    9.43   12.41
  -9  -6  -1   60.37   22.19
  -9  -6  -1   78.41   23.81
   9   6   1   72.12   21.68
 -10  -6  -1   54.00   23.88
  10   6   1   41.12   19.45
 -10  -6  -1   46.26   22.25
  -9   7   1   29.56   19.23
  -8   7   1   16.63   15.38
   8  -7  -1   28.56   17.61
   8  -7  -1   11.70   12.54
  -7   7   1   12.91   11.26
  -7   7   1   -0.18   11.35
   7  -7  -1   34.60   15.83
   7  -7  -1    7.11   13.22
   6  -7  -1  357.89   34.70
   6  -7  -1  280.50   35.37
  -6   7   1  395.06   28.32
  -6   7   1  410.00   36.82
   5  -7  -1  152.90   23.14
  -5   7   1  159.74   23.13
   5  -7  -1  111.59   21.66
  -5   7   1  154.03   16.10
  -4   7   1  437.65   31.67
   4  -7  -1  477.63   34.46
   4  -7  -1  558.68   38.99
  -4   7   1  461.37   26.03
  -3   7   1 2050.32   89.92
  -3   7   1 2125.16   83.44
   3  -7  -1 2073.04   95.15
   3  -7  -1 2218.41  100.80
   2  -7  -1  196.15   23.89
   2  -7  -1  252.24   12.67
  -2   7   1  268.39   21.06
   2  -7  -1  282.76   26.80
  -2   7   1  272.33   14.94
  -2   7   1  285.07   14.36
  -1   7   1   50.62    5.87
   1  -7  -1   46.99    4.92
   1  -7  -1   46.62   12.53
  -1   7   1   53.13    8.88
   1  -7  -1   52.43   13.38
   1  -7  -1   50.16    5.76
  -1   7   1   46.89    6.21
  -1   7   1   55.05   11.59
   0  -7  -1 2287.39   87.70
   0  -7  -1 2198.66   93.96
   0   7   1 2165.51   91.31
   0  -7  -1 2381.91   98.70
   0   7   1 2212.60   87.31
   0   7   1 2238.97   87.51
   0  -7  -1 2216.30   84.78
  -1  -7  -1  365.79   28.11
  -1  -7  -1  395.75   27.99
   1   7   1  348.51   21.80
  -1  -7  -1  410.69   23.89
   1   7   1  410.46   25.11
  -1  -7  -1  411.21   22.87
   1   7   1  346.85   22.05
  -2  -7  -1  235.80   23.73
  -2  -7  -1  228.09   18.76
   2   7   1  232.02   18.19
  -2  -7  -1  234.42   25.37
   2   7   1  249.10   21.21
  -3  -7  -1 1010.79   52.15
   3   7   1 1022.16   51.08
   3   7   1 1079.29   47.19
  -3  -7  -1  969.21   52.96
  -3  -7  -1 1077.47   56.85
  -4  -7  -1  842.67   48.92
  -4  -7  -1  811.72   48.92
   4   7   1  936.44   48.74
  -4  -7  -1  922.65   53.53
   4   7   1  930.01   39.86
   5   7   1   23.34   11.54
  -5  -7  -1   23.62   13.23
  -5  -7  -1   49.52   14.01
  -5  -7  -1   19.00   11.77
  -6  -7  -1  155.10   22.29
  -6  -7  -1  142.48   26.28
  -6  -7  -1  125.36   23.92
   6   7   1  137.16   22.90
   7   7   1  591.30   42.82
  -7  -7  -1  557.30   49.70
  -7  -7  -1  537.35   38.74
  -7  -7  -1  435.63   45.36
  -8  -7  -1   27.41   17.42
   8   7   1   23.78   14.72
  -8  -7  -1   -9.41   11.99
  -9  -7  -1   44.74   21.50
  -9  -7  -1   44.63   21.20
   9   7   1   26.55   17.02
  10   7   1    7.15   15.82
 -10  -7  -1   19.03   20.73
 -10  -7  -1   -0.03   13.87
  -9   8   1   32.17   19.78
  -8   8   1   14.21   14.85
   8  -8  -1   26.69   16.85
   7  -8  -1   10.27   13.08
   7  -8  -1   30.46   17.44
  -7   8   1    4.17   12.65
   6  -8  -1  387.32   41.20
   6  -8  -1  253.88   31.44
  -6   8   1  263.45   31.87
  -5   8   1  571.47   38.61
   5  -8  -1  524.32   38.84
  -5   8   1  477.21   28.96
   5  -8  -1  408.24   42.26
  -4   8   1    9.61    6.68
  -4   8   1   14.68    9.75
   4  -8  -1    4.41    9.27
   4  -8  -1   -3.22    9.47
   3  -8  -1 1230.27   65.83
  -3   8   1 1268.76   52.60
   3  -8  -1 1311.22   70.12
  -3   8   1 1212.56   60.57
  -2   8   1  336.03   18.51
  -2   8   1  364.81   25.91
  -2   8   1  366.60   17.16
   2  -8  -1  322.96   15.49
  -2   8   1  372.61   18.55
   2  -8  -1  373.55   30.13
   2  -8  -1  366.86   31.22
  -1   8   1    8.00    6.87
   1  -8  -1    4.66    3.93
   1  -8  -1   10.50    3.46
   1  -8  -1    6.61    8.54
   1  -8  -1    7.11    8.85
  -1   8   1    3.72    4.20
  -1   8   1   12.12    4.41
  -1   8   1   20.85    8.75
   0   8   1 2033.35   84.41
   0  -8  -1 2106.37   91.76
   0  -8  -1 1913.39   76.32
   0  -8  -1 1960.70   79.15
   0   8   1 1967.38   79.98
   0   8   1 1998.85   79.03
   0  -8  -1 1936.19   86.92
  -1  -8  -1 1218.20   61.86
   1   8   1 1193.72   57.12
  -1  -8  -1 1224.97   54.34
   1   8   1 1249.52   55.04
  -1  -8  -1 1283.22   56.82
  -1  -8  -1 1214.38   63.08
   1   8   1 1297.27   55.53
  -2  -8  -1  322.64   29.96
  -2  -8  -1  366.95   32.56
   2   8   1  313.23   24.22
  -2  -8  -1  346.22   24.18
   3   8   1  478.75   28.41
  -3  -8  -1  450.09   33.30
  -3  -8  -1  478.21   32.33
  -3  -8  -1  506.37   36.61
   3   8   1  495.73   32.07
  -4  -8  -1  505.08   36.05
   4   8   1  472.00   33.72
   4   8   1  523.23   27.92
  -4  -8  -1  549.73   37.26
  -4  -8  -1  548.51   40.32
  -5  -8  -1   81.97   18.44
  -5  -8  -1   70.32   16.97
   5   8   1   64.01   15.99
  -5  -8  -1   42.70   16.97
   6   8   1 1208.24   65.64
  -6  -8  -1 1145.01   70.10
  -6  -8  -1 1308.23   65.62
  -6  -8  -1 1042.78   66.61
  -7  -8  -1  322.70   40.64
  -7  -8  -1  297.64   31.60
   7   8   1  244.96   32.02
  -7  -8  -1  330.21   39.89
  -8  -8  -1    5.54   15.45
   8   8   1   14.04   13.86
  -8  -8  -1   -6.52   12.68
  -9  -8  -1    6.76   18.11
  -9  -8  -1  -10.77   13.76
   9   8   1    2.84   13.66
 -10  -8  -1    5.41   17.92
  10   8   1    3.05   17.40
 -10  -8  -1   53.11   25.44
  -8   9   1   37.22   19.22
   8  -9  -1   27.74   17.86
   7  -9  -1   17.48   14.19
  -7   9   1   24.62   16.93
   6  -9  -1   97.81   21.85
   6  -9  -1  144.09   27.65
  -6   9   1   89.27   20.84
   5  -9  -1   54.36   18.44
  -5   9   1   56.98   15.69
   5  -9  -1   55.92   17.50
   4  -9  -1   51.02   17.48
   4  -9  -1   47.59   17.64
  -4   9   1   63.81   15.77
   3  -9  -1  722.73   48.16
  -3   9   1  734.76   43.38
   3  -9  -1  803.41   52.55
  -3   9   1  760.31   34.38
  -2   9   1  922.75   37.99
  -2   9   1  841.69   39.61
   2  -9  -1  861.28   53.42
  -2   9   1  945.08   48.51
   2  -9  -1  907.24   55.73
   1  -9  -1  119.74    9.59
  -1   9   1  133.49   14.96
   1  -9  -1  136.95   21.94
   1  -9  -1  110.37    8.13
  -1   9   1  128.75   17.60
  -1   9   1  122.86   10.40
   0   9   1  364.54   24.15
   0  -9  -1  425.93   31.08
   0  -9  -1  373.50   20.62
   0  -9  -1  389.17   32.00
   0   9   1  389.68   27.21
   0  -9  -1  411.23   22.66
   0   9   1  337.44   21.10
   1   9   1 1460.49   62.17
  -1  -9  -1 1365.52   60.05
  -1  -9  -1 1377.95   69.44
  -1  -9  -1 1340.13   62.03
   1   9   1 1305.20   63.39
  -1  -9  -1 1433.37   71.33
  -2  -9  -1    7.22    7.41
  -2  -9  -1   -9.09    8.49
   2   9   1    7.52    8.38
  -2  -9  -1    6.29    9.52
   3   9   1  613.88   38.46
  -3  -9  -1  693.59   45.98
  -3  -9  -1  612.21   39.04
  -4  -9  -1  819.46   49.64
   4   9   1  833.04   47.59
  -4  -9  -1  730.21   47.10
  -4  -9  -1  795.58   52.72
   5   9   1  162.39   23.89
  -5  -9  -1  178.99   26.93
  -5  -9  -1  194.91   26.53
  -5  -9  -1  151.28   27.52
  -6  -9  -1  -14.70    8.67
   6   9   1   -5.39    9.24
  -6  -9  -1   -6.06   12.00
  -6  -9  -1    7.45   11.63
   7   9   1  235.88   32.11
  -7  -9  -1  311.11   42.37
  -7  -9  -1  284.51   32.31
  -7  -9  -1  253.58   37.26
  -8  -9  -1    1.71   16.93
  -8  -9  -1   39.53   19.17
   8   9   1   10.52   13.81
  -9  -9  -1   10.36   16.81
   9   9   1   -7.62   12.77
  -9  -9  -1    1.17   17.37
  10   9   1   33.76   20.05
   8 -10  -1    9.91   16.45
   7 -10  -1   -1.13   14.16
   6 -10  -1  179.38   31.46
  -6  10   1  191.75   28.59
   5 -10  -1   54.92   18.83
  -5  10   1   61.06   16.98
  -4  10   1    1.55   10.39
   4 -10  -1   -2.73   12.01
  -3  10   1  215.70   24.80
   3 -10  -1  226.60   30.75
  -3  10   1  226.16   16.47
  -2  10   1 1032.20   54.54
  -2  10   1 1067.20   48.30
   2 -10  -1 1043.35   62.44
  -1  10   1   39.58    7.12
  -1  10   1   40.82   12.78
   1 -10  -1   39.11   14.70
  -1  10   1   58.86   12.93
   0  10   1  461.39   25.04
   0  10   1  422.18   27.79
   0 -10  -1  425.38   35.44
   0 -10  -1  420.50   22.81
   0  10   1  494.68   31.76
   0 -10  -1  416.64   33.33
  -1 -10  -1 1377.82   73.57
  -1 -10  -1 1394.78   61.19
  -1 -10  -1 1417.90   72.49
   1  10   1 1339.75   63.18
   1  10   1 1422.32   66.42
   2  10   1   80.73   15.72
  -2 -10  -1   77.40   19.28
  -2 -10  -1   72.92   18.21
  -2 -10  -1   80.08   14.92
  -3 -10  -1    8.27    9.51
  -3 -10  -1    5.25   11.42
   3  10   1   14.32   10.53
  -3 -10  -1    1.17   11.80
   4  10   1  338.16   31.44
  -4 -10  -1  334.99   38.77
  -4 -10  -1  300.74   31.59
  -4 -10  -1  340.88   34.08
   5  10   1   -0.83    9.65
  -5 -10  -1   45.98   16.74
  -5 -10  -1   -3.82   10.12
  -5 -10  -1    5.65   10.58
   6  10   1   -7.84    9.71
  -6 -10  -1    4.54   12.25
  -6 -10  -1   -8.45    9.46
  -6 -10  -1   -8.16   12.50
  -7 -10  -1  279.58   33.71
   7  10   1  249.85   33.69
  -7 -10  -1  278.45   40.76
  -7 -10  -1  340.02   42.73
  -8 -10  -1   11.48   15.43
  -8 -10  -1   13.75   18.11
   8  10   1   21.15   14.83
  -9 -10  -1   -5.48   18.60
  -9 -10  -1    5.48   16.76
   9  10   1   -1.93   14.63
   7 -11  -1   -0.77   15.10
   6 -11  -1   33.32   18.08
   5 -11  -1   84.41   22.37
  -5  11   1   72.15   18.67
   4 -11  -1   38.93   17.31
  -4  11   1   25.31   13.67
  -3  11   1   50.70   11.47
  -3  11   1   48.70   14.81
   3 -11  -1   43.08   17.13
   2 -11  -1  116.22   25.16
  -2  11   1  132.26   16.72
  -2  11   1  138.17   21.06
  -1  11   1    8.14   10.71
  -1  11   1   12.66    9.79
   1 -11  -1   -4.38   10.53
   0  11   1   57.40   14.87
   0 -11  -1   52.92   17.44
   0  11   1   69.86   14.95
   1  11   1  876.41   47.10
   1  11   1  777.79   43.59
  -1 -11  -1  836.36   53.75
  -1 -11  -1  844.70   52.43
  -1 -11  -1  705.98   39.09
  -2 -11  -1   17.65   10.09
  -2 -11  -1  -10.06    9.42
   2  11   1   16.18   10.39
  -2 -11  -1   16.92   13.64
  -3 -11  -1    0.70   10.81
  -3 -11  -1   12.16   12.59
   3  11   1   15.93   10.62
  -3 -11  -1   -8.15    7.84
  -4 -11  -1  176.87   28.80
  -4 -11  -1  173.46   26.05
   4  11   1  188.22   26.11
  -4 -11  -1  200.45   32.59
  -5 -11  -1   -7.79   12.29
   5  11   1   -0.70   10.63
  -5 -11  -1    1.41   10.40
  -5 -11  -1   -6.50   12.07
  -6 -11  -1   -2.41   11.19
   6  11   1  -10.26    9.85
  -6 -11  -1   -5.86   13.26
  -6 -11  -1   -2.17   12.66
  -7 -11  -1  105.61   24.85
  -7 -11  -1  110.83   30.39
   7  11   1   97.67   22.83
  -7 -11  -1   48.27   19.76
  -8 -11  -1    3.36   14.79
  -8 -11  -1   10.08   20.34
   8  11   1    8.76   15.26
   9  11   1   10.37   17.27
  -9 -11  -1    0.62   16.20
  -9 -11  -1   -1.93   19.41
   6 -12  -1   49.97   21.14
   5 -12  -1   61.05   21.61
   4 -12  -1    8.49   14.59
  -3  12   1   22.22   13.63
   3 -12  -1    2.24   12.25
  -3  12   1   34.26   11.52
  -2  12   1   47.08   13.44
   2 -12  -1   19.47   13.83
  -2  12   1   38.32   14.44
  -1  12   1  -11.21    8.68
   1 -12  -1   -2.44   10.35
  -1  12   1   10.34   11.25
   0  12   1   -5.90    9.24
   0 -12  -1    4.68   12.07
   0  12   1   -2.10    9.28
   1  12   1  212.80   25.25
   1  12   1  253.23   27.08
  -1 -12  -1  270.23   33.56
  -1 -12  -1  286.34   36.10
   2  12   1   34.36   13.32
  -2 -12  -1   41.14   12.72
  -2 -12  -1    5.94   12.83
  -2 -12  -1   20.01   15.18
  -3 -12  -1   -6.46    8.96
  -3 -12  -1   -4.31    8.87
   3  12   1    0.01   10.18
  -3 -12  -1   11.49   13.49
  -4 -12  -1   56.85   17.41
   4  12   1   64.28   18.38
  -4 -12  -1   62.42   20.58
  -4 -12  -1   62.85   20.94
  -5 -12  -1   47.62   20.15
  -5 -12  -1   51.58   17.66
   5  12   1   40.57   16.75
  -5 -12  -1   68.83   20.96
  -6 -12  -1   15.66   16.10
  -6 -12  -1    8.52   14.25
  -6 -12  -1   10.86   14.72
   6  12   1    7.50   13.25
  -7 -12  -1   43.75   20.09
  -7 -12  -1   60.05   23.98
   7  12   1    5.93   13.98
  -7 -12  -1   32.72   19.81
  -8 -12  -1  -15.09   16.25
  -8 -12  -1    1.88   14.89
   8  12   1  -16.04   13.37
   6 -13  -1   47.08   21.52
   5 -13  -1   15.83   17.83
   4 -13  -1   12.70   16.28
  -4  13   1   13.98   12.45
   3 -13  -1  -11.48   11.36
  -3  13   1    7.89   10.47
  -2  13   1   21.56   12.20
  -2  13   1   -1.51   11.12
   2 -13  -1    8.00   14.75
  -1  13   1  -17.08    8.96
   1 -13  -1   23.23   15.76
  -1  13   1    8.41   11.62
   0 -13  -1   -7.27   11.72
   0  13   1  -11.29    9.75
   0  13   1    4.49   11.62
  -1 -13  -1   38.34   16.31
   1  13   1   43.41   15.52
  -1 -13  -1   34.97   18.47
  -2 -13  -1   10.09   14.50
   2  13   1   15.79   11.89
  -2 -13  -1    5.84   12.72
   3  13   1   81.61   18.97
  -3 -13  -1   90.61   24.45
  -3 -13  -1   59.20   20.16
  -4 -13  -1   93.41   21.65
  -4 -13  -1   65.37   21.25
  -4 -13  -1   64.27   21.22
   4  13   1   70.02   18.97
  -5 -13  -1   33.64   17.18
   5  13   1   37.66   16.83
  -5 -13  -1   30.65   18.88
  -5 -13  -1   52.16   20.08
  -6 -13  -1   -4.53   16.09
  -6 -13  -1   -1.34   13.82
  -6 -13  -1   13.20   15.01
   6  13   1   -0.80   13.60
  -7 -13  -1  -12.74   13.96
  -7 -13  -1   -5.10   13.62
   7  13   1  -10.35   12.79
   5 -14  -1   14.41   18.55
   4 -14  -1   -4.27   15.23
  -4  14   1   -4.85   11.64
   3 -14  -1   28.14   18.29
  -3  14   1   -0.40   11.28
   2 -14  -1   34.85   18.29
  -2  14   1   19.26   13.54
   1 -14  -1   40.55   21.39
  -1  14   1   17.61   13.53
   0 -14  -1   45.43   20.08
   0  14   1   87.32   19.58
   0  14   1   69.18   18.73
   1  14   1    4.34   12.50
  -1 -14  -1   18.14   17.22
   2  14   1   -4.75   10.81
  -2 -14  -1  -13.01   12.05
  -2 -14  -1    0.58   12.88
  -3 -14  -1   20.29   16.19
  -3 -14  -1   34.86   19.49
   3  14   1   21.57   14.46
  -4 -14  -1   -1.49   14.04
   4  14   1   -0.66   12.14
  -4 -14  -1   16.31   16.41
   5  14   1   68.57   21.74
  -5 -14  -1   36.04   19.37
  -5 -14  -1   30.86   19.07
  -6 -14  -1   -9.03   15.50
   6  14   1   32.05   19.42
  -6 -14  -1   53.26   24.35
  -6 -14  -1   22.25   17.76
  -7 -14  -1   -0.38   16.97
   7  14   1   11.05   18.11
  -7 -14  -1   44.14   21.30
  -4  15   1    7.17   14.09
   4 -15  -1   14.31   19.99
   3 -15  -1   10.04   17.97
  -3  15   1   16.81   14.82
   2 -15  -1   27.50   19.34
  -2  15   1    7.29   14.64
   1 -15  -1   10.34   17.07
  -1  15   1   19.93   16.09
   0  15   1    0.59   14.16
   0 -15  -1    2.51   14.76
  -1 -15  -1   18.03   17.67
  -2 -15  -1   19.10   16.27
  -2 -15  -1   36.52   20.39
  -3 -15  -1  101.76   27.95
  -3 -15  -1  106.12   27.41
   3  15   1  123.44   25.76
   4  15   1    1.70   14.56
  -4 -15  -1   -8.20   14.91
  -4 -15  -1    1.07   16.82
  -5 -15  -1    5.47   17.52
  -5 -15  -1   -5.48   15.51
   5  15   1    5.06   15.45
   6  15   1  -11.52   14.93
  -6 -15  -1   -4.08   16.75
   2 -16  -1   -1.45   15.38
   1 -16  -1   10.09   18.15
  -1  16   1    8.67   15.18
   0 -16  -1   36.17   19.37
  -1 -16  -1    2.70   17.40
  -2 -16  -1   20.29   16.70
  -2 -16  -1    9.08   17.53
  -3 -16  -1   13.03   14.66
  -3 -16  -1   79.23   26.69
  -4 -16  -1   18.68   20.11
  -4 -16  -1    5.84   18.48
  -2 -16   2  -15.51   15.72
  -1 -16   2   34.51   20.71
   0 -16   2    4.66   18.26
  -5 -15   2   14.34   17.28
  -4 -15   2    9.35   14.89
  -4 -15   2    7.30   16.40
  -3 -15   2    1.82   15.05
  -3 -15   2  -10.14   15.16
  -2 -15   2   72.35   24.32
  -1 -15   2   20.65   16.73
   0 -15   2    2.10   15.36
   1 -15   2  174.65   34.49
  -2  15  -2   -2.38   15.39
   2 -15   2   24.58   19.56
   3 -15   2   -2.01   16.35
  -3  15  -2    7.98   16.03
  -6 -14   2   10.67   17.66
  -6 -14   2  -12.93   16.97
  -5 -14   2   22.30   18.47
  -5 -14   2   35.39   18.29
  -5 -14   2    8.83   18.06
  -4 -14   2   42.49   20.28
  -4 -14   2   72.71   23.48
  -3 -14   2   -0.35   13.59
  -3 -14   2  -16.64   11.21
  -2 -14   2  101.31   24.90
  -1 -14   2   62.28   22.06
   0 -14   2   -4.30   14.14
   1 -14   2    3.60   14.54
  -1  14  -2    0.38   13.55
  -2  14  -2  138.49   24.07
   2 -14   2   94.88   25.97
  -3  14  -2  -13.22   12.65
   3 -14   2    6.20   15.65
  -4  14  -2   55.18   17.71
   4 -14   2   36.63   21.29
  -7 -13   2    9.45   18.09
  -7 -13   2   44.19   21.86
   7  13  -2   19.13   16.98
  -6 -13   2    2.77   15.30
  -6 -13   2   -6.02   15.14
   6  13  -2    9.47   15.51
  -5 -13   2  105.98   24.28
   5  13  -2   81.07   20.68
  -5 -13   2   95.79   24.94
  -5 -13   2  104.75   27.53
  -4 -13   2   29.24   17.08
   4  13  -2   16.12   13.46
  -4 -13   2   12.31   14.13
  -4 -13   2    9.93   15.38
  -3 -13   2   26.71   17.48
   3  13  -2   36.07   14.34
  -3 -13   2   33.21   17.43
  -3 -13   2   46.98   16.79
   3  13  -2   46.16   17.01
  -2 -13   2  164.61   30.22
  -2 -13   2  111.47   25.55
  -1 -13   2  156.24   29.92
   0 -13   2  -18.97   10.44
  -1  13  -2    9.34   13.28
   1 -13   2    6.28   12.07
   2 -13   2   93.19   24.83
  -2  13  -2  126.21   21.61
  -3  13  -2    5.43   12.52
   3 -13   2   10.84   14.72
   4 -13   2    1.87   15.06
   5 -13   2  189.14   36.50
   8  12  -2   44.00   22.50
  -8 -12   2   52.16   26.40
  -8 -12   2   27.82   20.34
  -7 -12   2   -8.30   14.76
   7  12  -2  -23.01   11.56
  -7 -12   2  -11.59   16.32
  -6 -12   2   15.75   17.54
   6  12  -2    5.91   13.85
  -6 -12   2  -10.42   12.71
  -5 -12   2    7.07   13.39
  -5 -12   2   28.20   18.42
  -5 -12   2   51.58   19.37
   5  12  -2   25.85   14.85
  -4 -12   2   89.69   24.94
  -4 -12   2  146.38   25.94
  -4 -12   2   70.17   19.93
   4  12  -2   84.46   19.15
  -3 -12   2   -1.30    9.74
   3  12  -2   -1.39    9.69
   3  12  -2    2.12   10.95
  -3 -12   2   12.02   14.54
  -3 -12   2    0.51   12.26
  -2 -12   2   28.66   15.56
   2  12  -2   36.85   14.59
  -2 -12   2   36.17   13.56
  -2 -12   2   15.20   13.85
   2  12  -2   11.02   10.42
   1  12  -2   56.58   13.84
  -1 -12   2   39.30   12.78
   1  12  -2   28.34   13.00
  -1 -12   2   39.32   16.66
   0 -12   2   12.32   13.41
  -1  12  -2   -2.03   10.61
   1 -12   2    0.24   12.19
  -2  12  -2  253.89   25.57
   2 -12   2  174.05   30.05
   3 -12   2   -5.68   10.34
  -3  12  -2   14.93   11.13
   4 -12   2   13.25   15.47
   5 -12   2   86.83   24.80
   6 -12   2   -2.12   15.75
   8  11  -2   35.46   19.20
  -8 -11   2   23.51   18.33
  -8 -11   2   10.83   17.05
   7  11  -2  -10.71   11.37
  -7 -11   2   -7.77   14.12
  -7 -11   2    4.43   13.88
  -6 -11   2   -6.60   11.69
  -6 -11   2   -3.98   14.89
   6  11  -2   17.52   13.30
   5  11  -2  -13.42    9.52
  -5 -11   2   12.35   12.49
  -5 -11   2  -10.96    9.08
  -5 -11   2   -4.51   13.57
  -4 -11   2   -1.40   10.56
  -4 -11   2   -2.73   10.39
   4  11  -2   -0.21   11.42
   4  11  -2   -8.45    9.06
  -4 -11   2   -6.04    9.23
  -3 -11   2  202.44   31.77
  -3 -11   2  178.44   27.14
   3  11  -2  124.43   19.68
   3  11  -2  155.35   25.30
  -3 -11   2  171.31   26.73
   2  11  -2   40.93   12.31
  -2 -11   2   34.82   15.68
  -2 -11   2   50.15   18.02
   2  11  -2   54.77   15.61
  -2 -11   2   66.28   16.31
   1  11  -2  140.82   17.57
   1  11  -2   94.57   18.49
  -1 -11   2  130.34   19.58
  -1 -11   2  110.34   22.97
   0 -11   2    4.37    7.59
   0  11  -2   -2.12    9.13
   0  11  -2   10.65    8.78
   0 -11   2   10.92   11.81
   0  11  -2   12.89   10.42
  -1  11  -2    2.36    8.93
   1 -11   2    9.89    7.61
  -1  11  -2    2.61   10.27
   1 -11   2    1.35   11.23
   2 -11   2  138.04   26.74
  -2  11  -2  143.31   18.31
   3 -11   2   22.13   15.03
  -3  11  -2   41.51   11.74
   4 -11   2   27.97   17.06
   5 -11   2   49.95   20.71
   6 -11   2    6.66   16.05
   7 -11   2  -12.22   14.11
  -9 -10   2   13.02   20.24
  -9 -10   2    9.64   19.02
   9  10  -2    1.64   15.99
   8  10  -2    4.03   14.37
  -8 -10   2   23.66   18.51
  -8 -10   2   33.11   20.15
  -7 -10   2   27.85   17.41
  -7 -10   2   51.73   20.84
   7  10  -2   87.01   21.81
  -6 -10   2   73.49   22.50
   6  10  -2  146.21   24.62
  -6 -10   2  108.01   24.61
  -6 -10   2  141.81   23.49
   5  10  -2   57.84   16.51
  -5 -10   2   79.34   18.60
  -5 -10   2   55.06   18.33
  -5 -10   2   68.23   21.67
   4  10  -2   22.78   12.16
  -4 -10   2   21.44   12.84
   4  10  -2   38.62   14.80
  -4 -10   2   24.62   15.22
  -4 -10   2   24.83   14.07
   3  10  -2   21.51   10.34
  -3 -10   2    8.06   10.73
  -3 -10   2   25.11   13.51
  -3 -10   2   23.59   12.17
   3  10  -2   15.48   11.51
   2  10  -2   19.72   11.41
  -2 -10   2   -7.19    9.52
  -2 -10   2   39.56   13.54
   2  10  -2   24.26    9.66
  -2 -10   2   18.75   12.18
   1  10  -2    1.96    6.29
  -1 -10   2    2.29   10.13
  -1 -10   2   10.34    8.68
   1  10  -2   -9.72    7.06
  -1 -10   2   -8.20    8.31
   0 -10   2   -1.20    6.31
   0  10  -2   -4.49    8.25
   0 -10   2    6.93   10.30
   0  10  -2    2.59    6.52
   0  10  -2   -1.43    7.93
  -1  10  -2   -8.32    7.71
   1 -10   2   20.07    8.28
  -1  10  -2   11.84    9.42
   1 -10   2    8.37   11.99
  -1  10  -2    7.54    7.53
  -2  10  -2   50.89   11.22
  -2  10  -2   32.71   10.57
   2 -10   2   58.77   11.13
   2 -10   2   23.05   13.84
  -2  10  -2   56.20   13.46
  -3  10  -2   -4.66    7.88
  -3  10  -2   -8.35    7.10
   3 -10   2   -1.68   10.08
  -3  10  -2    1.41    7.33
   4 -10   2   20.16   15.41
   5 -10   2    3.50   12.66
   6 -10   2   -1.72   13.22
   7 -10   2   41.43   18.53
   8 -10   2    3.70   16.74
   9   9  -2   62.70   21.02
  -9  -9   2   28.37   21.48
  -9  -9   2    7.30   17.47
   8   9  -2    9.32   13.90
  -8  -9   2   12.12   15.47
  -8  -9   2    5.57   15.08
  -7  -9   2   37.94   18.93
   7   9  -2   57.03   17.72
  -7  -9   2   42.76   19.16
  -6  -9   2  108.82   25.17
  -6  -9   2  100.78   23.16
  -6  -9   2  165.02   22.97
   6   9  -2   82.07   18.63
   5   9  -2   -5.36    8.14
  -5  -9   2    7.31   13.85
  -5  -9   2   18.87   13.79
  -5  -9   2   -3.87   10.04
  -4  -9   2   56.92   17.01
   4   9  -2   38.58   12.60
   4   9  -2   23.09   12.71
  -4  -9   2   56.60   15.47
  -4  -9   2   79.12   20.66
  -3  -9   2  139.19   21.20
  -3  -9   2  119.31   21.01
  -3  -9   2  121.78   22.25
   3   9  -2   97.15   19.36
   3   9  -2  140.11   18.24
   2   9  -2   32.35    9.88
   2   9  -2   24.90   11.76
  -2  -9   2   28.74   12.97
  -2  -9   2    2.88   10.06
  -2  -9   2    8.39    9.16
  -1  -9   2   18.13    9.01
   1   9  -2    4.97    8.62
  -1  -9   2    5.68    9.74
   1   9  -2   10.85    7.01
  -1  -9   2    5.04    8.99
   0   9  -2  167.94   19.36
   0   9  -2  169.37   18.84
   0  -9   2  161.84   18.02
   0   9  -2  125.56   14.33
   0  -9   2  165.77   24.55
   1  -9   2 1052.80   48.36
   1  -9   2 1113.56   59.94
  -1   9  -2  980.44   47.34
  -1   9  -2 1026.19   46.82
  -1   9  -2 1012.22   51.43
  -2   9  -2  241.94   19.14
  -2   9  -2  245.79   18.83
  -2   9  -2  250.79   22.07
   2  -9   2  188.98   26.51
   2  -9   2  222.69   17.60
   3  -9   2    0.14    5.84
   3  -9   2    7.71   10.23
  -3   9  -2    7.45    7.54
  -3   9  -2   -2.01    7.43
  -3   9  -2   -0.83    5.30
  -4   9  -2   68.73   14.42
   4  -9   2   79.22   19.99
   4  -9   2   88.49   13.14
  -4   9  -2   78.97   14.51
   5  -9   2   86.02   21.54
   6  -9   2   -9.97   10.61
   7  -9   2   24.50   16.25
   8  -9   2    8.96   17.38
  10   8  -2   10.44   18.29
  -9  -8   2   93.18   28.38
   9   8  -2   79.78   23.23
  -9  -8   2   32.13   20.58
   8   8  -2   12.47   14.28
  -8  -8   2   12.16   14.60
  -8  -8   2   37.18   20.37
   7   8  -2    2.50   12.33
  -7  -8   2  -13.40   12.46
  -7  -8   2   12.21   13.64
  -6  -8   2   89.46   22.51
  -6  -8   2  128.26   25.23
  -6  -8   2  176.27   21.92
   6   8  -2  155.63   23.54
  -5  -8   2   81.36   16.10
   5   8  -2   66.50   15.69
  -5  -8   2   58.73   18.67
  -5  -8   2   73.19   20.26
  -4  -8   2   -0.32   10.16
  -4  -8   2   -4.67    7.81
   4   8  -2    8.50   10.31
   4   8  -2   -3.91    8.34
  -4  -8   2   -2.20    8.70
   3   8  -2  175.40   19.37
  -3  -8   2  196.82   28.00
   3   8  -2  200.03   24.45
  -3  -8   2  170.28   21.52
  -3  -8   2  166.97   23.42
  -2  -8   2  148.94   20.50
   2   8  -2  126.86   19.14
  -2  -8   2  153.95   20.50
  -2  -8   2  106.86   20.86
   2   8  -2  134.22   15.55
  -1  -8   2   -7.71    5.11
  -1  -8   2   -2.47    7.48
   1   8  -2    4.36    7.72
   1   8  -2   -1.63    5.17
  -1  -8   2    0.66    7.54
   0   8  -2  353.88   25.33
   0   8  -2  388.57   21.80
   0  -8   2  325.09   23.39
   0   8  -2  356.80   22.85
   0  -8   2  347.21   28.43
  -1   8  -2  303.21   22.60
  -1   8  -2  296.61   19.09
   1  -8   2  279.19   20.25
  -1   8  -2  285.28   19.28
   1  -8   2  310.92   21.28
   1  -8   2  297.57   28.48
  -2   8  -2   11.39    6.44
  -2   8  -2   27.88    9.17
  -2   8  -2   29.82    8.68
   2  -8   2   18.85    6.89
   2  -8   2   30.91   12.59
   3  -8   2  173.99   16.16
   3  -8   2  151.73   23.74
  -3   8  -2  151.81   16.23
  -3   8  -2  119.25   16.23
  -4   8  -2   69.31   13.78
  -4   8  -2   85.28   14.75
   4  -8   2  102.40   20.83
   4  -8   2   70.91   12.26
  -5   8  -2   14.01    9.51
   5  -8   2    9.81   12.36
  -5   8  -2    9.99   10.01
   5  -8   2   24.36    9.22
   6  -8   2   -3.15   10.70
  -6   8  -2    6.73   11.47
  -6   8  -2   -3.36    9.17
   7  -8   2   35.40   16.30
   8  -8   2   26.08   18.37
   9  -8   2   10.38   16.52
 -10  -7   2    2.34   17.06
 -10  -7   2   -8.80   17.76
  10   7  -2   -4.88   15.99
  -9  -7   2   67.86   23.83
   9   7  -2   64.44   21.15
  -9  -7   2   94.63   28.52
  -8  -7   2   84.52   25.01
   8   7  -2   39.89   16.79
  -8  -7   2  104.08   27.15
   7   7  -2   22.81   12.96
  -7  -7   2   22.39   15.50
  -7  -7   2   28.56   15.57
   6   7  -2   -2.16    8.67
  -6  -7   2  -13.28    8.37
  -6  -7   2   37.24   16.51
  -6  -7   2   14.77    9.90
  -5  -7   2  438.29   40.23
  -5  -7   2  469.90   37.02
   5   7  -2  397.72   31.02
  -5  -7   2  442.39   30.08
   4   7  -2    4.14    8.14
  -4  -7   2   12.51    8.68
  -4  -7   2    1.58    7.96
  -4  -7   2    7.19   10.33
   4   7  -2    8.79    8.58
   3   7  -2  573.24   33.23
  -3  -7   2  559.59   34.12
   3   7  -2  609.89   39.25
  -3  -7   2  638.69   40.74
  -3  -7   2  559.46   37.21
  -2  -7   2  511.93   35.84
   2   7  -2  552.52   34.69
  -2  -7   2  519.14   33.58
  -2  -7   2  495.21   32.28
   2   7  -2  522.44   29.05
  -1  -7   2   38.80   10.86
  -1  -7   2   52.69   11.70
   1   7  -2   59.47    9.38
  -1  -7   2   64.88   14.61
   1   7  -2   33.83   10.61
   0   7  -2  202.89   14.49
   0   7  -2  217.38   16.10
   0  -7   2  179.95   21.09
   0   7  -2  227.23   18.84
   0  -7   2  228.85   16.74
   0  -7   2  203.03   18.44
  -1   7  -2 1011.53   48.09
   1  -7   2 1024.85   47.73
   1  -7   2 1002.08   44.16
  -1   7  -2  981.36   42.90
   1  -7   2 1020.31   45.54
   1  -7   2  925.11   51.61
  -1   7  -2  957.86   42.18
  -2   7  -2   80.51   10.88
  -2   7  -2   72.51   12.09
   2  -7   2   63.59   10.27
  -2   7  -2   73.22    7.19
   2  -7   2   67.76   14.73
  -3   7  -2  135.68   14.62
   3  -7   2  122.73   20.53
  -3   7  -2  130.44   15.84
   3  -7   2  117.93   13.56
   4  -7   2   80.47   17.50
   4  -7   2   84.67   12.99
  -4   7  -2   90.84   14.75
  -4   7  -2   84.11   14.25
  -5   7  -2   99.77   16.83
   5  -7   2   72.88   13.07
   5  -7   2   74.33   18.11
  -5   7  -2   80.20   15.31
  -6   7  -2   29.07   12.98
   6  -7   2   34.48   15.33
  -6   7  -2   40.91   14.24
  -7   7  -2  122.88   23.00
  -7   7  -2   93.75   19.78
   7  -7   2  142.05   25.81
   8  -7   2   57.89   19.60
 -10  -6   2  -21.68   14.40
  10   6  -2   -4.79   14.19
 -10  -6   2    4.80   18.37
  -9  -6   2   21.90   18.29
   9   6  -2   37.58   17.94
  -9  -6   2   20.69   17.44
  -8  -6   2   14.20   15.78
  -8  -6   2   41.47   19.43
   8   6  -2   37.71   16.25
  -7  -6   2   -0.15   11.78
   7   6  -2   -5.04    9.93
  -7  -6   2   -8.26   10.38
  -6  -6   2  217.53   30.80
   6   6  -2  196.83   25.44
  -6  -6   2  243.46   20.98
  -6  -6   2  242.94   31.22
  -5  -6   2  695.43   46.20
   5   6  -2  783.67   43.67
  -5  -6   2  717.99   38.26
  -5  -6   2  655.47   45.50
  -4  -6   2   19.17    8.48
  -4  -6   2   18.41   10.55
  -4  -6   2   19.20   10.51
   4   6  -2   28.31   10.00
   4   6  -2   23.67   11.29
   3   6  -2 1110.04   57.29
  -3  -6   2 1095.76   51.56
  -3  -6   2 1023.68   56.15
  -3  -6   2 1056.90   55.37
   3   6  -2 1128.15   51.48
   2   6  -2  959.61   42.62
  -2  -6   2  861.24   46.34
   2   6  -2  890.92   47.79
  -2  -6   2  906.03   44.95
  -1  -6   2 1465.88   64.45
  -1  -6   2 1496.52   65.92
  -1  -6   2 1366.08   66.69
   1   6  -2 1409.90   58.85
  -1  -6   2 1462.34   60.14
   1   6  -2 1483.85   65.95
   0  -6   2   71.56   13.08
   0   6  -2   83.94    9.01
   0   6  -2   90.71   10.99
   0  -6   2  115.18   13.98
   0   6  -2   90.63   12.87
   0  -6   2  108.09   13.16
   0  -6   2  104.19   10.62
   1  -6   2  770.25   36.45
  -1   6  -2  732.35   36.33
   1  -6   2  664.61   38.93
  -1   6  -2  704.57   30.53
  -1   6  -2  667.19   31.11
   1  -6   2  672.61   33.80
   2  -6   2   51.05    9.32
   2  -6   2   68.66   10.60
  -2   6  -2   68.69    9.57
   2  -6   2   82.67   15.13
  -2   6  -2   64.98    8.58
  -2   6  -2   58.16   10.81
  -3   6  -2   40.05    9.89
   3  -6   2   57.06   13.69
   3  -6   2   76.18   11.11
  -3   6  -2   28.91    8.45
  -4   6  -2 1058.43   52.60
  -4   6  -2 1104.07   51.70
   4  -6   2 1119.44   50.36
   4  -6   2 1062.49   58.06
   5  -6   2  242.02   27.87
  -5   6  -2  188.56   21.01
   5  -6   2  205.54   20.15
  -6   6  -2   -0.34    7.20
   6  -6   2    3.09    9.45
   7  -6   2  194.88   28.72
  -7   6  -2  221.11   26.06
   8  -6   2  144.64   26.64
  -8   6  -2   97.93   20.31
 -10  -5   2   -1.32   18.15
  10   5  -2  -15.42   14.19
 -10  -5   2    0.98   16.59
  -9  -5   2   10.87   16.73
   9   5  -2   71.63   22.47
  -9  -5   2   49.83   20.69
   8   5  -2    3.93   12.43
  -8  -5   2   35.23   16.44
  -8  -5   2   57.01   20.18
  -7  -5   2   49.13   17.38
  -7  -5   2   79.93   19.85
   7   5  -2   38.67   14.61
   6   5  -2  327.32   30.86
  -6  -5   2  274.53   34.29
  -6  -5   2  277.57   31.41
  -6  -5   2  266.44   20.40
  -5  -5   2  988.77   47.16
  -5  -5   2  992.08   57.45
  -5  -5   2 1030.65   56.62
   5   5  -2 1080.06   54.36
  -4  -5   2  455.85   25.27
  -4  -5   2  269.20   28.53
   4   5  -2  441.76   28.08
   4   5  -2  439.82   32.40
  -4  -5   2  431.69   31.27
   3   5  -2  544.16   35.58
   3   5  -2  545.67   31.10
  -3  -5   2  574.64   30.77
  -3  -5   2  638.41   37.04
  -3  -5   2  577.39   35.36
  -2  -5   2 4469.84  168.48
  -2  -5   2 4357.76  167.66
  -2  -5   2 4304.78  169.35
   2   5  -2 4341.97  172.12
   2   5  -2 4339.27  163.10
  -1  -5   2  402.05   27.89
  -1  -5   2  429.30   26.04
  -1  -5   2  451.77   23.23
   1   5  -2  437.59   22.46
  -1  -5   2  515.41   29.03
  -1  -5   2  476.80   27.50
   1   5  -2  463.98   27.63
   0  -5   2  156.77   14.33
   0   5  -2  157.92   14.99
   0  -5   2  141.93   14.71
   0  -5   2  130.71   15.41
   0   5  -2  141.64   11.04
   0  -5   2  141.82   10.97
   0   5  -2  145.00   10.10
   1  -5   2 3337.22  137.11
  -1   5  -2 3455.61  126.81
  -1   5  -2 3441.20  134.26
  -1   5  -2 3459.97  124.55
   1  -5   2 3620.98  134.27
   1  -5   2 3334.16  129.62
  -2   5  -2  834.92   35.72
   2  -5   2  845.23   38.52
   2  -5   2  824.56   44.28
   2  -5   2  854.39   39.92
  -2   5  -2  885.01   41.15
  -2   5  -2  834.86   36.96
   3  -5   2  229.52   17.01
  -3   5  -2  251.87   18.81
  -3   5  -2  254.63   16.41
  -3   5  -2  243.93   17.39
   3  -5   2  235.90   23.12
  -4   5  -2 1338.41   61.84
   4  -5   2 1344.96   59.18
   4  -5   2 1350.15   66.30
  -5   5  -2  705.64   40.38
   5  -5   2  730.16   38.86
   5  -5   2  711.67   44.05
  -6   5  -2    7.55    8.76
   6  -5   2   -0.10    9.00
   7  -5   2  191.45   27.15
  -7   5  -2  183.32   24.48
  -8   5  -2  180.25   27.05
  -9   5  -2   32.23   16.75
 -10  -4   2    9.77   17.93
  10   4  -2   13.45   16.42
 -10  -4   2   25.67   19.46
  -9  -4   2   56.88   21.49
   9   4  -2   62.83   20.63
  -9  -4   2   44.78   18.22
  -8  -4   2  225.92   32.43
  -8  -4   2  148.46   28.34
   8   4  -2  196.49   29.90
   7   4  -2  516.16   38.65
  -7  -4   2  489.21   39.36
  -7  -4   2  491.01   47.30
  -6  -4   2   29.94   13.30
   6   4  -2   22.64   11.06
  -6  -4   2   24.82   13.23
  -6  -4   2   52.40   10.22
  -5  -4   2  503.89   36.66
   5   4  -2  539.75   34.02
  -5  -4   2  479.27   34.25
  -5  -4   2  497.43   27.04
  -4  -4   2   14.07    8.96
  -4  -4   2    3.70    4.94
   4   4  -2    6.90    8.10
  -4  -4   2    1.20    7.19
   4   4  -2    0.20    5.68
  -3  -4   2  395.20   27.69
  -3  -4   2  386.74   27.40
  -3  -4   2  437.45   23.38
   3   4  -2  405.17   24.60
   3   4  -2  456.98   24.75
   3   4  -2  395.84   28.48
   2   4  -2 3091.14  118.65
  -2  -4   2 3135.45  120.97
   2   4  -2 3139.68  126.45
  -2  -4   2 3123.81  123.36
  -2  -4   2 3195.38  118.97
  -2  -4   2 3067.56  123.45
  -1  -4   2 4435.16  171.20
   1   4  -2 4497.23  173.61
  -1  -4   2 4636.48  174.31
  -1  -4   2 4705.73  165.30
   1   4  -2 4360.03  164.61
  -1  -4   2 4487.49  171.03
  -1  -4   2 4590.97  169.77
  -1  -4   2 4416.82  163.83
   0   4  -2 1012.34   46.91
   0  -4   2 1067.49   39.26
   0   4  -2 1042.71   40.90
   0  -4   2 1054.55   45.75
   0  -4   2 1043.03   47.39
   0   4  -2 1038.20   42.24
   0  -4   2 1080.81   47.45
   0  -4   2 1055.17   41.54
   1  -4   2 2766.34  102.90
  -1   4  -2 2584.65  102.71
  -1   4  -2 2548.39   95.84
   1  -4   2 2445.78  104.36
  -1   4  -2 2658.56   93.46
   1  -4   2 2579.46   99.38
   2  -4   2  548.10   31.70
   2  -4   2  590.40   28.92
  -2   4  -2  557.19   24.83
  -2   4  -2  546.03   29.00
   2  -4   2  547.26   27.48
  -2   4  -2  552.04   25.77
   3  -4   2 2641.13  106.33
  -3   4  -2 2846.43  104.88
  -3   4  -2 2804.43  110.47
   3  -4   2 2706.89  113.78
   4  -4   2 1979.58   87.48
   4  -4   2 1856.66   80.50
  -4   4  -2 2068.52   84.83
   5  -4   2  828.82   46.94
   5  -4   2  824.39   42.57
  -5   4  -2  813.02   44.38
  -6   4  -2   38.70   11.93
   6  -4   2   55.37   15.19
   7  -4   2  645.23   44.03
  -7   4  -2  650.55   42.78
  -8   4  -2  155.18   24.59
  -9   4  -2   32.06   15.41
 -10   4  -2  -13.28   12.57
 -10  -3   2    6.39   16.38
  10   3  -2   -8.40   13.56
 -10  -3   2    1.21   16.58
   9   3  -2    2.69   12.02
  -9  -3   2   17.95   16.30
  -9  -3   2    8.42   16.37
  -8  -3   2  268.26   37.19
   8   3  -2  322.66   36.09
  -8  -3   2  235.06   31.25
  -7  -3   2   12.97    8.43
  -7  -3   2   -1.87   10.94
   7   3  -2   17.94   12.53
  -7  -3   2    6.10   12.05
   6   3  -2   34.64   12.30
  -6  -3   2   40.69    9.20
  -6  -3   2   23.55   11.52
  -6  -3   2   42.02   15.34
  -5  -3   2  698.35   33.26
   5   3  -2  718.12   40.99
  -5  -3   2  684.29   43.46
  -5  -3   2  742.32   42.03
   4   3  -2   60.32   13.36
  -4  -3   2   21.09    9.40
  -4  -3   2   40.92   10.75
   4   3  -2   29.10    9.04
  -4  -3   2   35.91    6.83
   3   3  -2   52.65    8.00
  -3  -3   2   43.43   10.78
   3   3  -2   47.09    9.46
  -3  -3   2   56.62    7.28
  -3  -3   2   64.54   11.84
   3   3  -2   65.25   12.71
   2   3  -2 2381.51   88.18
   2   3  -2 2259.98   87.14
  -2  -3   2 2248.32   86.91
   2   3  -2 2231.29   93.33
  -2  -3   2 2237.06   90.55
  -2  -3   2 2267.54   87.14
  -2  -3   2 2063.60   90.24
  -2  -3   2 2266.33   93.41
  -1  -3   2 6312.33  224.69
   1   3  -2 6174.59  234.20
  -1  -3   2 6477.69  229.00
   1   3  -2 6402.45  229.58
   1   3  -2 5716.88  230.96
  -1  -3   2 6146.70  231.03
  -1  -3   2 6572.01  235.05
   1   3  -2 6173.12  224.63
   0   3  -2 2528.60   93.07
   0   3  -2 2584.82   99.41
   0  -3   2 2612.72   92.26
   0  -3   2 2628.60  100.47
   0  -3   2 2583.05   93.35
   0  -3   2 2436.53   97.22
   0  -3   2 2505.64   99.65
   0   3  -2 2536.37  100.31
   0   3  -2 2584.57   94.03
  -1   3  -2 3352.88  118.14
   1  -3   2 3237.71  120.97
   1  -3   2 3109.37  125.82
  -1   3  -2 3212.43  117.04
  -1   3  -2 3171.78  124.59
   1  -3   2 3352.84  124.63
  -2   3  -2 4681.56  166.70
   2  -3   2 4790.54  173.93
   2  -3   2 4493.76  169.04
   2  -3   2 4475.35  176.51
  -2   3  -2 4690.96  181.14
  -2   3  -2 4464.74  173.95
  -3   3  -2  396.09   23.85
   3  -3   2  409.68   21.75
  -3   3  -2  391.14   21.04
   3  -3   2  415.37   25.89
   3  -3   2  384.36   22.71
  -4   3  -2  313.47   23.25
   4  -3   2  362.52   25.47
   4  -3   2  346.38   22.62
   4  -3   2  397.85   22.94
  -5   3  -2 1936.13   85.02
   5  -3   2 1986.09   87.03
   5  -3   2 1850.39   82.07
   5  -3   2 1948.84   82.46
   6  -3   2    9.96    9.35
  -6   3  -2   12.29    8.67
   6  -3   2    5.09    8.77
   7  -3   2   -1.88    9.33
  -7   3  -2   -0.23    8.48
  -8   3  -2  387.46   36.30
   8  -3   2  446.37   35.92
  -9   3  -2   34.03   15.30
   9  -3   2   27.45   14.67
 -10   3  -2    1.24   12.76
 -11  -2   2   72.17   27.54
  11   2  -2   25.05   20.13
 -10  -2   2    5.11   16.75
  10   2  -2   14.89   15.63
 -10  -2   2   -2.76   16.83
  -9  -2   2   11.13   15.88
   9   2  -2   18.81   14.52
  -9  -2   2   31.23   17.33
   8   2  -2  139.65   24.94
  -8  -2   2  180.75   31.30
  -8  -2   2  173.70   27.11
  -7  -2   2   74.43   19.65
  -7  -2   2  105.70   20.30
  -7  -2   2  151.53   15.20
   7   2  -2  133.05   22.81
  -6  -2   2    5.56    5.91
  -6  -2   2    2.67   10.56
  -6  -2   2    1.96    9.62
   6   2  -2   -4.76    6.81
  -5  -2   2  648.44   30.69
  -5  -2   2  601.41   40.12
  -5  -2   2  684.31   29.32
  -5  -2   2  615.11   37.49
   5   2  -2  638.29   38.11
  -4  -2   2   29.92    9.92
  -4  -2   2   37.91    9.80
   4   2  -2   46.47   10.34
  -4  -2   2   48.44    6.73
   4   2  -2   36.06   10.53
  -3  -2   2  283.16   19.71
  -3  -2   2  276.08   20.89
  -3  -2   2  281.14   14.51
   3   2  -2  322.73   19.78
   3   2  -2  293.32   21.88
  -2  -2   2 1491.17   56.36
  -2  -2   2 1456.28   58.70
   2   2  -2 1502.62   61.14
  -2  -2   2 1377.86   60.19
   2   2  -2 1425.60   58.64
   2   2  -2 1381.93   63.11
   2   2  -2 1504.44   56.96
  -2  -2   2 1495.09   62.09
  -1  -2   2 9092.84  349.25
  -1  -2   2 9621.82  344.07
   1   2  -2 9321.72  341.72
  -1  -2   2 9701.06  344.39
  -1  -2   2 9999.83  353.46
   1   2  -2 9582.35  344.04
   1   2  -2 9797.70  349.63
   0   2  -2   75.13    9.16
   0  -2   2   91.99    5.21
   0   2  -2   89.23    9.61
   0   2  -2  104.53    9.54
   0  -2   2   76.52    9.19
   0  -2   2   89.04    8.69
   0   2  -2   97.01    5.10
   0   2  -2   98.55    9.92
   0  -2   2   96.59    9.61
   1  -2   2 1262.35   50.65
  -1   2  -2 1236.09   51.59
  -1   2  -2 1217.18   50.64
  -1   2  -2 1193.49   44.95
   1  -2   2 1199.43   51.12
   1  -2   2 1189.00   48.94
   2  -2   2 1326.60   55.86
  -2   2  -2 1430.26   58.05
  -2   2  -2 1414.64   53.56
   2  -2   2 1418.76   59.33
  -2   2  -2 1327.69   59.83
   2  -2   2 1393.61   53.73
   3  -2   2   93.81   11.44
   3  -2   2  120.20   11.30
  -3   2  -2  125.66   13.63
  -3   2  -2  127.40   11.34
   3  -2   2  117.54   14.03
  -3   2  -2  141.73   13.78
   4  -2   2  467.50   29.04
   4  -2   2  478.65   28.10
  -4   2  -2  483.85   28.89
   4  -2   2  508.38   27.56
   5  -2   2 1692.77   75.96
   5  -2   2 1592.15   72.27
   5  -2   2 1717.63   73.84
   6  -2   2    5.87    7.88
   7  -2   2   -0.24    9.27
   8  -2   2  476.51   37.11
   9  -2   2   81.05   19.84
 -10   2  -2    4.81   12.72
  10  -2   2   28.42   17.24
 -11  -1   2    5.61   18.57
  11   1  -2    4.84   17.60
 -10  -1   2    0.60   15.00
  10   1  -2  -11.95   13.81
 -10  -1   2   -6.69   14.86
   9   1  -2    7.62   13.18
  -9  -1   2   17.71   14.84
  -9  -1   2   10.14   15.68
  -8  -1   2   51.24   16.84
  -8  -1   2   61.74   19.59
   8   1  -2   87.07   17.38
   8   1  -2   71.97   18.99
  -7  -1   2  182.76   24.85
  -7  -1   2  201.32   29.00
   7   1  -2  209.66   27.17
   7   1  -2  212.51   22.47
  -6  -1   2    9.70    9.43
   6   1  -2   35.40   11.94
  -6  -1   2   31.06   12.69
  -5  -1   2  353.18   31.08
  -5  -1   2  335.04   24.51
  -5  -1   2  339.02   18.63
   5   1  -2  382.04   27.17
  -4  -1   2  160.73   19.57
  -4  -1   2  239.30   12.71
  -4  -1   2  244.71   18.66
   4   1  -2  249.42   19.53
   3   1  -2   76.67   10.83
   3   1  -2   91.29   13.28
  -3  -1   2   75.88    6.00
  -3  -1   2   72.55   10.49
  -3  -1   2   65.80    5.07
  -3  -1   2   76.76   12.11
  -2  -1   2  149.80    7.10
  -2  -1   2  106.78   12.17
   2   1  -2  149.73   11.49
  -2  -1   2  168.30   11.81
   2   1  -2  160.17   14.56
  -2  -1   2  174.87   14.80
  -2  -1   2  154.89   11.89
   2   1  -2  129.62   10.96
  -1  -1   2 4224.78  153.06
   1   1  -2 4135.21  154.40
  -1  -1   2 4198.10  154.83
  -1  -1   2 4353.95  158.60
   1   1  -2 4160.22  152.23
  -1  -1   2 4120.55  154.35
   1   1  -2 4125.38  158.27
  -1  -1   2 4189.27  152.10
   1   1  -2 4218.51  153.14
   1   1  -2 4251.59  154.62
   0   1  -2 5440.89  200.97
   0  -1   2 5701.78  202.65
   0  -1   2 5340.09  197.23
   0   1  -2 5737.14  197.66
   0   1  -2 5389.76  202.54
   0  -1   2 5349.08  197.67
   0  -1   2 5333.87  200.96
  -1   1  -2  160.34    8.10
  -1   1  -2  156.34   11.09
   1  -1   2  154.91   11.25
  -1   1  -2  149.04   11.16
   1  -1   2  178.41   11.14
   1  -1   2  188.20   11.63
  -1   1  -2  162.51   11.24
   1  -1   2  167.00    8.12
   2  -1   2   26.92    4.88
   2  -1   2   25.10    6.02
   2  -1   2   26.43    5.71
  -2   1  -2   32.64    6.47
  -2   1  -2   21.62    4.55
  -2   1  -2   20.40    5.34
   3  -1   2  805.12   37.95
  -3   1  -2  882.10   39.21
   3  -1   2  788.65   36.52
  -3   1  -2  845.03   36.83
   3  -1   2  781.44   38.76
  -4   1  -2  765.82   37.86
   4  -1   2  703.84   37.12
   4  -1   2  738.77   36.48
   5  -1   2  984.29   48.67
   5  -1   2 1008.56   49.70
   6  -1   2   27.49   10.67
   7  -1   2   24.97   11.57
   8  -1   2  352.05   34.37
   9  -1   2   74.14   20.17
 -10   1  -2    7.01   16.27
  10  -1   2    1.04   13.52
  11  -1   2   18.16   18.71
 -11   1  -2    5.99   17.56
  11   0  -2    4.81   17.55
 -10   0   2    5.15   15.52
  10   0  -2    3.93   15.58
   9   0  -2    1.68   12.64
  -9   0   2   23.91   16.92
  -9   0   2    8.53   14.33
   8   0  -2    1.78    9.28
   8   0  -2    7.68   11.54
  -8   0   2    8.92   13.20
  -8   0   2   -2.08    9.93
   7   0  -2   11.20   10.97
  -7   0   2   25.24   12.29
   7   0  -2    6.02    8.07
  -7   0   2    9.91   11.56
   6   0  -2  177.18   22.92
  -6   0   2  212.09   23.02
   6   0  -2  231.98   22.49
  -6   0   2  239.91   28.22
  -5   0   2  238.67   25.76
   5   0  -2  233.10   23.44
  -5   0   2  294.96   22.35
  -5   0   2  327.73   18.04
  -4   0   2 1602.09   61.21
  -4   0   2 1472.75   65.18
  -4   0   2 1575.22   69.59
   4   0  -2 1520.43   67.73
  -3   0   2  578.03   29.23
  -3   0   2  646.85   33.64
  -3   0   2  623.62   25.75
   3   0  -2  622.93   31.65
  -3   0   2  620.49   32.68
   3   0  -2  632.29   33.29
  -2   0   2  754.95   35.53
   2   0  -2  692.47   35.28
  -2   0   2  752.93   29.27
   2   0  -2  752.83   33.86
  -2   0   2  749.97   33.71
  -2   0   2  768.24   31.97
  -2   0   2  800.89   35.32
  -1   0   2 4075.17  152.00
   1   0  -2 4115.51  152.26
  -1   0   2 4234.98  153.10
   1   0  -2 4295.90  159.45
  -1   0   2 4200.08  151.23
   1   0  -2 4177.04  156.99
   1   0  -2 4274.63  151.30
  -1   0   2 4141.14  156.77
   1   0  -2 4171.20  153.08
   0   0   2   -1.20    2.35
   0   0   2    0.78    1.89
   0   0  -2   -0.87    2.34
   0   0  -2   -1.35    1.87
   0   0  -2   -0.71    2.28
   0   0   2   -1.22    2.12
   1   0   2 2639.61   98.13
  -1   0  -2 2709.77   97.11
  -1   0  -2 2603.59  100.60
   1   0   2 2656.91  100.50
  -1   0  -2 2738.31   98.41
   1   0   2 2589.32   97.01
  -1   0  -2 2619.04  100.46
  -2   0  -2  101.04    9.58
   2   0   2  121.94   10.65
   2   0   2   75.67    8.07
  -2   0  -2  117.52    9.34
  -3   0  -2   22.04    6.41
   3   0   2   22.51    6.29
   3   0   2   15.25    5.68
  -3   0  -2   22.65    5.65
  -4   0  -2    2.95    4.66
   4   0   2   12.97    6.54
   4   0   2    5.94    5.98
   5   0   2  870.77   44.51
   6   0   2    7.41    8.23
   7   0   2   10.99   10.73
   8   0   2   14.29   11.91
   9   0   2   95.59   22.51
 -10   0  -2   62.49   23.46
  10   0   2   46.66   19.61
 -11   0  -2    0.29   18.16
  11   0   2  -10.77   14.75
 -11   0  -2    1.96   17.94
 -10   1   2   25.35   18.31
  10  -1  -2    1.99   14.94
  -9   1   2    8.64   14.38
   9  -1  -2   12.00   13.18
  -9   1   2   28.56   15.82
   9  -1  -2   12.71   14.44
  -8   1   2   15.59   12.88
   8  -1  -2   49.72   16.65
  -8   1   2   11.34   14.11
   8  -1  -2   27.07   13.66
   7  -1  -2   -5.33    7.44
  -7   1   2    0.16    9.02
   7  -1  -2    1.47    8.47
  -7   1   2    4.82   10.26
  -6   1   2  612.73   39.93
   6  -1  -2  629.87   38.33
   6  -1  -2  533.22   37.44
   5  -1  -2    2.09    6.32
   5  -1  -2   -6.87    5.66
  -5   1   2   -4.19    6.52
  -4   1   2  209.69   20.23
   4  -1  -2  197.16   19.24
   4  -1  -2  203.88   13.40
  -4   1   2  212.68   14.16
  -3   1   2   10.47    5.64
   3  -1  -2    7.36    5.74
  -3   1   2   16.12    4.67
  -3   1   2   16.89    6.56
   3  -1  -2   25.15    4.94
  -2   1   2  178.32   12.75
  -2   1   2  152.67   11.93
   2  -1  -2  145.38   11.76
  -2   1   2  149.78   11.81
  -2   1   2  154.96    9.54
   2  -1  -2  151.29    9.24
  -1   1   2 4482.94  165.40
   1  -1  -2 4488.10  165.69
  -1   1   2 4468.56  162.15
  -1   1   2 4506.72  166.22
   0  -1  -2    9.78    3.96
   0  -1  -2    1.19    2.31
   0   1   2    6.06    2.78
   0  -1  -2   -0.92    1.80
   0   1   2    3.08    3.13
   0  -1  -2    2.70    3.11
   0   1   2    9.66    3.07
  -1  -1  -2 9358.79  334.05
   1   1   2 9351.55  332.72
  -1  -1  -2 9300.28  330.67
  -1  -1  -2 9379.78  341.55
  -1  -1  -2 9567.31  332.67
   1   1   2 9187.14  334.25
  -2  -1  -2  528.65   24.70
   2   1   2  499.79   24.42
   2   1   2  513.93   24.85
  -3  -1  -2   -0.25    2.89
   3   1   2   -3.17    3.40
   3   1   2   -0.13    3.50
   4   1   2  682.66   36.40
   4   1   2  767.39   37.73
   5   1   2  141.18   17.34
   6   1   2   11.62    8.31
   7   1   2  175.52   23.59
   8   1   2    4.10   10.63
   9   1   2   25.01   14.95
 -10  -1  -2   -8.70   14.64
  10   1   2   24.48   16.22
 -10  -1  -2    4.64   14.88
 -11  -1  -2   11.62   18.75
 -11  -1  -2   30.23   21.92
  11   1   2   -4.20   14.42
 -10   2   2   23.02   17.90
  -9   2   2   45.84   17.19
  -9   2   2   72.90   22.62
   9  -2  -2   66.05   19.07
   8  -2  -2   69.05   18.95
  -8   2   2   25.51   14.39
  -8   2   2   37.89   14.97
   8  -2  -2   51.19   15.73
  -7   2   2  206.01   28.43
   7  -2  -2  192.08   24.52
   7  -2  -2  187.66   26.72
   6  -2  -2  874.97   49.66
  -6   2   2  874.00   49.82
   6  -2  -2  825.68   48.97
  -5   2   2  445.57   29.96
   5  -2  -2  404.51   29.39
   5  -2  -2  430.05   24.82
   5  -2  -2  416.70   29.46
   4  -2  -2    1.37    4.50
   4  -2  -2    2.68    6.29
   4  -2  -2    6.64    7.52
  -4   2   2   -3.62    5.24
   3  -2  -2  159.52   11.57
  -3   2   2  137.96   11.84
  -3   2   2  113.63   12.81
  -3   2   2  135.59   13.79
   2  -2  -2 2781.79  104.91
  -2   2   2 2760.23  102.80
  -2   2   2 2645.84  104.41
  -2   2   2 2790.63  105.16
  -2   2   2 2722.33  104.86
  -1   2   2   51.54    4.23
  -1   2   2   49.13    5.39
   1  -2  -2   50.49    5.29
   1  -2  -2   52.24    7.57
  -1   2   2   57.64    7.52
  -1   2   2   46.86    7.95
   1  -2  -2   67.48    6.00
  -1   2   2   62.27    5.53
   0  -2  -2 1786.80   63.56
   0   2   2 1728.25   64.89
   0   2   2 1736.32   64.52
   0  -2  -2 1694.74   64.62
   0  -2  -2 1666.54   68.43
   0   2   2 1710.32   68.52
   0   2   2 1692.46   67.15
   0   2   2 1722.53   63.33
   0  -2  -2 1790.50   67.65
   0   2   2 1710.33   63.98
   0  -2  -2 1736.25   65.29
   1   2   2   18.63    3.77
  -1  -2  -2   13.80    3.70
  -1  -2  -2   17.48    6.14
  -1  -2  -2   14.34    4.67
   1   2   2   15.73    3.96
   1   2   2   16.42    4.76
  -1  -2  -2   19.88    4.30
   2   2   2  836.13   35.20
   2   2   2  756.53   35.14
  -2  -2  -2  777.87   35.41
   3   2   2  517.06   26.81
   3   2   2  465.36   26.23
   4   2   2 1970.91   82.46
   5   2   2  602.30   35.51
   6   2   2  144.23   20.77
   7   2   2  465.36   35.57
  -8  -2  -2   63.13   18.32
   8   2   2   47.57   16.13
  -9  -2  -2   73.68   23.41
   9   2   2   62.61   19.30
  -9  -2  -2  109.69   24.48
 -10  -2  -2    3.99   17.00
  10   2   2   -2.10   13.37
 -10  -2  -2   -6.56   13.04
 -11  -2  -2   10.29   16.60
  11   2   2    5.42   15.99
 -11  -2  -2   15.40   20.86
 -10   3   2   -3.15   15.00
   9  -3  -2   39.67   17.59
  -9   3   2   60.52   20.58
  -8   3   2    9.89   12.50
   8  -3  -2   45.18   16.89
   7  -3  -2   75.86   18.13
  -7   3   2  115.91   21.78
  -6   3   2  506.00   36.12
   6  -3  -2  626.74   34.21
   6  -3  -2  559.47   39.15
   5  -3  -2 1352.02   66.76
   5  -3  -2 1336.00   59.63
  -5   3   2 1249.06   61.51
   4  -3  -2   14.79    6.14
   4  -3  -2    8.47    7.15
  -4   3   2    7.68    6.71
  -3   3   2  173.20   14.09
  -3   3   2  169.72   13.57
   3  -3  -2  177.20   14.25
   3  -3  -2  187.05   18.95
   2  -3  -2 2920.52  115.96
   2  -3  -2 2927.39  121.85
  -2   3   2 3094.54  110.74
  -2   3   2 3164.77  113.40
  -2   3   2 2860.83  115.92
  -2   3   2 2944.75  108.85
  -1   3   2  157.30   12.74
  -1   3   2  164.76    7.86
  -1   3   2  159.49    9.96
   1  -3  -2  156.54   12.84
  -1   3   2  132.62   12.59
   1  -3  -2  133.13   13.13
  -1   3   2  163.77    7.83
   0   3   2 2244.12   89.71
   0  -3  -2 2198.30   84.99
   0   3   2 2302.64   85.00
   0  -3  -2 2318.76   87.84
   0   3   2 2226.36   83.12
   0  -3  -2 2279.97   81.72
   0   3   2 2278.30   87.58
   0  -3  -2 2253.22   84.21
   0   3   2 2242.09   81.74
   0  -3  -2 2213.50   89.69
  -1  -3  -2   21.56    6.21
   1   3   2   28.50    5.19
  -1  -3  -2   26.91    5.23
   1   3   2   37.44    8.34
   1   3   2   15.53    4.06
   1   3   2   16.84    5.67
  -1  -3  -2   12.04    6.36
   1   3   2   19.73    6.10
  -1  -3  -2   25.16    4.93
  -1  -3  -2   26.43    6.27
  -2  -3  -2   50.34    9.32
  -2  -3  -2   40.66    3.55
  -2  -3  -2   54.82    6.52
  -2  -3  -2   56.08   10.16
   2   3   2   37.62    7.48
  -2  -3  -2   54.51    8.97
  -3  -3  -2   96.91   14.01
  -3  -3  -2  150.18   16.07
   3   3   2  122.17   13.82
  -4  -3  -2 4336.38  169.04
   4   3   2 4292.31  166.18
  -5  -3  -2  -11.23    6.07
   5   3   2    8.68    7.87
   6   3   2   19.31   10.01
  -6  -3  -2   31.43   12.79
   7   3   2   -2.77    8.93
  -7  -3  -2    0.91   10.14
   8   3   2   -1.68    9.68
  -8  -3  -2   -2.16   11.14
  -9  -3  -2   19.91   14.10
  -9  -3  -2   13.61   14.77
   9   3   2   44.99   17.79
  -9  -3  -2   40.64   19.50
 -10  -3  -2  142.65   29.51
 -10  -3  -2   76.33   25.34
  10   3   2   79.96   21.94
 -11  -3  -2   61.51   24.52
 -11  -3  -2   33.60   22.99
  11   3   2   40.33   20.70
 -10   4   2   -6.36   14.71
   9  -4  -2   46.63   19.13
  -9   4   2   66.73   20.83
   8  -4  -2   13.81   13.65
  -8   4   2   12.27   12.07
   7  -4  -2   22.78   10.41
   7  -4  -2   16.26   12.11
  -7   4   2   11.47   11.55
  -6   4   2  879.58   49.42
   6  -4  -2  888.69   53.98
   6  -4  -2  935.62   48.33
   5  -4  -2  574.27   39.61
   5  -4  -2  670.68   36.21
  -5   4   2  575.41   35.34
  -4   4   2  274.94   20.11
   4  -4  -2  251.36   24.90
  -4   4   2  238.54   18.59
   4  -4  -2  240.44   19.62
   3  -4  -2 1193.21   54.26
   3  -4  -2 1202.41   59.11
  -3   4   2 1216.70   51.15
  -3   4   2 1155.03   49.91
  -2   4   2 2147.83   80.96
  -2   4   2 2049.24   78.94
   2  -4  -2 2048.00   86.87
  -2   4   2 1982.01   86.01
  -2   4   2 2272.93   78.47
   2  -4  -2 2084.43   91.09
  -2   4   2 2198.61   81.36
   1  -4  -2 1115.14   51.95
  -1   4   2 1067.39   45.54
   1  -4  -2 1218.14   50.93
  -1   4   2 1094.38   49.35
   1  -4  -2 1118.99   50.70
   0  -4  -2  363.77   22.11
   0   4   2  352.61   21.27
   0   4   2  375.36   18.47
   0  -4  -2  366.01   20.47
   0  -4  -2  359.49   22.69
   0   4   2  379.22   20.48
   0  -4  -2  378.11   16.23
   0  -4  -2  394.28   15.86
   0  -4  -2  393.77   15.26
   0  -4  -2  327.69   21.11
   1   4   2 1166.86   49.57
  -1  -4  -2 1130.22   49.71
   1   4   2 1058.22   45.10
   1   4   2 1102.83   48.72
  -1  -4  -2 1111.88   51.34
  -1  -4  -2 1188.38   48.27
  -1  -4  -2 1145.23   47.07
  -1  -4  -2 1110.32   44.22
  -1  -4  -2 1118.43   49.08
  -1  -4  -2 1136.59   45.28
   2   4   2  286.03   18.49
  -2  -4  -2  240.06   18.88
  -2  -4  -2  262.92   15.46
  -2  -4  -2  284.96   20.52
  -3  -4  -2  115.48   14.97
  -3  -4  -2  129.01   16.72
   3   4   2   84.03   12.57
  -4  -4  -2 2337.02  100.33
  -4  -4  -2 2272.45  100.81
   4   4   2 2478.86   99.10
  -5  -4  -2  340.45   26.37
  -5  -4  -2  373.07   32.81
   5   4   2  366.88   27.14
   6   4   2  268.60   27.84
  -6  -4  -2  252.21   30.35
  -6  -4  -2  233.82   24.83
  -7  -4  -2  228.18   31.39
  -7  -4  -2  284.00   28.12
   7   4   2  266.77   29.56
   8   4   2  264.08   33.25
  -8  -4  -2  237.17   27.93
  -8  -4  -2  261.14   37.30
  -8  -4  -2  198.65   30.50
   9   4   2   21.34   15.60
  -9  -4  -2   -5.83   12.69
  -9  -4  -2   -5.18   12.49
 -10  -4  -2   41.17   20.34
  10   4   2   44.80   19.35
 -10  -4  -2    8.90   17.16
  11   4   2    6.95   17.63
 -11  -4  -2   10.30   18.50
 -11  -4  -2   14.45   20.94
   9  -5  -2   50.09   20.63
  -9   5   2   49.79   19.12
  -8   5   2  198.06   27.78
   8  -5  -2  165.95   29.13
   8  -5  -2  181.29   25.14
  -7   5   2    7.06   10.07
   7  -5  -2  -13.48    9.08
   7  -5  -2    1.64    9.31
  -6   5   2  524.72   35.06
   6  -5  -2  577.12   41.79
   6  -5  -2  522.55   35.27
  -5   5   2  115.77   16.67
   5  -5  -2   93.86   18.92
   5  -5  -2  133.71   18.84
  -4   5   2  371.12   23.25
  -4   5   2  419.67   29.27
   4  -5  -2  378.11   30.06
   4  -5  -2  347.64   25.71
  -4   5   2  385.07   24.08
   3  -5  -2  353.47   26.54
   3  -5  -2  331.60   24.17
  -3   5   2  348.20   18.99
  -3   5   2  325.30   24.19
  -3   5   2  341.23   19.33
  -2   5   2 6445.01  224.38
  -2   5   2 6317.39  225.22
  -2   5   2 6599.54  230.39
   2  -5  -2 6127.50  240.06
  -2   5   2 6239.24  230.79
   2  -5  -2 5930.97  247.18
  -2   5   2 6466.91  230.80
  -2   5   2 6223.79  235.21
  -1   5   2 2076.27   85.30
  -1   5   2 2152.47   82.44
   1  -5  -2 2049.19   89.77
   1  -5  -2 2052.71   87.89
   0  -5  -2  729.40   27.27
   0  -5  -2  684.03   33.66
   0  -5  -2  680.79   36.48
   0   5   2  659.15   30.24
   0   5   2  667.14   33.44
   0  -5  -2  660.16   34.85
   0   5   2  675.76   34.37
   0  -5  -2  674.80   27.97
   0  -5  -2  668.55   26.13
  -1  -5  -2  403.06   22.06
  -1  -5  -2  452.12   26.21
   1   5   2  429.30   21.90
  -1  -5  -2  443.34   27.43
  -1  -5  -2  420.64   23.51
  -1  -5  -2  437.17   21.88
   1   5   2  473.92   25.47
  -1  -5  -2  404.96   19.64
  -2  -5  -2 1338.46   63.96
  -2  -5  -2 1566.84   63.34
   2   5   2 1377.95   61.86
  -2  -5  -2 1460.93   65.57
  -3  -5  -2   45.59   11.50
   3   5   2   43.56    9.77
  -3  -5  -2   35.50   10.69
  -4  -5  -2 2174.28   94.16
  -4  -5  -2 2097.17   94.79
   4   5   2 2167.65   91.93
   5   5   2  350.48   27.38
  -5  -5  -2  325.85   27.14
  -5  -5  -2  380.19   34.07
  -6  -5  -2   20.34   13.74
  -6  -5  -2   20.75   11.81
   6   5   2   53.34   14.54
  -7  -5  -2  611.32   46.15
  -7  -5  -2  597.90   40.96
   7   5   2  625.38   43.42
  -7  -5  -2  700.24   49.67
  -8  -5  -2  574.89   45.67
  -8  -5  -2  521.52   38.79
   8   5   2  555.87   43.17
  -8  -5  -2  467.36   48.90
   9   5   2   45.88   17.91
  -9  -5  -2   41.40   19.49
  -9  -5  -2   25.17   16.72
 -10  -5  -2   13.10   17.78
 -10  -5  -2    9.91   17.38
  10   5   2   17.72   16.44
  11   5   2   24.78   18.77
   9  -6  -2  123.14   26.97
   8  -6  -2   45.57   18.75
   8  -6  -2   38.71   15.62
  -8   6   2   65.03   18.61
  -7   6   2    1.49    9.83
   7  -6  -2   -8.97   10.41
  -7   6   2   -3.50    8.49
   7  -6  -2   15.38   10.79
  -6   6   2  154.97   20.39
   6  -6  -2  165.13   26.23
   6  -6  -2  103.94   19.33
  -5   6   2  762.51   38.99
   5  -6  -2  706.50   48.63
  -5   6   2  769.75   46.94
  -5   6   2  771.18   40.06
   5  -6  -2  760.55   44.93
  -4   6   2  523.48   28.41
  -4   6   2  501.02   33.97
   4  -6  -2  479.82   32.91
   4  -6  -2  462.85   35.82
  -4   6   2  457.58   26.48
  -4   6   2  532.41   26.66
   3  -6  -2   73.61   14.23
  -3   6   2   79.99    8.15
   3  -6  -2   87.55   17.51
  -3   6   2   87.30   15.65
  -3   6   2   82.53    8.99
   2  -6  -2 1816.59   82.64
  -2   6   2 1873.06   70.37
  -2   6   2 1920.71   68.63
  -2   6   2 1785.82   79.56
   2  -6  -2 1898.74   86.23
   1  -6  -2  832.07   46.60
  -1   6   2  915.19   45.16
   1  -6  -2  953.00   48.62
  -1   6   2  958.90   38.37
   0  -6  -2 4404.55  172.07
   0   6   2 4345.66  164.62
   0  -6  -2 4269.01  155.12
   0  -6  -2 4263.29  163.58
   0  -6  -2 4302.23  159.32
   0   6   2 4323.62  158.56
   0  -6  -2 4246.53  153.70
   1   6   2 2663.21  103.89
  -1  -6  -2 2792.31  102.08
   1   6   2 2581.45   99.27
  -1  -6  -2 2471.11  104.78
  -1  -6  -2 2764.57  106.70
   1   6   2 2132.69  104.13
  -1  -6  -2 2785.50   99.48
  -1  -6  -2 2499.49  108.22
   2   6   2    2.54    5.91
  -2  -6  -2    8.89    7.80
  -2  -6  -2    0.57    4.99
  -2  -6  -2    7.35    6.43
  -2  -6  -2    7.29    7.09
  -3  -6  -2   53.44   12.94
  -3  -6  -2   63.71   14.18
  -3  -6  -2   35.09   10.40
   3   6   2   40.73   10.52
   4   6   2 2130.89   92.37
  -4  -6  -2 2279.99   95.55
  -4  -6  -2 2163.02   95.02
  -4  -6  -2 1939.35   94.61
  -5  -6  -2  696.73   46.66
  -5  -6  -2  734.91   43.98
  -5  -6  -2  770.74   47.39
   6   6   2  149.59   23.01
  -6  -6  -2   98.96   22.03
  -6  -6  -2  163.87   23.47
  -6  -6  -2  125.66   24.62
  -7  -6  -2  191.53   30.51
   7   6   2  223.05   28.24
  -7  -6  -2  227.19   27.38
  -7  -6  -2  201.76   32.30
  -8  -6  -2  430.82   45.38
   8   6   2  302.45   36.27
  -8  -6  -2  386.02   35.36
  -8  -6  -2  340.92   43.97
  -9  -6  -2   16.19   17.39
   9   6   2   -9.06   11.63
  -9  -6  -2   10.84   15.79
 -10  -6  -2   68.56   24.66
 -10  -6  -2   47.92   21.75
  10   6   2   72.55   22.56
  -9   7   2    0.71   14.84
   9  -7  -2   11.58   17.04
   8  -7  -2  219.19   30.25
   8  -7  -2  198.01   34.16
  -8   7   2  156.95   29.07
   7  -7  -2   48.46   18.29
   7  -7  -2   90.84   20.16
  -7   7   2   52.61   18.27
  -6   7   2  278.38   22.40
  -6   7   2  229.98   23.40
   6  -7  -2  270.34   30.15
  -6   7   2  200.82   28.29
   6  -7  -2  173.49   28.20
  -5   7   2  603.80   33.26
   5  -7  -2  631.84   45.74
  -5   7   2  571.32   40.54
   5  -7  -2  661.17   41.82
  -5   7   2  612.38   33.84
  -4   7   2   36.11   12.53
  -4   7   2   19.80    7.11
  -4   7   2   16.72    6.77
  -4   7   2   23.28    8.25
   4  -7  -2   33.06   11.95
   4  -7  -2   14.66   10.35
  -3   7   2  243.43   14.41
  -3   7   2  253.38   14.36
  -3   7   2  275.65   15.37
   3  -7  -2  245.29   27.54
   3  -7  -2  248.30   26.18
  -3   7   2  302.22   25.93
  -3   7   2  258.73   14.33
   2  -7  -2 2143.40   95.98
   2  -7  -2 2004.31   91.86
  -2   7   2 2010.10   87.87
   1  -7  -2 1261.16   64.12
   1  -7  -2 1298.36   63.80
  -1   7   2 1315.87   52.78
  -1   7   2 1274.64   59.75
   0  -7  -2  349.52   16.24
   0  -7  -2  334.39   17.16
   0  -7  -2  388.43   25.43
   0  -7  -2  348.14   26.86
   0   7   2  301.04   22.68
   0  -7  -2  318.76   14.80
   0  -7  -2  373.63   25.82
   0   7   2  321.20   19.95
  -1  -7  -2  808.39   36.99
  -1  -7  -2  834.34   38.44
   1   7   2  762.90   40.89
  -1  -7  -2  829.73   44.16
  -1  -7  -2  766.64   44.66
  -1  -7  -2  807.44   41.69
   1   7   2  831.90   38.32
  -2  -7  -2 1602.56   75.95
  -2  -7  -2 1701.48   70.54
  -2  -7  -2 1596.68   76.41
   2   7   2 1608.02   70.60
  -2  -7  -2 1712.67   72.47
   2   7   2 1603.06   72.00
  -3  -7  -2  219.93   21.88
  -3  -7  -2  165.01   21.62
  -3  -7  -2  190.71   24.07
   3   7   2  175.38   19.59
  -4  -7  -2 1052.90   56.61
   4   7   2 1046.52   54.70
  -4  -7  -2 1065.88   59.59
  -4  -7  -2 1087.02   56.62
  -5  -7  -2  486.41   34.91
  -5  -7  -2  476.94   36.98
   5   7   2  459.30   33.77
  -5  -7  -2  421.48   34.54
  -6  -7  -2   66.55   17.50
  -6  -7  -2   89.41   21.07
   6   7   2   92.33   18.54
  -6  -7  -2  105.67   22.90
   7   7   2   71.75   17.86
  -7  -7  -2   46.19   17.32
  -7  -7  -2   27.45   15.01
  -7  -7  -2   23.74   16.52
  -8  -7  -2  368.03   43.52
   8   7   2  371.96   40.00
  -8  -7  -2  461.22   37.16
  -8  -7  -2  379.05   46.02
   9   7   2   45.25   19.17
  -9  -7  -2   41.43   20.77
  -9  -7  -2   58.73   22.76
 -10  -7  -2   22.63   20.00
 -10  -7  -2   21.15   18.92
  10   7   2   -6.74   14.14
  -9   8   2   27.36   18.35
   9  -8  -2   54.72   25.70
   8  -8  -2  317.13   42.32
  -8   8   2  268.72   37.33
   8  -8  -2  256.84   34.02
   7  -8  -2    7.96   12.23
   7  -8  -2    5.27   13.87
  -7   8   2    4.55   12.64
   6  -8  -2   42.46   16.05
   6  -8  -2   48.12   18.67
  -6   8   2   38.96   16.85
   5  -8  -2  237.12   29.93
  -5   8   2  221.39   27.21
   5  -8  -2  211.70   30.87
   4  -8  -2  139.02   22.51
  -4   8   2  108.39   18.96
  -4   8   2  123.05   11.64
   4  -8  -2  101.14   22.09
  -4   8   2  133.02   12.43
   3  -8  -2   68.87   16.02
  -3   8   2   43.10    6.00
  -3   8   2   57.68    5.93
  -3   8   2   45.19    6.04
  -3   8   2   52.01   13.89
   3  -8  -2   36.05   14.04
   2  -8  -2 1102.38   58.64
   2  -8  -2 1055.82   59.35
  -2   8   2  974.13   52.81
  -2   8   2 1095.23   44.29
   1  -8  -2  182.85   23.06
  -1   8   2  212.86   16.33
  -1   8   2  230.68   22.02
   1  -8  -2  234.72   25.55
   0   8   2  224.77   17.11
   0   8   2  195.63   20.57
   0  -8  -2  241.69   23.37
   0  -8  -2  223.56   13.75
   0  -8  -2  217.45   12.46
   0  -8  -2  225.98   23.18
   0  -8  -2  258.76   26.82
  -1  -8  -2  945.61   50.51
  -1  -8  -2  900.12   51.61
  -1  -8  -2  954.70   43.81
   1   8   2  911.31   47.03
   1   8   2  897.76   43.40
  -1  -8  -2  930.80   41.97
  -2  -8  -2  967.23   53.55
   2   8   2  990.03   49.55
  -2  -8  -2  936.90   46.53
  -3  -8  -2  163.93   23.01
   3   8   2  164.40   20.44
  -3  -8  -2  108.65   17.31
  -3  -8  -2  117.28   21.05
  -4  -8  -2 1265.90   69.46
  -4  -8  -2 1212.52   66.23
  -4  -8  -2 1377.85   66.71
   4   8   2 1298.00   64.38
  -5  -8  -2  210.99   28.72
   5   8   2  120.97   20.43
  -5  -8  -2  244.39   28.39
  -5  -8  -2  226.61   31.20
  -6  -8  -2   28.54   13.98
  -6  -8  -2    2.70   11.47
  -6  -8  -2   24.48   15.90
   6   8   2   -3.90    9.39
  -7  -8  -2   27.69   16.79
  -7  -8  -2   13.48   13.60
  -7  -8  -2    0.90   11.52
   7   8   2    5.16   12.07
   8   8   2  230.47   33.48
  -8  -8  -2  228.44   30.51
  -8  -8  -2  225.99   36.36
  -8  -8  -2  209.35   35.96
  -9  -8  -2    8.36   17.81
  -9  -8  -2    9.98   16.59
   9   8   2    0.56   13.43
 -10  -8  -2    4.23   17.96
  10   8   2  -14.63   13.61
 -10  -8  -2    0.60   17.00
   8  -9  -2   17.19   16.10
   8  -9  -2   40.14   21.46
  -8   9   2   22.53   18.50
  -7   9   2    0.79   13.93
   7  -9  -2    4.09   14.14
   7  -9  -2   -0.31   12.22
   6  -9  -2   14.61   14.02
   6  -9  -2    2.80   11.88
  -6   9   2   15.65   12.60
   5  -9  -2  205.34   32.68
   5  -9  -2  173.17   27.64
  -5   9   2  270.04   30.13
   4  -9  -2  237.10   30.73
   4  -9  -2  230.56   32.17
  -4   9   2  255.80   28.17
   3  -9  -2   -1.39    9.82
   3  -9  -2    8.75   11.02
  -3   9   2   18.68   10.85
   2  -9  -2  280.65   30.67
  -2   9   2  233.87   16.61
   2  -9  -2  245.21   29.50
  -2   9   2  186.63   22.30
  -1   9   2  211.20   22.75
   1  -9  -2  182.75   25.72
  -1   9   2  182.55   17.36
   1  -9  -2  210.66   25.64
   0  -9  -2   -5.24    6.99
   0  -9  -2   -0.23    3.71
   0  -9  -2   -1.00    2.94
   0  -9  -2   -1.68    4.11
   0   9   2   -7.83    6.64
   0   9   2  -12.24    5.28
   0  -9  -2    0.87    7.31
   0  -9  -2    4.73    9.41
  -1  -9  -2  578.86   40.39
   1   9   2  539.10   34.25
  -1  -9  -2  602.86   31.55
  -1  -9  -2  500.11   36.23
   1   9   2  515.60   31.17
  -1  -9  -2  562.65   29.34
  -2  -9  -2  969.09   47.79
   2   9   2  956.47   50.59
  -2  -9  -2  911.23   54.49
  -2  -9  -2  969.14   55.17
  -3  -9  -2   15.34    9.16
  -3  -9  -2    8.13   10.77
   3   9   2   -2.88    7.07
  -3  -9  -2   -5.72    8.71
   4   9   2  290.40   28.71
  -4  -9  -2  323.45   31.91
  -4  -9  -2  239.35   27.75
  -4  -9  -2  250.17   32.74
  -5  -9  -2  157.34   25.79
  -5  -9  -2  160.19   25.56
   5   9   2  171.65   24.99
  -5  -9  -2  130.09   26.21
   6   9   2  253.18   30.97
  -6  -9  -2  164.38   27.91
  -6  -9  -2  192.57   32.25
  -6  -9  -2  171.03   26.87
  -7  -9  -2   22.54   17.18
  -7  -9  -2    0.62   12.30
   7   9   2  -11.12    9.88
  -7  -9  -2    7.98   13.15
  -8  -9  -2   47.67   20.98
   8   9   2   59.45   19.12
  -8  -9  -2   64.67   20.60
  -8  -9  -2  125.17   30.34
  -9  -9  -2  -12.62   12.27
  -9  -9  -2   20.92   18.91
   9   9   2   -2.16   13.47
 -10  -9  -2  -16.32   17.79
 -10  -9  -2   -4.09   14.74
  10   9   2    1.59   16.23
   8 -10  -2    8.16   17.06
  -7  10   2   -1.87   14.46
   7 -10  -2   10.73   15.50
   7 -10  -2   -7.78   14.30
  -6  10   2   10.48   13.19
   6 -10  -2   -5.40   12.06
   6 -10  -2   13.02   16.21
  -5  10   2   57.16   17.67
   5 -10  -2  110.14   26.29
   5 -10  -2   80.30   20.20
  -4  10   2   79.32   18.51
   4 -10  -2   81.53   22.07
   4 -10  -2  103.47   22.47
  -3  10   2   33.09    9.18
   3 -10  -2   44.35   17.36
  -3  10   2   43.08   13.99
   3 -10  -2   47.83   17.27
  -2  10   2  596.37   37.97
   2 -10  -2  539.19   41.69
  -2  10   2  553.43   30.48
   2 -10  -2  530.31   42.51
   1 -10  -2   16.40   12.40
  -1  10   2    8.41    9.65
  -1  10   2    0.95    7.93
   1 -10  -2   -0.46    9.47
   0 -10  -2   58.43    7.17
   0 -10  -2   63.13   15.85
   0  10   2   44.05   13.37
   0 -10  -2   48.65   16.56
   0  10   2   45.35   12.33
  -1 -10  -2   21.48   11.48
  -1 -10  -2   23.04    9.52
  -1 -10  -2   34.48    9.08
  -1 -10  -2   23.04   13.60
   1  10   2    7.70    9.63
   1  10   2   19.89   10.58
  -2 -10  -2  265.59   31.95
  -2 -10  -2  280.89   24.38
  -2 -10  -2  304.86   33.09
   2  10   2  334.29   29.10
   3  10   2  151.25   22.03
  -3 -10  -2  151.80   21.12
  -3 -10  -2  139.40   24.68
  -3 -10  -2  171.73   28.91
   4  10   2   67.46   16.68
  -4 -10  -2   64.45   18.01
  -4 -10  -2   85.75   18.24
  -4 -10  -2  112.31   23.55
  -5 -10  -2  128.01   23.32
  -5 -10  -2   97.74   23.80
  -5 -10  -2  149.61   26.04
   5  10   2  120.38   21.93
   6  10   2    1.03   11.26
  -6 -10  -2   -5.63   11.19
  -6 -10  -2  -15.01   11.22
  -6 -10  -2   -4.63   11.94
   7  10   2    9.92   14.27
  -7 -10  -2  -10.07   15.41
  -7 -10  -2    0.31   12.79
  -7 -10  -2   -0.13   12.00
   8  10   2   46.62   18.58
  -8 -10  -2   70.65   22.86
  -8 -10  -2   83.41   25.81
  -9 -10  -2    2.68   19.70
  -9 -10  -2    1.20   15.16
   9  10   2   -8.79   14.01
   7 -11  -2    4.97   15.29
  -6  11   2   20.85   16.49
   6 -11  -2   29.55   18.11
   5 -11  -2   18.33   16.50
  -5  11   2   19.84   14.02
   5 -11  -2    0.15   12.54
   4 -11  -2    3.75   12.11
  -4  11   2   -2.13   10.23
   4 -11  -2  -11.44   11.14
  -3  11   2   99.37   19.95
   3 -11  -2   51.66   18.82
   3 -11  -2  103.28   23.32
  -3  11   2   84.49   13.43
   2 -11  -2  -11.23    8.13
  -2  11   2   -2.57    9.15
  -2  11   2  -17.96    6.09
  -1  11   2   63.34   13.73
   1 -11  -2   70.09   18.90
  -1  11   2   48.52   14.42
   0 -11  -2  123.50   21.34
   0  11   2  133.59   20.81
   0 -11  -2  106.90   23.05
   0  11   2  136.66   18.94
  -1 -11  -2   79.30   21.19
   1  11   2   95.09   18.45
  -1 -11  -2   94.00   20.73
  -1 -11  -2   74.00   11.80
   1  11   2   93.36   17.65
  -2 -11  -2   79.52   20.28
   2  11   2   50.97   14.46
  -2 -11  -2   37.02   11.63
  -2 -11  -2   69.05   18.89
  -3 -11  -2    4.97   12.90
   3  11   2   12.63   11.02
  -3 -11  -2   35.61   15.67
  -3 -11  -2    8.67    9.61
  -4 -11  -2    6.59   12.59
  -4 -11  -2   -4.46    9.22
  -4 -11  -2   12.63   13.66
   4  11   2    2.94    9.74
  -5 -11  -2  196.21   30.03
  -5 -11  -2  205.72   29.90
  -5 -11  -2  127.64   27.18
   5  11   2  119.51   22.77
  -6 -11  -2   -7.21   11.18
  -6 -11  -2   -1.80   11.00
  -6 -11  -2   11.50   13.67
   6  11   2   -2.31   10.39
  -7 -11  -2   10.86   14.82
  -7 -11  -2   -7.92   15.01
   7  11   2   -3.39   11.80
  -7 -11  -2    2.64   13.32
  -8 -11  -2   39.42   18.18
  -8 -11  -2   34.88   21.68
   8  11   2   21.89   16.81
   9  11   2   -9.30   14.62
  -9 -11  -2   -1.05   15.77
  -9 -11  -2  -13.86   18.99
   7 -12  -2    9.57   17.93
   6 -12  -2    8.95   15.68
   5 -12  -2    6.73   15.22
  -5  12   2   20.25   15.59
  -4  12   2   14.13   13.33
   4 -12  -2   -7.89   10.86
   3 -12  -2   16.17   14.98
  -3  12   2   35.04   12.30
  -3  12   2   72.31   17.87
   2 -12  -2    8.06   12.11
  -2  12   2   12.84   11.72
  -2  12   2   -2.47    8.60
  -1  12   2   10.08   11.04
  -1  12   2   16.50   11.03
   1 -12  -2   -5.16   10.14
   0  12   2  111.02   18.55
   0  12   2  194.79   24.65
   0 -12  -2  122.86   24.88
  -1 -12  -2   11.05   14.59
   1  12   2    2.42   10.16
   1  12   2   18.89   11.98
  -1 -12  -2   18.71   12.98
  -2 -12  -2   50.30   18.72
   2  12   2   22.48   12.48
  -2 -12  -2   42.06   16.14
  -3 -12  -2  134.80   21.52
   3  12   2  112.11   21.11
  -3 -12  -2  118.76   24.72
  -3 -12  -2  109.27   25.28
   4  12   2   30.88   13.91
  -4 -12  -2   66.33   21.71
  -4 -12  -2   44.44   18.19
  -4 -12  -2   39.00   14.94
  -5 -12  -2   67.21   23.38
  -5 -12  -2   26.76   14.77
  -5 -12  -2   53.47   19.62
   5  12   2   73.40   19.23
  -6 -12  -2  -13.10   12.58
  -6 -12  -2   -6.23   10.94
   6  12   2    4.08   12.57
  -6 -12  -2   12.61   16.12
   7  12   2   32.20   18.13
  -7 -12  -2   51.88   20.52
  -7 -12  -2   44.18   20.70
  -7 -12  -2   41.53   21.29
  -8 -12  -2   53.06   26.76
  -8 -12  -2   46.31   21.55
   8  12   2   42.62   20.70
   6 -13  -2   85.24   26.61
   5 -13  -2   19.65   18.45
   4 -13  -2   14.15   16.25
  -4  13   2   22.40   12.22
  -3  13   2  115.43   18.08
   3 -13  -2  155.63   29.94
  -3  13   2  110.11   22.27
   2 -13  -2   46.54   19.83
  -2  13   2   10.36   12.98
  -2  13   2   17.47   11.96
   1 -13  -2   19.21   15.54
  -1  13   2    1.49   10.70
  -1  13   2    6.60   11.49
   0  13   2  103.55   20.10
   0  13   2   81.35   18.57
   0 -13  -2   87.50   23.36
   1  13   2  147.33   23.29
  -1 -13  -2  123.92   24.54
  -1 -13  -2  112.71   25.00
   1  13   2  109.61   20.18
   2  13   2   34.77   14.90
  -2 -13  -2   77.20   23.01
  -2 -13  -2   21.22   14.04
  -3 -13  -2   67.99   21.28
   3  13   2  102.69   21.69
  -3 -13  -2   94.65   25.73
   4  13   2  141.96   24.87
  -4 -13  -2  127.01   27.98
  -4 -13  -2   69.02   22.73
  -4 -13  -2  106.99   22.03
   5  13   2   -0.97   12.42
  -5 -13  -2    7.88   12.67
  -5 -13  -2    3.03   15.55
  -5 -13  -2   -0.03   16.51
  -6 -13  -2   -1.29   12.87
   6  13   2  -11.62   11.23
  -6 -13  -2    6.36   18.06
  -6 -13  -2   -7.58   16.39
  -7 -13  -2  120.83   28.93
   7  13   2  106.96   26.15
  -7 -13  -2  134.41   29.88
  -7 -13  -2   91.66   27.69
   8  13   2   -0.35   16.08
  -8 -13  -2  -26.86   15.49
   5 -14  -2    1.11   17.86
  -4  14   2   -7.68   11.08
   4 -14  -2    9.72   17.73
  -3  14   2   92.76   18.34
   3 -14  -2   72.14   23.30
   2 -14  -2  136.31   30.04
  -2  14   2  122.85   21.16
  -1  14   2    2.35   12.31
  -1  14   2   -5.53   10.83
   1 -14  -2    7.49   14.46
   0  14   2   44.26   16.48
   0 -14  -2   43.33   20.05
   0  14   2   69.29   18.98
   1  14   2   61.56   19.14
  -1 -14  -2   38.36   17.57
   1  14   2   47.27   16.58
  -1 -14  -2   75.90   23.44
   2  14   2   12.10   12.95
  -2 -14  -2    6.45   13.08
  -2 -14  -2    9.50   14.24
  -3 -14  -2   24.56   17.82
   3  14   2   35.63   16.31
  -3 -14  -2   18.53   16.16
  -4 -14  -2  141.37   28.99
  -4 -14  -2   91.09   25.29
   4  14   2  127.53   25.09
   5  14   2    5.60   12.91
  -5 -14  -2   15.70   17.96
  -5 -14  -2  -12.85   13.12
  -6 -14  -2   33.39   20.24
  -6 -14  -2   15.23   15.30
  -6 -14  -2   38.63   22.55
   6  14   2    2.05   15.48
  -7 -14  -2   10.71   18.35
  -7 -14  -2   -8.01   16.19
   7  14   2   16.56   18.55
   4 -15  -2    1.88   16.42
  -4  15   2   14.50   14.48
  -3  15   2   37.37   15.85
   3 -15  -2   26.41   18.30
  -2  15   2   65.57   18.19
   2 -15  -2   53.19   22.52
   1 -15  -2   19.82   19.78
  -1  15   2   20.71   14.81
   0  15   2   -2.45   12.83
   0 -15  -2   -3.21   14.15
   1  15   2   91.46   22.00
  -1 -15  -2   53.73   22.69
  -2 -15  -2   -5.09   10.69
   2  15   2   -4.80   12.80
  -2 -15  -2   15.26   17.54
  -3 -15  -2   66.82   22.72
  -3 -15  -2   75.34   26.02
   3  15   2   25.41   15.91
  -4 -15  -2   58.79   22.77
  -4 -15  -2   16.87   19.11
   4  15   2   78.05   22.77
  -5 -15  -2  -13.71   12.12
  -5 -15  -2    1.05   17.92
   5  15   2   -4.55   14.09
  -6 -15  -2   17.95   19.28
  -6 -15  -2   -4.77   17.15
   6  15   2   -0.30   15.43
   2 -16  -2  110.95   29.24
  -1  16   2   -4.60   13.99
   1 -16  -2    8.87   19.24
   0  16   2    4.08   15.51
   0 -16  -2   -6.11   17.12
  -1 -16  -2  142.98   32.62
  -2 -16  -2   -7.11   15.69
  -2 -16  -2   30.70   18.74
  -3 -16  -2   15.96   17.02
  -3 -16  -2    6.39   17.80
   4  16   2   98.79   26.37
  -4 -16  -2   41.13   22.76
  -4 -16  -2   43.04   22.76
  -4 -15   3   75.94   25.62
  -4 -15   3  122.79   32.65
  -3 -15   3    4.88   16.79
  -2 -15   3   -0.02   15.74
  -1 -15   3  100.44   25.89
   0 -15   3   -7.18   13.73
   1 -15   3   11.94   18.01
   2 -15   3   43.85   22.70
  -5 -14   3   -6.94   15.18
  -5 -14   3   -7.79   14.84
  -4 -14   3  103.81   26.99
  -4 -14   3   87.65   24.60
  -4 -14   3   96.64   26.16
  -3 -14   3   -9.14   14.10
  -3 -14   3   21.88   17.20
  -2 -14   3   18.14   17.13
  -1 -14   3    9.25   15.53
   0 -14   3   42.76   19.53
   1 -14   3   -5.46   14.83
  -2  14  -3   60.43   19.96
   2 -14   3   27.35   19.84
   3 -14   3   47.24   22.73
  -3  14  -3   -2.53   14.71
   4 -14   3   27.32   20.05
  -4  14  -3   37.77   17.54
  -7 -13   3   50.03   24.12
   7  13  -3   49.60   21.95
   6  13  -3   -2.22   14.55
  -6 -13   3   -5.43   14.52
  -6 -13   3   -5.11   15.90
  -5 -13   3    8.14   15.71
  -5 -13   3    5.50   17.34
  -5 -13   3    3.41   14.83
  -4 -13   3   13.48   14.62
   4  13  -3   22.08   15.94
  -4 -13   3   15.31   16.19
  -4 -13   3    0.66   14.12
  -3 -13   3   16.34   14.85
   3  13  -3   -6.36   11.92
  -3 -13   3    8.59   13.59
  -3 -13   3   -6.00   12.16
  -2 -13   3   42.36   16.10
   2  13  -3   39.08   16.20
  -2 -13   3   52.14   19.45
  -1 -13   3   11.14   14.72
   0 -13   3   -1.89   12.27
   1 -13   3   53.19   19.54
   2 -13   3   23.90   16.21
  -2  13  -3   10.11   13.01
  -3  13  -3   26.37   14.47
   3 -13   3   29.96   19.15
   4 -13   3   22.34   18.03
  -4  13  -3   37.43   15.25
   5 -13   3   52.12   22.34
  -7 -12   3   -9.10   14.27
  -7 -12   3    8.48   17.55
   7  12  -3    2.90   15.14
   6  12  -3    6.14   12.95
  -6 -12   3   -1.94   14.42
  -6 -12   3   -0.23   12.71
  -5 -12   3   20.37   17.80
   5  12  -3   65.96   17.86
  -5 -12   3   25.75   16.46
  -5 -12   3   38.37   18.94
  -4 -12   3   -1.32   14.68
   4  12  -3    1.80   11.18
   4  12  -3   12.69   13.68
  -4 -12   3    5.68   13.03
  -4 -12   3   14.11   13.73
   3  12  -3   76.82   20.25
  -3 -12   3   18.76   14.43
  -3 -12   3   54.69   17.90
  -3 -12   3   36.47   17.21
   3  12  -3   44.34   14.45
  -2 -12   3   16.83   14.72
  -2 -12   3   16.46   12.00
   2  12  -3   21.01   14.07
  -2 -12   3   -0.91   12.17
  -1 -12   3    7.54   12.77
   1  12  -3    0.21   11.10
  -1 -12   3    9.75   10.68
   0  12  -3    6.45   11.98
   0 -12   3   22.64   14.08
  -1  12  -3  201.44   25.35
   1 -12   3  175.57   30.88
  -2  12  -3   -9.08   10.39
   2 -12   3    6.80   13.32
   3 -12   3    1.08   12.91
  -3  12  -3    4.36   10.49
   4 -12   3   14.57   16.09
   5 -12   3    4.09   13.99
   6 -12   3    0.85   16.41
  -8 -11   3   -0.04   18.25
   8  11  -3   -4.19   15.23
  -8 -11   3    7.12   16.18
  -7 -11   3   36.38   21.49
   7  11  -3   28.49   17.01
  -7 -11   3   33.06   19.05
   6  11  -3  122.18   23.54
  -6 -11   3  123.87   28.42
  -6 -11   3  132.53   29.54
  -5 -11   3  166.04   31.66
   5  11  -3  194.12   26.56
  -5 -11   3  158.48   29.75
  -5 -11   3  218.94   28.76
  -4 -11   3    1.16   11.07
  -4 -11   3  -13.16    9.64
   4  11  -3    0.56    9.24
   4  11  -3    1.18   11.79
  -4 -11   3   10.72   12.23
  -3 -11   3   47.19   15.72
  -3 -11   3   11.63   14.25
   3  11  -3   47.42   15.81
  -3 -11   3   23.00   14.31
   3  11  -3   16.10   11.04
  -2 -11   3  100.22   21.67
  -2 -11   3   76.60   17.86
   2  11  -3   58.15   16.81
  -2 -11   3   99.52   22.64
   2  11  -3  102.88   16.35
   1  11  -3    0.83    9.83
  -1 -11   3    7.83    9.06
  -1 -11   3  -12.14    8.56
   1  11  -3   -1.64    7.19
   0 -11   3   12.27    9.34
   0  11  -3   -6.57    8.62
   0 -11   3   16.73   12.88
   1 -11   3  102.01   22.26
  -1  11  -3   87.63   18.21
  -1  11  -3   96.06   18.04
   1 -11   3  103.07   16.20
   2 -11   3  152.10   27.96
  -2  11  -3  218.67   22.97
  -3  11  -3    7.42    9.61
   3 -11   3   19.14   14.96
   4 -11   3   42.61   18.81
   5 -11   3  162.41   30.51
   6 -11   3   10.83   16.34
   7 -11   3    6.25   16.91
   9  10  -3   15.44   18.24
  -8 -10   3   47.16   22.05
   8  10  -3   44.24   19.66
  -8 -10   3   64.59   23.65
  -7 -10   3   12.48   16.07
   7  10  -3   22.04   15.68
  -7 -10   3    2.98   13.97
  -6 -10   3   11.56   16.73
  -6 -10   3   -5.16   11.15
   6  10  -3   -4.46   11.09
  -5 -10   3   57.05   17.11
   5  10  -3   76.67   21.04
  -5 -10   3   95.54   23.47
  -5 -10   3  152.44   29.04
   5  10  -3   46.21   14.89
  -4 -10   3   17.13   14.54
   4  10  -3   11.24   10.05
   4  10  -3    5.21   11.13
  -4 -10   3   16.32   11.99
  -4 -10   3   -6.94    9.19
  -3 -10   3   13.70   11.39
   3  10  -3    6.60    9.19
   3  10  -3   13.04   11.71
  -3 -10   3    7.41   11.32
  -3 -10   3    7.26   12.15
  -2 -10   3  220.29   27.77
   2  10  -3  204.41   20.00
   2  10  -3  215.38   26.99
  -2 -10   3  175.55   28.21
  -2 -10   3  172.60   24.87
  -1 -10   3   11.05    9.87
  -1 -10   3    1.87   10.11
   1  10  -3   16.65    8.22
   1  10  -3    1.11    8.48
   0  10  -3   49.80   13.95
   0  10  -3   29.90    8.75
   0 -10   3   37.44   14.48
   0 -10   3   60.27   14.03
  -1  10  -3   98.53   17.43
  -1  10  -3   66.65   11.03
   1 -10   3   72.05   18.95
  -1  10  -3   71.96   14.83
   1 -10   3   81.23   14.38
   2 -10   3  543.70   41.70
  -2  10  -3  529.78   30.60
   2 -10   3  461.05   29.79
  -2  10  -3  531.96   35.26
   3 -10   3    3.80   10.11
  -3  10  -3    4.33    8.98
  -3  10  -3    5.56    8.28
   3 -10   3    6.18    7.14
   4 -10   3   54.09   18.70
   5 -10   3  121.59   26.16
   6 -10   3  -14.74   10.29
   7 -10   3   20.84   18.04
  -9  -9   3   24.49   20.22
  -9  -9   3   29.18   20.49
   9   9  -3   25.90   18.38
  -8  -9   3   67.76   24.59
  -8  -9   3   84.72   24.75
   8   9  -3   75.33   21.62
  -7  -9   3   37.87   18.97
   7   9  -3   21.39   14.23
  -7  -9   3   -0.59   12.74
  -6  -9   3    6.66   13.81
   6   9  -3    2.58   11.20
  -6  -9   3   21.31   14.81
   5   9  -3  268.34   28.32
   5   9  -3  212.47   31.08
  -5  -9   3  354.40   40.32
  -5  -9   3  300.52   28.17
  -5  -9   3  283.30   36.31
   4   9  -3  171.63   22.06
  -4  -9   3  164.12   22.19
  -4  -9   3  171.38   27.60
  -4  -9   3  194.04   28.07
   4   9  -3  160.82   26.53
   3   9  -3  226.46   21.78
  -3  -9   3  164.01   24.40
   3   9  -3  188.99   26.55
  -3  -9   3  194.98   24.16
  -3  -9   3  155.32   25.75
   2   9  -3  308.54   22.30
   2   9  -3  237.93   27.78
  -2  -9   3  344.25   30.94
  -2  -9   3  281.90   32.77
  -2  -9   3  323.75   30.93
   1   9  -3  199.13   16.22
   1   9  -3  196.08   23.71
  -1  -9   3  186.97   26.88
  -1  -9   3  194.91   23.03
  -1  -9   3  167.87   23.21
   0   9  -3   22.72    7.36
   0  -9   3   26.36    9.96
   0  -9   3   21.41   11.99
   0   9  -3    9.69    9.19
  -1   9  -3  728.60   37.64
   1  -9   3  678.10   45.93
  -1   9  -3  687.78   41.43
   1  -9   3  711.48   38.78
  -1   9  -3  754.22   34.17
  -2   9  -3  213.97   16.26
  -2   9  -3  213.17   17.28
   2  -9   3  210.62   19.93
   2  -9   3  237.50   29.20
  -2   9  -3  203.75   22.22
   3  -9   3   -8.55    7.12
  -3   9  -3   -7.71    5.83
   3  -9   3    5.71    6.97
  -3   9  -3   -3.53    8.14
  -4   9  -3   15.64   10.17
   4  -9   3    5.68   11.56
   4  -9   3   27.12    9.55
   5  -9   3  204.68   30.65
  -5   9  -3  208.24   24.70
   5  -9   3  230.76   22.47
   6  -9   3   43.61   18.34
   7  -9   3    1.66   13.27
   8  -9   3   35.58   20.57
   9   8  -3    4.99   14.07
  -9  -8   3   -7.66   15.23
  -9  -8   3   21.78   20.38
  -8  -8   3   77.67   24.93
   8   8  -3  124.30   24.85
  -8  -8   3   73.64   23.35
  -7  -8   3   -3.88   11.40
  -7  -8   3   13.56   13.80
   7   8  -3   -4.67   11.07
   6   8  -3   53.55   16.64
  -6  -8   3   75.38   21.64
  -6  -8   3  115.56   24.48
  -5  -8   3  115.82   23.43
   5   8  -3  117.83   23.49
  -5  -8   3  165.24   27.78
  -5  -8   3  130.72   18.41
   5   8  -3   96.08   18.23
  -4  -8   3  525.84   40.13
   4   8  -3  505.20   40.44
  -4  -8   3  631.48   44.45
   4   8  -3  605.34   36.62
  -4  -8   3  523.28   34.37
   3   8  -3   75.08   13.71
  -3  -8   3   37.45   13.68
  -3  -8   3   87.26   16.02
  -3  -8   3   34.34   14.50
   3   8  -3   85.07   18.04
  -2  -8   3 1127.90   57.96
  -2  -8   3 1124.91   59.37
   2   8  -3 1172.35   52.29
  -2  -8   3 1103.38   62.13
   2   8  -3 1173.34   61.21
  -1  -8   3  341.67   32.75
   1   8  -3  362.28   28.74
  -1  -8   3  356.21   28.46
   1   8  -3  402.32   22.83
  -1  -8   3  433.35   29.30
   0   8  -3  110.67   17.03
   0  -8   3  136.17   13.76
   0  -8   3  123.53   17.01
   0   8  -3  111.55   11.19
   0  -8   3  108.34   18.84
  -1   8  -3  205.00   16.75
   1  -8   3  218.78   20.14
   1  -8   3  222.46   25.97
  -1   8  -3  204.09   21.30
  -1   8  -3  203.77   14.36
   2  -8   3  424.99   34.01
   2  -8   3  389.34   26.03
  -2   8  -3  416.43   22.83
  -2   8  -3  437.32   22.34
  -2   8  -3  411.47   28.94
  -2   8  -3  440.47   23.07
  -3   8  -3   63.31   10.72
  -3   8  -3   70.40   14.42
   3  -8   3   35.50    9.92
  -3   8  -3   44.51    5.36
   3  -8   3   38.85   14.41
  -4   8  -3   66.20   12.36
  -4   8  -3   65.84   14.67
   4  -8   3   78.73   18.99
   4  -8   3   78.98   13.44
   5  -8   3  304.63   23.40
  -5   8  -3  239.21   25.80
  -5   8  -3  300.25   25.41
   5  -8   3  293.52   34.70
  -6   8  -3  260.91   28.28
   6  -8   3  286.48   35.50
   6  -8   3  311.67   27.57
   7  -8   3    2.77   12.44
   8  -8   3   84.93   24.30
 -10  -7   3   14.26   20.19
  10   7  -3    5.92   17.51
 -10  -7   3   17.94   20.25
   9   7  -3    0.60   14.48
  -9  -7   3   40.91   20.84
  -9  -7   3    8.58   18.07
  -8  -7   3   80.13   23.78
   8   7  -3   48.08   17.62
  -8  -7   3   91.38   25.10
  -7  -7   3   55.71   19.39
  -7  -7   3   22.19   16.74
   7   7  -3   71.05   18.38
  -6  -7   3  -15.62    8.61
  -6  -7   3   -2.91   10.30
  -6  -7   3    3.11    7.74
   6   7  -3    9.46   11.01
   5   7  -3  271.96   28.03
  -5  -7   3  385.66   37.45
   5   7  -3  351.80   36.78
  -5  -7   3  403.27   39.28
  -5  -7   3  373.73   25.62
   4   7  -3  642.31   37.82
  -4  -7   3  636.21   43.06
   4   7  -3  582.46   42.74
  -4  -7   3  659.28   36.33
  -3  -7   3  108.18   20.16
   3   7  -3   52.54   11.52
  -3  -7   3   49.31   14.03
  -3  -7   3   59.44   12.71
   3   7  -3   38.85   13.37
  -2  -7   3  539.95   37.75
  -2  -7   3  556.33   33.78
   2   7  -3  573.72   36.90
   2   7  -3  552.33   29.58
  -2  -7   3  525.71   35.35
  -1  -7   3 1115.14   54.81
  -1  -7   3 1141.30   48.91
  -1  -7   3 1070.97   54.93
   1   7  -3 1103.09   47.31
   1   7  -3 1118.38   56.29
  -1  -7   3 1058.18   57.20
   0   7  -3  144.88   18.15
   0   7  -3  143.68   11.35
   0  -7   3  156.75   17.98
   0   7  -3  170.51   16.10
   0  -7   3  157.71   19.92
   0  -7   3  175.11   13.90
  -1   7  -3  479.37   30.83
  -1   7  -3  501.32   25.84
   1  -7   3  513.35   34.24
  -1   7  -3  515.01   23.57
   1  -7   3  459.89   28.59
  -2   7  -3 1228.30   59.25
   2  -7   3 1261.02   56.27
   2  -7   3 1178.50   63.06
  -2   7  -3 1237.58   51.29
  -2   7  -3 1284.37   49.55
  -2   7  -3 1264.66   50.14
   3  -7   3   64.92   15.30
  -3   7  -3  107.29   16.04
  -3   7  -3   87.61   11.70
   3  -7   3  120.62   15.18
  -3   7  -3   96.29   10.58
  -4   7  -3  114.08   14.62
   4  -7   3  119.46   21.80
   4  -7   3   89.66   14.36
  -4   7  -3   85.56   15.44
   5  -7   3  261.16   31.31
  -5   7  -3  303.46   23.63
   5  -7   3  291.25   24.89
  -5   7  -3  250.65   25.52
   6  -7   3  251.16   31.73
  -6   7  -3  235.38   25.92
   6  -7   3  180.93   22.17
  -6   7  -3  201.42   24.24
   7  -7   3   22.41   15.10
  -7   7  -3   34.40   13.80
   8  -7   3   95.73   24.07
 -10  -6   3   -8.40   16.66
 -10  -6   3   13.75   20.72
  10   6  -3    9.06   16.78
  -9  -6   3   18.51   18.21
   9   6  -3    5.61   14.93
  -9  -6   3   -2.89   15.37
   8   6  -3  145.14   26.16
  -8  -6   3  118.18   27.58
  -8  -6   3  113.45   25.53
   7   6  -3  111.73   21.87
  -7  -6   3  143.42   28.26
  -7  -6   3   95.83   22.92
   6   6  -3   92.17   18.66
  -6  -6   3   98.08   21.82
  -6  -6   3  101.14   21.28
  -6  -6   3  108.91   14.17
   5   6  -3   89.54   20.31
  -5  -6   3   84.73   13.16
   5   6  -3  117.88   18.90
  -5  -6   3   80.05   18.78
  -5  -6   3  128.83   23.31
  -4  -6   3   53.69   14.79
   4   6  -3   76.63   14.06
  -4  -6   3   81.74   12.49
  -4  -6   3   68.10   16.31
   4   6  -3   71.02   16.51
   3   6  -3  271.18   27.55
  -3  -6   3  332.15   30.05
  -3  -6   3  270.08   20.34
  -3  -6   3  299.32   29.50
   3   6  -3  273.77   20.43
   2   6  -3  320.88   26.19
  -2  -6   3  253.57   25.70
  -2  -6   3  354.03   27.54
  -2  -6   3  354.61   23.33
   2   6  -3  373.46   21.39
   1   6  -3 1022.97   44.16
  -1  -6   3 1038.75   51.00
  -1  -6   3 1075.94   54.11
  -1  -6   3 1004.76   50.99
  -1  -6   3 1124.92   45.77
   1   6  -3 1022.32   52.38
   0   6  -3  411.19   22.90
   0  -6   3  440.19   21.32
   0   6  -3  404.71   19.63
   0   6  -3  430.72   27.85
   0  -6   3  389.55   25.60
   0  -6   3  390.72   26.91
  -1   6  -3 1185.95   47.96
  -1   6  -3 1161.83   55.52
   1  -6   3 1207.92   53.30
   1  -6   3 1097.92   57.08
  -1   6  -3 1185.20   45.98
  -2   6  -3 3962.41  143.59
  -2   6  -3 3997.24  145.15
  -2   6  -3 3845.09  155.35
   2  -6   3 3856.45  149.88
   2  -6   3 3690.44  158.85
  -2   6  -3 4155.13  140.73
   3  -6   3  368.25   29.02
  -3   6  -3  381.57   20.28
  -3   6  -3  367.66   21.48
   3  -6   3  350.98   23.43
  -3   6  -3  366.03   25.63
   4  -6   3   45.22   10.64
  -4   6  -3   61.37   11.75
   4  -6   3   62.39   15.58
  -4   6  -3   83.77   14.90
   5  -6   3  297.32   23.02
  -5   6  -3  257.19   25.35
   5  -6   3  284.09   30.61
  -6   6  -3  201.08   24.40
   6  -6   3  259.18   31.42
   6  -6   3  219.62   23.70
  -7   6  -3   29.27   13.26
   7  -6   3   29.66   14.34
   8  -6   3   68.31   20.26
  -8   6  -3   16.55   13.20
  -9   6  -3   45.81   18.01
 -10  -5   3   14.53   18.04
  10   5  -3   -3.48   14.80
 -10  -5   3   -8.06   15.43
  -9  -5   3    1.37   14.87
  -9  -5   3   15.49   17.75
   9   5  -3   -7.21   12.82
  -8  -5   3  229.90   33.56
  -8  -5   3  179.84   31.77
   8   5  -3  250.26   32.99
  -7  -5   3   67.41   19.44
  -7  -5   3   85.48   21.01
   7   5  -3  125.57   22.37
  -6  -5   3   39.21    9.25
  -6  -5   3   28.75   14.25
   6   5  -3    2.10    9.88
  -6  -5   3   16.40   12.05
   5   5  -3  265.82   26.04
  -5  -5   3  250.16   28.55
  -5  -5   3  274.39   31.40
   5   5  -3  312.14   33.17
  -5  -5   3  300.11   19.32
   4   5  -3  249.18   22.22
  -4  -5   3  224.23   16.39
  -4  -5   3  170.57   23.17
   4   5  -3  187.90   24.83
  -4  -5   3  223.24   25.57
   3   5  -3   12.37    6.54
  -3  -5   3    3.65    7.74
   3   5  -3    4.67    7.27
  -3  -5   3    4.74    5.10
  -3  -5   3   11.40    7.46
   2   5  -3  329.22   19.61
  -2  -5   3  319.08   20.54
  -2  -5   3  300.42   24.02
  -2  -5   3  324.74   25.26
   2   5  -3  318.11   25.09
   1   5  -3 1778.61   69.63
  -1  -5   3 1730.49   76.73
  -1  -5   3 1773.40   78.31
  -1  -5   3 1756.77   75.80
  -1  -5   3 1939.34   70.82
   1   5  -3 1766.37   78.71
   0  -5   3 1178.26   46.25
   0   5  -3 1173.82   45.31
   0  -5   3 1145.58   52.84
   0   5  -3 1229.20   55.42
   0  -5   3 1120.33   53.80
  -1   5  -3  219.13   12.70
   1  -5   3  237.35   18.67
  -1   5  -3  204.17   18.73
  -1   5  -3  205.09   10.87
   1  -5   3  223.95   17.28
   1  -5   3  244.54   21.30
  -2   5  -3 3310.01  134.26
  -2   5  -3 3440.49  124.77
   2  -5   3 3363.02  129.74
  -2   5  -3 3442.98  123.32
   2  -5   3 3294.32  137.36
  -3   5  -3 1295.54   54.62
  -3   5  -3 1367.95   53.22
   3  -5   3 1289.25   57.72
   3  -5   3 1283.57   63.88
  -3   5  -3 1288.46   60.39
  -4   5  -3   48.10   11.76
   4  -5   3   43.63   10.34
   4  -5   3   41.60   12.32
  -5   5  -3  141.04   18.99
   5  -5   3  163.96   19.14
   5  -5   3  166.05   23.01
   6  -5   3  369.43   35.33
   6  -5   3  333.06   26.56
  -6   5  -3  347.97   28.84
   7  -5   3   76.77   19.48
  -7   5  -3  132.72   21.78
  -8   5  -3   12.99   12.54
  -9   5  -3   26.17   16.58
  10   4  -3   44.54   22.09
 -10  -4   3   39.32   21.03
 -10  -4   3   26.14   20.25
  -9  -4   3    7.84   14.64
  -9  -4   3    4.42   15.92
   9   4  -3   -7.21   12.38
  -8  -4   3   23.39   16.91
  -8  -4   3    1.39   13.69
   8   4  -3   26.33   15.72
  -7  -4   3   -0.70   11.57
  -7  -4   3    0.41   11.54
   7   4  -3    4.73   10.65
  -6  -4   3  213.55   28.65
  -6  -4   3  242.60   28.70
  -6  -4   3  223.40   15.39
   6   4  -3  222.16   26.26
   5   4  -3  167.57   25.19
  -5  -4   3  228.20   27.03
  -5  -4   3  241.88   15.65
   5   4  -3  201.47   23.06
  -5  -4   3  260.81   26.63
  -4  -4   3  392.05   29.14
   4   4  -3  444.96   32.73
  -4  -4   3  359.79   29.58
   4   4  -3  401.23   27.10
  -4  -4   3  462.22   22.43
   3   4  -3    4.75    7.52
  -3  -4   3    3.41    6.27
   3   4  -3   12.26    6.26
   3   4  -3    5.95    5.77
  -3  -4   3   14.86    5.48
  -3  -4   3   16.47    8.41
  -2  -4   3  160.61   18.05
   2   4  -3  154.39   18.33
   2   4  -3  198.16   14.02
  -2  -4   3  152.90   17.91
  -2  -4   3  170.50   13.26
  -1  -4   3  168.60   11.58
   1   4  -3  161.46   16.94
  -1  -4   3  189.73   14.54
   1   4  -3  171.06   11.32
  -1  -4   3  172.73   17.83
  -1  -4   3  206.58   18.61
   0  -4   3  396.54   23.95
   0  -4   3  404.98   17.29
   0   4  -3  413.54   25.20
   0  -4   3  417.64   18.07
   0  -4   3  436.81   25.69
   0  -4   3  436.74   24.79
   0   4  -3  398.17   17.33
  -1   4  -3    3.07    5.58
  -1   4  -3    5.21    3.13
  -1   4  -3    6.46    2.16
   1  -4   3    6.45    5.59
   1  -4   3    7.16    5.35
   1  -4   3    8.35    5.30
   2  -4   3  705.64   37.20
  -2   4  -3  644.34   34.81
  -2   4  -3  646.38   27.51
   2  -4   3  726.04   35.40
   2  -4   3  659.11   33.30
  -2   4  -3  688.59   28.81
  -3   4  -3 1409.40   55.41
  -3   4  -3 1348.99   62.11
   3  -4   3 1338.28   59.57
   3  -4   3 1414.68   65.25
   4  -4   3  247.05   18.94
   4  -4   3  177.65   21.66
  -4   4  -3  222.93   20.67
  -5   4  -3  479.05   32.38
   5  -4   3  485.80   30.62
   5  -4   3  471.98   33.76
   6  -4   3  233.05   27.23
  -6   4  -3  226.19   25.36
   6  -4   3  236.18   24.99
  -7   4  -3   11.46   10.39
   7  -4   3   33.79   13.72
  -8   4  -3   68.35   18.06
  -9   4  -3  119.27   24.09
 -10   4  -3   77.38   22.46
 -10  -3   3   13.36   17.94
  10   3  -3   -0.67   15.44
 -10  -3   3   -6.04   15.34
  -9  -3   3   73.15   22.02
   9   3  -3   29.71   16.75
  -9  -3   3   32.80   19.77
  -8  -3   3    3.29   11.85
   8   3  -3    2.41   11.64
  -8  -3   3   -8.81   11.78
  -7  -3   3  373.21   41.57
   7   3  -3  359.52   35.95
  -7  -3   3  428.14   34.11
  -6  -3   3   -2.22    8.99
  -6  -3   3   13.99    5.65
   6   3  -3    9.35    9.66
  -6  -3   3    1.11    9.49
  -5  -3   3   37.44    6.19
  -5  -3   3   45.28   13.39
  -5  -3   3   27.15   11.47
   5   3  -3    7.19   10.29
   5   3  -3   21.03   10.24
  -4  -3   3  188.05   12.05
   4   3  -3  233.43   20.84
  -4  -3   3  169.56   19.39
  -4  -3   3  236.25   24.92
   4   3  -3  196.52   23.21
  -3  -3   3  157.65   17.63
   3   3  -3  180.30   12.19
   3   3  -3  146.38   15.00
  -3  -3   3  155.76   10.53
  -3  -3   3  208.46   21.24
   3   3  -3  178.58   20.28
  -2  -3   3 1419.16   57.42
  -2  -3   3 1332.20   60.62
   2   3  -3 1454.02   64.62
  -2  -3   3 1372.14   56.04
  -2  -3   3 1354.73   62.16
   2   3  -3 1393.75   57.34
   2   3  -3 1461.80   57.45
   1   3  -3  375.20   18.56
  -1  -3   3  392.83   18.81
  -1  -3   3  410.79   25.07
  -1  -3   3  403.27   20.77
   1   3  -3  407.05   24.70
  -1  -3   3  396.98   23.94
  -1  -3   3  363.01   22.92
   0   3  -3   15.95    6.38
   0  -3   3   17.49    2.79
   0  -3   3   11.41    5.83
   0   3  -3   10.31    2.34
   0  -3   3   19.37    6.08
   0  -3   3    5.58    5.11
   0  -3   3   18.93    3.62
  -1   3  -3 1278.91   46.72
   1  -3   3 1364.81   56.37
   1  -3   3 1291.25   54.05
  -1   3  -3 1233.48   55.69
   1  -3   3 1207.92   55.53
  -2   3  -3   66.44    6.01
   2  -3   3   87.94   11.30
   2  -3   3   56.64    9.48
  -2   3  -3   55.23    9.56
   2  -3   3   44.82    9.43
   3  -3   3 1267.38   51.15
   3  -3   3 1221.78   58.48
  -3   3  -3 1271.61   50.76
  -3   3  -3 1281.50   57.12
   3  -3   3 1173.10   54.02
   4  -3   3  153.77   17.02
  -4   3  -3  120.10   16.19
   4  -3   3  156.41   14.50
   4  -3   3  143.74   18.46
  -5   3  -3  156.21   19.55
   5  -3   3  145.28   18.56
   5  -3   3  242.67   24.54
   5  -3   3  175.11   18.07
   6  -3   3  295.22   29.42
   6  -3   3  242.30   25.81
  -6   3  -3  340.91   29.74
   6  -3   3  300.97   24.55
   7  -3   3   58.59   15.59
  -7   3  -3   60.50   15.45
   8  -3   3   86.81   19.34
  -8   3  -3   60.60   17.11
   9  -3   3   43.60   16.90
  -9   3  -3   12.36   12.69
 -10   3  -3   20.25   15.45
  10   2  -3   44.71   19.99
 -10  -2   3   -8.89   14.93
 -10  -2   3   26.38   20.94
   9   2  -3   65.45   20.65
  -9  -2   3   35.97   18.68
  -9  -2   3   57.65   20.05
  -8  -2   3    5.65   14.06
   8   2  -3    1.34   11.84
   8   2  -3   -6.79    9.74
  -8  -2   3   -6.59   11.07
  -7  -2   3    3.51   10.00
  -7  -2   3   -3.69   10.68
   7   2  -3    9.24   10.36
  -6  -2   3   57.39    7.54
   6   2  -3   48.45   13.49
  -6  -2   3   34.33   12.18
  -6  -2   3   47.10   15.34
  -5  -2   3   25.16    4.91
   5   2  -3   28.44   11.02
  -5  -2   3   21.54   11.19
  -5  -2   3   29.00   10.48
  -5  -2   3   24.73    4.31
   4   2  -3  258.93   25.98
  -4  -2   3  276.09   21.68
  -4  -2   3  299.19   13.95
  -4  -2   3  348.33   25.81
  -4  -2   3  313.78   13.59
   4   2  -3  327.95   23.01
  -3  -2   3  410.65   26.92
   3   2  -3  403.55   27.64
  -3  -2   3  410.25   24.74
   3   2  -3  420.59   24.16
  -3  -2   3  381.13   16.85
  -2  -2   3   21.19    7.65
  -2  -2   3   13.73    3.38
   2   2  -3   24.72    4.52
  -2  -2   3   34.38    7.63
   2   2  -3   15.23    6.36
   2   2  -3   15.63    5.38
  -2  -2   3    9.42    4.72
   2   2  -3    9.65    6.40
  -2  -2   3   15.55    7.48
   1   2  -3 3084.34  112.92
   1   2  -3 2989.92  120.62
  -1  -2   3 3120.02  121.02
  -1  -2   3 3069.31  115.40
  -1  -2   3 2990.95  112.63
   1   2  -3 3111.71  116.69
   1   2  -3 3160.21  115.80
  -1  -2   3 3088.41  118.06
  -1  -2   3 2964.19  115.96
   0  -2   3   89.07   10.85
   0   2  -3   70.76   10.22
   0  -2   3   77.75    6.30
   0   2  -3   74.43    8.76
   0   2  -3   68.32    9.58
   0  -2   3   76.69    4.87
   0  -2   3   80.92    9.02
   0  -2   3   86.39   10.46
   1  -2   3 2496.34   98.42
   1  -2   3 2487.79   95.93
  -1   2  -3 2402.11   98.60
   1  -2   3 2596.99   98.94
  -2   2  -3 1321.65   49.45
   2  -2   3 1308.30   55.43
  -2   2  -3 1259.29   55.58
   2  -2   3 1276.50   49.43
   2  -2   3 1248.44   53.78
   2  -2   3 1248.79   56.33
   3  -2   3   -0.09    4.25
  -3   2  -3    2.73    4.26
  -3   2  -3   -3.67    4.03
   3  -2   3    1.03    3.88
   3  -2   3   -0.46    5.24
   4  -2   3   48.85    9.50
   4  -2   3   25.99    8.27
  -4   2  -3   62.37   11.94
   4  -2   3   38.52   10.70
   5  -2   3   15.50    7.75
   5  -2   3    6.55    8.10
  -5   2  -3    9.28    8.10
   5  -2   3   18.51    8.59
   6  -2   3  347.80   26.04
   6  -2   3  282.87   27.55
  -6   2  -3  346.07   27.58
  -7   2  -3   -3.51    7.87
   7  -2   3    2.10    9.49
   8  -2   3   77.91   18.32
  -8   2  -3   55.82   16.61
  -9   2  -3   37.79   15.49
   9  -2   3   47.31   16.14
 -10   2  -3    5.09   12.67
  10  -2   3   -6.42   13.50
 -10  -1   3  -12.68   14.94
  10   1  -3    3.09   14.78
  -9  -1   3   94.71   25.89
   9   1  -3  102.43   24.64
  -9  -1   3  136.61   25.22
   8   1  -3   65.89   18.61
   8   1  -3  127.97   20.63
  -8  -1   3  140.29   24.23
  -8  -1   3  131.77   26.52
   7   1  -3    9.31   11.32
  -7  -1   3   15.49   12.47
  -7  -1   3   33.68   13.71
   6   1  -3   13.12    9.59
  -6  -1   3   41.53   12.59
  -6  -1   3   17.77   11.12
  -6  -1   3   29.84    6.78
  -5  -1   3  537.02   32.29
  -5  -1   3  545.93   23.27
   5   1  -3  527.91   33.94
  -5  -1   3  570.13   37.14
  -5  -1   3  506.18   23.80
   4   1  -3    2.65    6.75
   4   1  -3   13.32    7.40
  -4  -1   3    5.03    2.50
  -4  -1   3    6.54    6.85
  -4  -1   3   -0.20    5.76
  -3  -1   3  417.59   26.16
   3   1  -3  384.18   26.42
   3   1  -3  433.59   24.57
  -3  -1   3  392.29   23.02
  -2  -1   3  743.78   33.45
  -2  -1   3  672.07   35.29
   2   1  -3  740.56   33.44
  -2  -1   3  797.00   37.66
  -2  -1   3  736.57   33.18
   2   1  -3  660.96   36.21
   1   1  -3   90.75    9.15
  -1  -1   3  112.22   11.80
  -1  -1   3  100.58    9.13
   1   1  -3   66.64    9.80
  -1  -1   3  104.91   11.44
   1   1  -3   94.77    6.95
   1   1  -3  100.20    8.37
  -1  -1   3   93.53    7.66
  -1  -1   3   79.55    6.14
   0   1  -3  106.00   11.21
   0  -1   3  112.05    7.75
   0  -1   3  130.64   11.86
   0   1  -3  111.34    9.53
   0  -1   3  116.80    9.17
   0  -1   3   99.46   10.86
   1  -1   3 3580.19  128.78
  -1   1  -3 3541.85  124.78
   1  -1   3 3378.60  131.09
  -1   1  -3 2979.31  131.00
   1  -1   3 3488.13  124.72
   1  -1   3 3715.22  132.39
  -2   1  -3  879.07   35.74
   2  -1   3  939.30   40.61
  -2   1  -3  859.97   40.09
   2  -1   3  843.61   35.43
   2  -1   3  829.85   39.90
   2  -1   3  889.52   39.15
   3  -1   3   41.74    8.68
   3  -1   3   38.57    8.82
  -3   1  -3   35.13    8.20
   3  -1   3   34.91    7.02
  -3   1  -3   47.95    7.62
  -3   1  -3   44.16    9.07
  -4   1  -3    7.55    6.32
   4  -1   3    5.49    5.42
  -4   1  -3   -1.47    5.14
   4  -1   3    4.83    5.51
   5  -1   3  213.17   19.69
   5  -1   3  208.19   21.52
   6  -1   3   57.87   13.84
   6  -1   3   38.13   11.60
   7  -1   3  253.22   26.58
   8  -1   3   -4.90    9.19
   9  -1   3   23.28   14.95
  -9   1  -3   28.30   13.68
  10  -1   3  -13.84   12.25
 -10   1  -3   -4.55   11.08
  10   0  -3  -10.27   12.57
 -10   0   3   -8.87   14.54
  -9   0   3   69.25   22.93
   9   0  -3   66.17   21.31
  -9   0   3   76.21   20.54
   8   0  -3  218.79   30.02
  -8   0   3  294.38   30.80
  -8   0   3  215.28   31.74
   8   0  -3  248.11   27.85
  -7   0   3   43.21   17.25
   7   0  -3   30.81   11.56
  -7   0   3   13.04   11.10
   7   0  -3   10.47   10.84
  -6   0   3   50.69   15.21
  -6   0   3   38.35   11.70
   6   0  -3   52.85   13.92
  -5   0   3  822.93   47.58
  -5   0   3  833.26   43.13
  -5   0   3  938.17   36.86
   5   0  -3  790.69   45.69
   4   0  -3 1996.06   88.54
  -4   0   3 2049.78   81.56
  -4   0   3 2055.93   76.00
  -4   0   3 1832.38   85.25
   4   0  -3 2076.04   85.61
  -3   0   3 2275.28   94.42
   3   0  -3 2335.33   97.28
  -3   0   3 2348.49   89.95
   3   0  -3 2365.83   93.62
   2   0  -3 2434.22   97.15
  -2   0   3 2579.61   97.32
  -2   0   3 2361.66   92.72
   2   0  -3 2283.46   92.74
   2   0  -3 2530.67   90.77
  -2   0   3 2206.31   93.70
  -2   0   3 2448.95   90.40
  -1   0   3 2131.29   81.79
  -1   0   3 2195.86   84.04
  -1   0   3 2126.52   80.23
  -1   0   3 2282.60   86.22
   1   0  -3 2069.49   85.67
   1   0  -3 2199.02   80.63
   0   0   3    7.00    3.41
   0   0   3   -4.98    3.16
   0   0  -3    0.46    3.81
   0   0  -3   -1.62    2.80
   0   0   3   -1.25    3.44
   0   0  -3    3.42    4.18
  -1   0  -3 1791.80   65.01
  -1   0  -3 1755.36   71.71
   1   0   3 1826.93   70.05
  -1   0  -3 1824.10   67.82
   1   0   3 1809.34   67.72
  -2   0  -3  419.43   22.98
   2   0   3  415.33   22.17
   2   0   3  408.18   20.27
  -2   0  -3  417.66   20.50
   3   0   3   21.88    6.49
   3   0   3   17.98    5.55
  -3   0  -3   12.01    5.93
  -3   0  -3   16.07    5.43
  -3   0  -3    3.17    4.25
  -4   0  -3  408.23   23.30
   4   0   3  369.61   23.50
   4   0   3  424.90   25.90
   5   0   3  610.24   35.63
  -5   0  -3  673.75   35.05
   5   0   3  664.00   37.65
   6   0   3   40.01   11.85
   7   0   3   25.60   11.68
   8   0   3  126.60   22.08
   9   0   3    5.33   13.15
  10   0   3  -11.74   11.49
  11   0   3  -11.48   15.75
 -11   0  -3   11.71   18.76
 -11   0  -3   -0.16   16.25
 -10   1   3   -7.03   14.91
   9  -1  -3   49.37   19.95
  -9   1   3   60.95   20.05
  -9   1   3   59.14   18.02
   9  -1  -3   70.01   19.36
   8  -1  -3  171.50   27.25
   8  -1  -3  159.72   24.20
  -8   1   3  182.38   29.32
  -8   1   3  111.02   20.07
  -7   1   3  196.32   23.70
   7  -1  -3  169.22   23.48
  -7   1   3  164.16   26.41
   7  -1  -3  230.34   29.07
  -6   1   3  373.65   33.66
   6  -1  -3  249.96   27.76
  -6   1   3  329.87   25.05
   5  -1  -3 2218.52   96.65
  -5   1   3 2195.38   96.70
  -5   1   3 2236.70   91.38
  -5   1   3 2254.46   87.54
  -4   1   3   99.85   11.70
   4  -1  -3   67.08    7.35
  -4   1   3   66.54    7.79
   4  -1  -3   67.98   12.87
  -4   1   3   85.32   14.28
   3  -1  -3  508.95   22.00
   3  -1  -3  516.72   28.15
  -3   1   3  484.48   22.19
  -3   1   3  474.33   23.32
  -3   1   3  519.64   28.76
  -3   1   3  480.34   27.61
   3  -1  -3  467.87   28.18
  -2   1   3 5371.91  188.62
  -2   1   3 5137.18  192.52
  -2   1   3 5212.89  192.87
  -2   1   3 5396.81  193.02
   2  -1  -3 4658.41  196.69
   2  -1  -3 5316.29  192.92
  -2   1   3 5587.75  197.82
   1  -1  -3 2244.10   84.91
   1  -1  -3 2139.42   86.61
   1  -1  -3 2232.53   81.69
   1  -1  -3 2217.38   84.91
  -1   1   3 2289.56   85.09
  -1   1   3 2235.27   86.59
  -1   1   3 2232.61   84.74
   0   1   3 2854.82  105.62
   0  -1  -3 2713.98  105.70
   0  -1  -3 2793.63  104.19
   0   1   3 2707.31  104.01
   0   1   3 2727.42  102.79
   0  -1  -3 2872.25  103.57
  -1  -1  -3 4180.97  145.88
   1   1   3 4174.30  152.85
   1   1   3 4005.88  149.36
  -1  -1  -3 4166.63  149.56
   1   1   3 3986.18  145.39
  -1  -1  -3 3923.42  152.77
   1   1   3 4127.29  149.25
  -2  -1  -3 1032.20   47.46
   2   1   3 1116.81   45.98
  -2  -1  -3 1123.06   46.07
   2   1   3 1137.10   46.93
  -3  -1  -3    1.87    3.29
   3   1   3    0.95    4.33
   3   1   3    1.13    4.36
   4   1   3  319.11   21.13
  -4  -1  -3  296.76   17.57
   4   1   3  268.02   20.77
   5   1   3  533.26   32.40
   5   1   3  538.58   33.36
   6   1   3  359.08   27.58
   7   1   3   77.77   17.18
   8   1   3  144.86   24.36
   9   1   3   10.36   12.94
 -10  -1  -3    4.74   14.30
  10   1   3    2.72   14.48
  11   1   3   25.33   19.10
 -11  -1  -3   77.70   25.88
 -11  -1  -3   37.80   20.68
 -10   2   3   24.17   18.40
  -9   2   3    6.04   14.92
   9  -2  -3   49.21   17.56
  -8   2   3  186.59   24.92
   8  -2  -3  154.23   25.25
  -8   2   3  155.17   26.97
  -7   2   3   99.53   21.72
   7  -2  -3  133.71   22.84
  -7   2   3   95.63   17.74
   6  -2  -3  204.94   24.89
  -6   2   3  267.90   28.02
  -5   2   3  266.44   25.21
   5  -2  -3  250.97   17.11
  -4   2   3  435.65   27.34
   4  -2  -3  428.11   22.72
   3  -2  -3 1724.49   68.30
  -3   2   3 1748.47   68.79
  -3   2   3 1657.53   70.48
  -3   2   3 1711.36   72.20
   2  -2  -3 1952.85   78.87
  -2   2   3 2076.56   79.00
  -2   2   3 1930.80   77.43
   2  -2  -3 1970.83   77.31
  -2   2   3 1957.91   76.97
  -1   2   3 4187.35  168.10
  -1   2   3 4530.89  169.82
  -1   2   3 4657.47  168.48
  -1   2   3 4683.55  164.64
   1  -2  -3 4466.59  168.73
   1  -2  -3 4481.59  169.98
   1  -2  -3 4743.41  164.90
   0  -2  -3    6.27    3.31
   0  -2  -3   15.29    5.88
   0  -2  -3   11.94    6.11
   0   2   3   10.05    5.84
   0   2   3   10.43    3.80
   0   2   3   18.50    4.94
   0   2   3   11.88    3.88
   0   2   3   16.02    6.03
   0  -2  -3   14.14    4.11
  -1  -2  -3 5578.13  199.87
   1   2   3 5226.59  199.41
   1   2   3 5409.18  194.81
  -1  -2  -3 5484.41  195.24
  -1  -2  -3 5586.42  197.37
  -1  -2  -3 5428.16  202.21
   1   2   3 5530.03  197.28
   2   2   3 2516.29   95.24
   2   2   3 2406.14   95.63
  -2  -2  -3 2521.28   96.06
   3   2   3  110.23   13.19
   3   2   3   95.94   11.98
  -3  -2  -3  115.08    7.55
   4   2   3  314.07   22.50
   4   2   3  359.10   23.38
   5   2   3 1500.35   68.66
   6   2   3   50.59   13.54
   7   2   3   -3.79    8.37
   8   2   3  186.07   26.76
  -9  -2  -3   28.01   16.24
   9   2   3   -9.35   10.13
 -10  -2  -3    6.31   16.11
 -10  -2  -3   22.43   17.20
  10   2   3   25.30   15.72
 -11  -2  -3    4.07   18.13
 -11  -2  -3  -13.89   15.29
  11   2   3   27.74   19.28
 -10   3   3   10.50   15.55
  -9   3   3   28.73   16.74
   9  -3  -3   36.11   17.09
  -8   3   3  107.22   19.95
  -8   3   3  103.88   22.00
   8  -3  -3  159.30   26.31
  -7   3   3  211.48   27.86
   7  -3  -3  247.03   30.03
  -6   3   3  -10.33    7.26
   6  -3  -3   -6.31    8.28
   6  -3  -3   -4.29    6.01
  -5   3   3  529.57   33.86
   5  -3  -3  606.57   31.22
   5  -3  -3  524.77   37.09
   4  -3  -3 1343.42   58.03
  -4   3   3 1313.55   59.35
  -3   3   3  533.65   27.70
   3  -3  -3  521.64   27.07
  -3   3   3  480.25   26.61
  -2   3   3 2426.30   90.91
   2  -3  -3 2341.07   92.62
  -2   3   3 2484.00   92.98
   2  -3  -3 2399.66   95.12
  -2   3   3 2352.62   96.66
  -1   3   3 3426.18  137.09
  -1   3   3 3716.55  138.94
  -1   3   3 3647.49  130.78
   1  -3  -3 3196.62  133.73
   1  -3  -3 3893.99  131.34
  -1   3   3 3658.89  133.89
  -1   3   3 3634.33  130.52
   1  -3  -3 3625.69  138.92
   1  -3  -3 3731.02  138.34
   0  -3  -3 1605.52   65.41
   0   3   3 1611.99   60.29
   0  -3  -3 1585.34   66.34
   0  -3  -3 1678.21   59.59
   0   3   3 1534.10   64.83
   0  -3  -3 1599.11   60.86
   0   3   3 1573.02   58.91
   0   3   3 1491.69   60.26
   0  -3  -3 1542.97   61.07
  -1  -3  -3 3381.96  131.94
   1   3   3 3413.67  123.48
  -1  -3  -3 3423.58  126.94
   1   3   3 3369.32  127.47
  -1  -3  -3 3451.40  122.98
  -1  -3  -3 3331.66  127.35
   1   3   3 3177.40  122.40
   2   3   3 8190.47  308.36
  -2  -3  -3 8699.32  318.32
   2   3   3 8280.19  305.48
  -2  -3  -3 8803.68  302.20
   3   3   3  200.53   16.61
   3   3   3  227.93   16.65
   4   3   3  295.03   22.10
   5   3   3  726.20   40.98
   6   3   3   16.79   10.12
  -7  -3  -3  465.11   41.48
   7   3   3  490.50   36.47
  -8  -3  -3  346.69   38.70
   8   3   3  406.11   37.88
  -9  -3  -3   87.30   21.72
   9   3   3   57.78   18.84
 -10  -3  -3    6.84   17.23
 -10  -3  -3    9.32   16.25
  10   3   3   -6.51   12.89
  11   3   3   43.31   21.04
 -11  -3  -3   31.01   20.57
 -11  -3  -3   40.55   23.71
 -10   4   3    5.51   17.04
  -9   4   3   -8.83   12.74
   9  -4  -3   21.02   15.48
   8  -4  -3   73.81   19.86
  -8   4   3   51.53   16.82
   7  -4  -3  105.12   22.42
  -7   4   3   84.87   18.91
   7  -4  -3   99.43   17.13
  -6   4   3  308.71   28.51
   6  -4  -3  272.64   22.37
   6  -4  -3  201.25   27.16
   5  -4  -3 1547.33   76.84
  -5   4   3 1489.85   68.48
   5  -4  -3 1504.19   67.96
   4  -4  -3  156.23   21.30
  -4   4   3  170.50   16.78
   4  -4  -3  176.11   17.59
   3  -4  -3  193.95   15.98
  -3   4   3  173.92   14.28
   3  -4  -3  205.41   21.86
  -3   4   3  240.18   22.46
  -3   4   3  165.44   13.46
  -2   4   3 1083.96   51.76
  -2   4   3 1157.05   44.45
  -2   4   3 1173.39   45.29
   2  -4  -3 1095.03   50.88
  -2   4   3 1033.92   43.89
  -1   4   3 5148.60  189.07
  -1   4   3 5147.93  183.23
   1  -4  -3 4972.08  193.14
  -1   4   3 4960.19  189.73
  -1   4   3 5052.21  181.62
   1  -4  -3 5050.42  182.96
   0   4   3  596.39   27.71
   0   4   3  555.23   26.31
   0  -4  -3  575.86   31.73
   0  -4  -3  624.53   24.03
   0  -4  -3  576.01   27.82
   0   4   3  609.32   31.29
   0   4   3  584.18   23.48
   0  -4  -3  587.38   24.27
  -1  -4  -3 2668.01  111.86
   1   4   3 2698.61  108.05
  -1  -4  -3 2773.28  103.18
  -1  -4  -3 2962.95  103.09
  -1  -4  -3 2704.88  107.37
   1   4   3 2820.83  102.70
   1   4   3 2747.17  103.34
  -2  -4  -3 5923.75  228.65
  -2  -4  -3 5999.07  224.89
  -2  -4  -3 6019.15  222.76
   2   4   3 5833.38  217.05
  -2  -4  -3 6152.08  215.45
   2   4   3 5849.74  221.09
  -3  -4  -3   11.63    7.57
  -3  -4  -3   11.21    5.26
   3   4   3   -2.03    4.53
  -3  -4  -3   -1.87    6.29
  -4  -4  -3   -2.24    6.99
   4   4   3    0.72    5.68
  -4  -4  -3    0.83    7.33
  -5  -4  -3 2144.98   98.08
  -5  -4  -3 2224.83   97.34
  -6  -4  -3  847.13   48.19
   6   4   3  809.14   47.41
  -6  -4  -3  738.04   48.85
   7   4   3  342.11   33.25
  -7  -4  -3  252.44   32.28
  -7  -4  -3  271.19   29.45
   8   4   3  145.82   24.81
  -8  -4  -3  172.65   25.66
  -8  -4  -3  127.94   24.73
   9   4   3  195.09   30.03
  -9  -4  -3  293.30   39.12
  -9  -4  -3  222.90   36.13
  -9  -4  -3  221.73   28.98
 -10  -4  -3  -10.35   13.62
  10   4   3   19.30   17.12
 -10  -4  -3   -6.43   13.66
 -11  -4  -3   36.96   22.81
 -11  -4  -3  -11.25   17.28
  11   4   3    6.78   17.66
  10  -5  -3  -14.23   16.15
  -9   5   3  -10.53   12.96
   9  -5  -3   15.21   16.34
  -8   5   3  163.76   26.75
   8  -5  -3  227.06   32.68
  -7   5   3  173.50   25.40
   7  -5  -3  277.95   33.46
   7  -5  -3  223.53   24.56
   6  -5  -3   67.87   18.03
   6  -5  -3   65.87   14.56
  -6   5   3   36.75   13.05
   5  -5  -3  914.58   53.93
  -5   5   3  800.70   43.61
   5  -5  -3  908.36   47.05
  -4   5   3  723.52   36.94
   4  -5  -3  739.24   40.89
   4  -5  -3  752.82   46.25
  -4   5   3  775.48   38.36
  -4   5   3  838.80   45.85
  -3   5   3    2.72    4.73
  -3   5   3    9.16    5.37
  -3   5   3    5.12    6.84
   3  -5  -3   -3.51    5.26
  -3   5   3   -1.81    4.09
   3  -5  -3   -2.93    6.70
  -2   5   3  998.45   37.18
  -2   5   3  944.80   37.78
  -2   5   3  891.93   47.11
  -2   5   3  979.50   41.51
   2  -5  -3 1017.39   51.28
  -2   5   3  977.40   38.57
   2  -5  -3  962.76   47.72
  -1   5   3 1331.08   60.68
   1  -5  -3 1398.49   55.48
   1  -5  -3 1313.22   62.85
   1  -5  -3 1282.66   61.60
  -1   5   3 1440.99   56.12
   0  -5  -3 1409.49   66.07
   0  -5  -3 1573.63   55.95
   0   5   3 1547.62   65.96
   0  -5  -3 1515.72   57.80
   0   5   3 1585.66   62.88
   0  -5  -3 1476.72   62.44
   0  -5  -3 1466.29   57.19
   0  -5  -3 1543.51   68.17
   0   5   3 1484.41   59.98
  -1  -5  -3  227.39   21.35
  -1  -5  -3  253.21   18.74
   1   5   3  273.46   19.34
   1   5   3  248.27   15.52
  -1  -5  -3  258.08   17.28
  -2  -5  -3 2619.62  100.43
   2   5   3 2519.09  102.55
  -2  -5  -3 2495.96  104.19
  -3  -5  -3 1144.75   56.94
  -3  -5  -3 1121.97   56.04
   3   5   3 1120.65   53.33
  -4  -5  -3  331.17   26.95
   4   5   3  344.44   25.46
  -4  -5  -3  331.16   27.21
  -5  -5  -3 2011.45   91.51
  -5  -5  -3 1971.57   92.65
  -6  -5  -3  777.48   49.75
   6   5   3  752.26   46.40
  -6  -5  -3  772.91   46.88
  -7  -5  -3    4.73   11.06
  -7  -5  -3   -1.18   11.86
   7   5   3   31.59   13.32
  -8  -5  -3  545.75   40.36
   8   5   3  493.89   41.00
  -8  -5  -3  503.52   47.93
  -9  -5  -3   24.63   15.10
  -9  -5  -3   20.20   15.79
  -9  -5  -3   15.34   16.15
   9   5   3   50.93   18.89
 -10  -5  -3   12.40   17.43
 -10  -5  -3    1.70   16.58
  10   5   3    7.21   13.75
  11   5   3   39.58   21.83
   9  -6  -3   -0.20   15.93
  -8   6   3   24.10   14.84
   8  -6  -3   51.68   19.23
   7  -6  -3  185.31   29.65
   7  -6  -3  187.56   25.06
  -7   6   3  192.01   25.07
  -6   6   3   56.04   17.20
  -6   6   3  100.95   17.32
   6  -6  -3   98.52   21.39
   6  -6  -3   71.43   16.66
  -5   6   3  189.51   25.58
   5  -6  -3  159.69   21.71
   5  -6  -3  208.42   27.93
  -5   6   3  175.03   18.59
  -4   6   3  123.16   13.69
  -4   6   3  152.09   21.86
   4  -6  -3  142.72   19.63
   4  -6  -3  139.98   22.57
  -4   6   3  129.95   14.04
  -3   6   3  292.57   19.32
   3  -6  -3  250.36   24.33
  -3   6   3  278.38   15.90
  -3   6   3  336.80   25.29
  -3   6   3  272.40   14.72
  -3   6   3  262.46   14.59
  -3   6   3  264.11   15.40
   3  -6  -3  240.40   26.60
  -2   6   3  379.38   27.19
   2  -6  -3  392.04   28.24
   2  -6  -3  406.14   30.36
  -2   6   3  493.49   24.85
  -1   6   3 3363.33  131.66
  -1   6   3 3210.45  122.26
   1  -6  -3 3355.30  137.79
  -1   6   3 3428.14  126.83
   1  -6  -3 3322.78  135.28
   1  -6  -3 3179.43  125.66
   0   6   3   -2.32    4.65
   0  -6  -3    1.28    6.51
   0  -6  -3    3.86    2.65
   0  -6  -3   -1.42    6.17
   0   6   3    6.63    6.51
   0  -6  -3    4.54    2.10
   0  -6  -3    6.58    2.98
   0  -6  -3   10.98    6.69
  -1  -6  -3 1092.06   52.55
  -1  -6  -3 1184.97   48.29
   1   6   3 1097.51   47.81
  -1  -6  -3 1103.54   55.89
   1   6   3 1079.50   52.24
  -1  -6  -3 1120.29   51.50
  -2  -6  -3  848.58   46.10
  -2  -6  -3  835.57   38.74
  -2  -6  -3  767.58   43.83
   2   6   3  833.60   38.03
   2   6   3  808.90   42.43
  -2  -6  -3  921.08   42.17
  -3  -6  -3 1238.40   62.57
   3   6   3 1278.92   59.94
  -3  -6  -3 1282.29   63.44
  -4  -6  -3    3.48    8.32
   4   6   3    5.22    7.42
  -4  -6  -3   -2.45    7.69
   5   6   3 1617.92   76.40
  -5  -6  -3 1563.48   77.86
  -5  -6  -3 1607.07   80.20
   6   6   3  268.07   29.31
  -6  -6  -3  301.94   30.99
  -6  -6  -3  283.16   33.73
   7   6   3   21.00   13.17
  -7  -6  -3   15.17   13.36
  -7  -6  -3   -3.76   12.58
  -7  -6  -3   23.14   14.64
  -8  -6  -3   36.41   16.93
   8   6   3    6.94   11.80
  -8  -6  -3   19.57   14.76
  -8  -6  -3   23.42   16.02
  -9  -6  -3   53.96   21.70
   9   6   3   29.51   15.98
  -9  -6  -3   11.75   16.53
  10   6   3    0.52   14.76
 -10  -6  -3   16.96   17.93
 -10  -6  -3   20.41   18.76
   9  -7  -3    1.71   16.71
  -9   7   3    6.18   16.58
   8  -7  -3   19.30   16.68
  -8   7   3   16.47   15.37
   7  -7  -3   29.83   16.68
   7  -7  -3   48.81   16.24
  -7   7   3   34.51   16.69
   6  -7  -3    7.20   12.05
  -6   7   3   -0.04    7.39
  -6   7   3   -8.01   10.90
  -6   7   3   -4.45    8.22
   6  -7  -3  -13.93    7.82
   5  -7  -3    4.19    9.55
  -5   7   3    5.17    7.47
  -5   7   3    1.01    5.77
   5  -7  -3   -9.36    8.76
  -5   7   3   -3.14    9.92
  -4   7   3 1051.98   47.35
   4  -7  -3 1156.68   59.40
  -4   7   3 1078.11   59.11
   4  -7  -3 1072.33   62.97
  -4   7   3 1149.79   48.99
  -4   7   3 1126.19   47.35
  -3   7   3    6.51    3.69
   3  -7  -3    5.02    8.15
  -3   7   3    7.10    3.40
  -3   7   3    0.70    3.39
  -3   7   3    2.17    8.28
  -3   7   3    5.61    3.28
   3  -7  -3   -6.07    8.34
   2  -7  -3   81.08   15.90
   2  -7  -3   91.26   16.73
  -2   7   3  108.10   16.97
   1  -7  -3 1354.88   66.53
   1  -7  -3 1388.80   60.03
   1  -7  -3 1373.65   66.90
  -1   7   3 1350.35   63.67
  -1   7   3 1335.50   55.58
   0   7   3  148.13   14.39
   0  -7  -3  113.98   16.53
   0  -7  -3  159.62   17.47
   0  -7  -3  134.54   19.34
   0  -7  -3  153.80    8.96
   0  -7  -3  140.16    7.53
   0   7   3  169.63   19.01
   0  -7  -3  151.39    8.22
  -1  -7  -3    2.18    4.29
  -1  -7  -3    3.12    7.40
   1   7   3   23.41    7.57
  -1  -7  -3   -6.02    4.81
  -1  -7  -3    1.92    5.69
  -1  -7  -3   -4.64    4.36
   1   7   3   -3.92    5.85
  -2  -7  -3  975.88   53.53
  -2  -7  -3  983.81   46.31
   2   7   3  953.16   49.41
   2   7   3 1045.12   45.50
  -2  -7  -3 1048.53   48.44
  -2  -7  -3  947.46   51.53
  -2  -7  -3  966.79   46.39
  -3  -7  -3  494.57   34.86
  -3  -7  -3  461.80   30.60
   3   7   3  542.05   32.78
  -3  -7  -3  423.48   32.74
   4   7   3   93.77   17.02
  -4  -7  -3   67.88   16.45
  -4  -7  -3   71.33   17.23
  -4  -7  -3   56.40   14.74
   5   7   3  388.83   32.97
  -5  -7  -3  435.29   35.86
  -5  -7  -3  272.01   30.80
  -5  -7  -3  230.47   30.21
   6   7   3   82.83   17.87
  -6  -7  -3   49.70   18.04
  -6  -7  -3   85.58   19.64
  -6  -7  -3   64.60   19.47
   7   7   3   41.74   15.92
  -7  -7  -3   38.87   16.26
  -7  -7  -3   44.86   18.01
  -7  -7  -3   23.89   16.18
  -8  -7  -3   26.39   14.83
  -8  -7  -3    2.43   13.32
  -8  -7  -3   -4.40   13.99
   8   7   3   16.18   14.11
  -9  -7  -3  148.56   30.61
  -9  -7  -3  151.58   31.27
   9   7   3  128.57   26.44
  10   7   3   11.81   17.50
 -10  -7  -3    5.96   17.44
 -10  -7  -3   10.21   17.56
  -9   8   3   -6.55   15.59
   9  -8  -3   -5.61   17.33
  -8   8   3   21.79   17.04
   8  -8  -3   10.92   13.97
   8  -8  -3   13.41   17.68
   7  -8  -3   38.47   15.20
   7  -8  -3   38.89   18.51
  -7   8   3   47.25   18.98
   6  -8  -3   -6.10   11.73
  -6   8   3   -6.41   10.24
   6  -8  -3   -0.79   10.40
  -5   8   3   89.80   20.21
   5  -8  -3   82.76   19.39
   5  -8  -3   52.35   18.29
   4  -8  -3  105.35   20.07
   4  -8  -3   85.80   20.61
  -4   8   3   87.82    9.00
  -4   8   3   91.02   18.13
   3  -8  -3   96.65   20.44
   3  -8  -3   87.41   18.17
  -3   8   3   95.46   17.71
  -2   8   3   33.29   12.12
   2  -8  -3   24.47   11.96
   2  -8  -3   42.02   14.07
  -1   8   3  875.76   47.11
   1  -8  -3  879.66   50.00
  -1   8   3  880.15   39.80
   1  -8  -3  789.78   48.86
   0   8   3   66.41   11.60
   0  -8  -3   60.83    5.07
   0  -8  -3   76.16   14.32
   0   8   3   75.56   14.69
   0  -8  -3   62.87    6.03
   0  -8  -3   81.97   17.54
   0  -8  -3   85.71   15.94
  -1  -8  -3  255.61   21.46
  -1  -8  -3  228.55   16.98
   1   8   3  229.38   18.05
  -1  -8  -3  277.63   25.85
  -1  -8  -3  204.46   25.46
   1   8   3  265.18   24.20
  -1  -8  -3  238.76   16.27
  -2  -8  -3  673.68   42.85
  -2  -8  -3  709.02   37.22
   2   8   3  722.47   36.65
  -2  -8  -3  746.68   45.40
   2   8   3  703.95   40.85
  -3  -8  -3    6.55    9.90
  -3  -8  -3   11.04   11.00
  -3  -8  -3    4.45    7.11
   3   8   3    2.51    7.74
  -4  -8  -3   -6.44    8.61
  -4  -8  -3   -3.06    7.93
   4   8   3   -9.59    6.53
  -4  -8  -3   -2.43    9.40
   5   8   3   66.80   16.94
  -5  -8  -3   61.79   18.33
  -5  -8  -3  103.67   20.51
  -5  -8  -3   86.40   19.14
  -6  -8  -3  332.01   34.47
  -6  -8  -3  286.77   35.63
  -6  -8  -3  333.31   38.68
   6   8   3  276.79   31.29
  -7  -8  -3   -8.28   10.37
  -7  -8  -3   -4.23   13.38
   7   8   3   -2.57   10.67
  -7  -8  -3    3.27   11.30
  -8  -8  -3   -1.98   12.73
  -8  -8  -3   -1.41   14.09
  -8  -8  -3  -10.76   10.99
   8   8   3   -2.74   11.10
  -9  -8  -3   55.49   21.36
  -9  -8  -3   66.24   24.39
   9   8   3   65.79   20.85
 -10  -8  -3   18.88   20.13
  10   8   3    2.72   16.48
 -10  -8  -3   -6.35   17.41
   8  -9  -3   -1.85   15.55
  -8   9   3   -1.22   15.83
   8  -9  -3   11.88   16.88
  -7   9   3   16.15   16.17
   7  -9  -3   12.12   13.43
   7  -9  -3   10.14   16.16
  -6   9   3   -6.65   11.85
   6  -9  -3   13.17   13.61
   6  -9  -3   -0.75   10.29
  -5   9   3   81.08   19.74
   5  -9  -3   55.32   20.01
   5  -9  -3   79.91   19.49
   4  -9  -3  166.44   26.60
  -4   9   3  208.98   26.98
   4  -9  -3  168.43   29.12
   3  -9  -3   26.46   13.92
   3  -9  -3   15.84   11.98
  -3   9   3   17.60   11.58
  -2   9   3  378.35   22.33
   2  -9  -3  383.86   35.91
   2  -9  -3  335.63   34.24
  -2   9   3  366.58   29.24
  -1   9   3  232.07   19.63
   1  -9  -3  242.90   28.32
   1  -9  -3  214.21   26.48
  -1   9   3  172.92   21.91
   0  -9  -3    8.86    3.55
   0  -9  -3   10.12   10.08
   0   9   3    3.76    7.44
   0   9   3    7.30    9.02
   0  -9  -3    8.65    2.61
   0  -9  -3    0.93    7.71
   0  -9  -3    1.66    8.31
   1   9   3   90.65   14.96
   1   9   3  105.16   17.97
  -1  -9  -3  108.86   12.15
  -1  -9  -3   99.10   20.07
  -1  -9  -3  110.04   19.05
  -1  -9  -3   71.48   14.54
  -1  -9  -3  124.67   13.51
   2   9   3   37.99   11.35
   2   9   3   18.90   10.17
  -2  -9  -3   28.60   13.56
  -2  -9  -3   32.16   13.04
  -2  -9  -3   34.91   10.28
  -3  -9  -3   18.94   12.20
  -3  -9  -3    7.28    7.78
   3   9   3   -1.83    7.83
  -3  -9  -3   13.96   12.17
   4   9   3  395.20   33.89
  -4  -9  -3  403.71   39.56
  -4  -9  -3  342.35   34.92
  -4  -9  -3  322.05   31.18
  -5  -9  -3  230.04   33.44
   5   9   3  252.25   29.01
  -5  -9  -3  242.44   29.56
  -5  -9  -3  199.61   29.27
  -6  -9  -3  237.47   30.36
  -6  -9  -3  228.39   35.12
   6   9   3  252.75   31.67
  -6  -9  -3  186.27   28.97
   7   9   3  126.49   25.02
  -7  -9  -3  115.50   26.08
  -7  -9  -3  111.27   24.32
  -7  -9  -3  143.91   30.67
   8   9   3    0.24   12.61
  -8  -9  -3    8.38   17.57
  -8  -9  -3    6.92   14.60
  -8  -9  -3   11.81   15.96
  -9  -9  -3    6.83   16.95
   9   9   3   31.55   18.23
  -9  -9  -3    6.90   17.47
 -10  -9  -3    5.46   17.35
  10   9   3   16.61   18.37
 -10  -9  -3   -3.56   19.20
   8 -10  -3   29.70   21.71
   8 -10  -3    7.73   16.24
  -8  10   3   21.79   19.77
   7 -10  -3   24.48   18.36
  -7  10   3    4.41   15.88
   7 -10  -3   14.14   15.54
   6 -10  -3   -3.92   11.82
   6 -10  -3   -0.24   15.60
  -6  10   3   38.99   18.21
  -5  10   3  105.10   21.98
   5 -10  -3   55.06   19.45
   5 -10  -3  105.14   23.77
   4 -10  -3    1.34   10.95
   4 -10  -3    1.66   10.58
  -4  10   3    4.12   11.62
   3 -10  -3  221.90   30.52
   3 -10  -3  132.27   26.34
  -3  10   3  142.06   22.22
  -3  10   3  168.95   15.98
  -2  10   3   92.59   17.85
   2 -10  -3  151.63   25.87
   2 -10  -3  116.64   23.08
  -2  10   3  107.95   14.68
   1 -10  -3   36.84   14.89
  -1  10   3   29.96   12.53
  -1  10   3   13.57    9.45
   1 -10  -3   20.31   13.07
   0  10   3    4.28    7.90
   0  10   3    2.10    9.78
   0 -10  -3   -2.17    2.93
   0 -10  -3   -0.95    8.92
   0 -10  -3    1.54    8.60
   0 -10  -3   -0.16    9.67
  -1 -10  -3 1288.99   67.34
  -1 -10  -3 1398.67   58.23
   1  10   3 1197.42   59.69
   1  10   3 1314.49   65.69
  -1 -10  -3 1296.70   55.35
  -1 -10  -3 1334.70   72.41
   2  10   3   55.89   14.80
   2  10   3   88.71   16.41
  -2 -10  -3   56.91   16.48
  -2 -10  -3   58.35   18.19
  -2 -10  -3   64.70   13.29
   3  10   3  287.29   29.91
  -3 -10  -3  301.94   27.42
  -3 -10  -3  257.39   32.25
  -3 -10  -3  344.25   37.62
   4  10   3  132.01   22.22
  -4 -10  -3   91.93   18.39
  -4 -10  -3  115.82   23.85
  -4 -10  -3  117.99   24.78
  -5 -10  -3    9.47   11.59
   5  10   3   41.22   14.03
  -5 -10  -3   34.67   15.37
  -5 -10  -3   20.72   15.53
  -6 -10  -3   -4.99   13.44
  -6 -10  -3    2.52   11.61
  -6 -10  -3   27.53   15.45
   6  10   3   15.95   13.84
   7  10   3   10.21   13.10
  -7 -10  -3   12.94   17.96
  -7 -10  -3   11.78   13.42
  -7 -10  -3   10.65   14.23
  -8 -10  -3   16.73   16.13
   8  10   3   -1.30   12.47
  -8 -10  -3  -12.41   14.92
  -8 -10  -3    8.45   16.27
  -9 -10  -3    4.53   19.22
   9  10   3   11.62   15.66
  -9 -10  -3   28.75   19.21
   7 -11  -3   32.13   20.55
   7 -11  -3   -7.11   13.96
  -7  11   3   -2.26   15.56
   6 -11  -3   55.73   20.90
   6 -11  -3   12.62   17.93
  -6  11   3   44.87   18.07
   5 -11  -3   98.37   25.05
  -5  11   3  164.96   27.07
   5 -11  -3  171.97   29.94
   4 -11  -3    3.19   13.89
   4 -11  -3   44.72   17.91
  -4  11   3   14.02   13.43
  -3  11   3   37.94   10.85
   3 -11  -3   66.80   20.06
  -3  11   3   40.25   15.14
   3 -11  -3   50.91   18.10
  -2  11   3  280.33   23.52
  -2  11   3  198.10   25.99
   2 -11  -3  232.03   31.89
   2 -11  -3  276.99   35.69
  -1  11   3   35.81   12.11
   1 -11  -3   41.32   15.55
   1 -11  -3   33.10   14.93
  -1  11   3   18.00   11.61
   0 -11  -3   29.92   15.10
   0 -11  -3   -1.11    9.34
   0  11   3   23.87   12.79
   0  11   3   13.52    9.72
  -1 -11  -3  555.38   42.19
   1  11   3  692.48   43.20
   1  11   3  646.87   37.91
  -1 -11  -3  639.10   47.36
  -2 -11  -3  148.76   18.21
  -2 -11  -3  109.02   22.78
  -2 -11  -3  130.65   25.38
   2  11   3  126.40   21.18
  -3 -11  -3   16.49    9.80
  -3 -11  -3   -3.46   10.95
  -3 -11  -3    6.21   12.18
   3  11   3   -7.64    8.39
   4  11   3  163.02   25.32
  -4 -11  -3  124.60   25.16
  -4 -11  -3  195.33   31.86
  -4 -11  -3  172.14   24.95
  -5 -11  -3   84.37   23.19
  -5 -11  -3   88.67   20.69
   5  11   3   43.36   16.13
  -5 -11  -3   73.50   21.21
  -6 -11  -3   -7.09   13.83
   6  11   3   -3.48   10.23
  -6 -11  -3   -8.80   10.76
  -6 -11  -3    3.66   14.18
   7  11   3   -1.92   12.15
  -7 -11  -3    4.06   14.07
  -7 -11  -3   17.70   17.17
  -7 -11  -3    7.22   13.84
  -8 -11  -3   49.36   20.33
   8  11   3   20.49   17.25
  -8 -11  -3   36.54   20.24
  -8 -11  -3   53.98   24.91
  -9 -11  -3    5.75   17.01
   9  11   3   16.19   18.15
  -9 -11  -3  -15.24   19.34
   7 -12  -3    0.36   17.02
   6 -12  -3  160.03   31.53
  -6  12   3  141.94   27.79
   6 -12  -3  117.01   31.30
   5 -12  -3  104.89   25.26
  -5  12   3   78.99   21.89
   5 -12  -3   75.17   24.64
  -4  12   3   -0.60    8.66
   4 -12  -3    3.96   13.69
   4 -12  -3   12.31   15.53
  -4  12   3   -1.93   12.11
  -3  12   3   51.73   13.42
  -3  12   3   98.41   21.20
   3 -12  -3   79.89   23.06
   3 -12  -3   49.17   19.20
   2 -12  -3   97.51   23.65
   2 -12  -3   64.24   19.91
  -2  12   3   71.12   18.02
  -2  12   3   64.18   14.24
  -1  12   3   18.02   11.07
   1 -12  -3   11.89   13.67
  -1  12   3   28.22   14.02
   0 -12  -3  110.87   21.89
   0 -12  -3   71.59   21.46
   0  12   3  121.15   21.67
   0  12   3  199.67   23.59
  -1 -12  -3  220.22   29.67
   1  12   3  221.79   27.70
   1  12   3  207.01   24.28
  -1 -12  -3  176.55   29.99
  -2 -12  -3  226.82   34.23
   2  12   3  244.35   29.12
  -2 -12  -3  251.02   33.52
  -3 -12  -3   -2.78   13.63
   3  12   3  -23.14    8.50
  -3 -12  -3  -15.50   11.40
  -3 -12  -3    5.25    9.50
   4  12   3  152.99   24.82
  -4 -12  -3  147.33   24.60
  -4 -12  -3  104.19   25.96
  -4 -12  -3   78.13   21.60
  -5 -12  -3  221.19   33.78
  -5 -12  -3  166.68   27.13
  -5 -12  -3  147.33   31.63
   5  12   3  169.47   27.51
  -6 -12  -3   12.45   13.13
  -6 -12  -3   -6.14   13.60
  -6 -12  -3   17.46   17.88
   6  12   3    1.43   12.17
  -7 -12  -3   41.65   19.07
   7  12   3   23.84   16.27
  -7 -12  -3   40.82   20.11
  -7 -12  -3   42.31   23.19
  -8 -12  -3   22.56   19.10
   8  12   3   24.72   17.99
  -8 -12  -3   -2.03   20.60
   6 -13  -3  -26.56   13.10
   5 -13  -3   54.62   22.16
  -4  13   3   14.06   15.14
   4 -13  -3   33.68   18.79
  -4  13   3   39.76   13.26
  -3  13   3   19.22   14.55
  -3  13   3   37.32   13.27
   3 -13  -3   64.36   22.29
   2 -13  -3  231.95   36.21
  -2  13   3  199.77   23.30
  -2  13   3  221.76   29.28
  -1  13   3  -10.59    8.92
   1 -13  -3    6.94   12.75
  -1  13   3    8.66   12.18
   0  13   3   -3.83   11.55
   0 -13  -3   14.93   14.74
   0  13   3   18.72   12.02
   1  13   3  181.84   24.52
  -1 -13  -3  188.27   32.80
   1  13   3  145.75   25.22
  -1 -13  -3  169.95   28.22
  -2 -13  -3  267.27   37.72
  -2 -13  -3  139.31   26.27
   2  13   3  262.33   30.41
  -3 -13  -3    4.61   14.59
   3  13   3   12.30   13.02
  -3 -13  -3  -22.22    7.41
  -4 -13  -3   15.99   17.92
   4  13   3   23.62   14.72
  -4 -13  -3   23.98   19.18
  -5 -13  -3  278.56   39.48
  -5 -13  -3  280.53   43.13
  -5 -13  -3  292.27   35.99
   5  13   3  339.62   38.04
   6  13   3   16.28   15.64
  -6 -13  -3   -3.29   11.89
  -6 -13  -3   -0.97   15.44
  -6 -13  -3   -5.22   14.89
  -7 -13  -3   78.55   25.37
   7  13   3   40.79   20.07
  -7 -13  -3   37.52   23.17
  -7 -13  -3   49.68   22.00
  -8 -13  -3   37.32   20.09
   8  13   3   19.68   18.61
  -8 -13  -3   65.44   27.71
   5 -14  -3  264.69   41.75
   4 -14  -3   18.44   18.79
  -4  14   3   16.01   13.74
   3 -14  -3   14.64   16.58
  -3  14   3   13.31   11.67
  -2  14   3  177.20   22.77
  -2  14   3  242.06   30.93
   2 -14  -3  161.96   31.47
  -1  14   3   56.67   17.22
   1 -14  -3   66.68   23.04
  -1  14   3   36.51   17.73
   0  14   3   -1.11   11.80
   0 -14  -3    1.40   14.30
   0  14   3    4.32   11.84
  -1 -14  -3  166.30   32.33
  -1 -14  -3  125.50   25.21
   1  14   3  145.50   24.51
   1  14   3  124.86   23.32
  -2 -14  -3  208.72   33.85
   2  14   3  199.56   29.90
  -2 -14  -3  206.62   35.51
   3  14   3   11.45   13.31
  -3 -14  -3    1.13   14.89
  -3 -14  -3    3.56   13.19
   4  14   3   67.31   20.43
  -4 -14  -3   49.04   20.07
  -4 -14  -3   61.33   23.41
   5  14   3   48.71   19.48
  -5 -14  -3   98.59   28.05
  -5 -14  -3   28.20   21.71
  -6 -14  -3   -5.32   16.99
  -6 -14  -3   11.60   18.69
   6  14   3    0.55   14.39
  -7 -14  -3    4.09   19.16
  -7 -14  -3  -24.16   14.23
  -7 -14  -3   15.36   18.06
   7  14   3   -3.57   15.66
  -4  15   3   18.41   14.48
   4 -15  -3   -1.95   17.36
  -3  15   3   -1.29   12.83
   3 -15  -3    5.46   19.05
  -2  15   3  155.61   24.62
   2 -15  -3  113.04   29.89
   1 -15  -3   70.42   24.74
  -1  15   3  118.38   23.14
   0  15   3  -17.51   11.03
   0 -15  -3   11.32   18.50
   0  15   3  -20.16   12.18
   1  15   3  128.96   25.34
  -1 -15  -3   74.26   21.92
   1  15   3  177.72   27.33
  -1 -15  -3  207.88   37.10
   2  15   3   -2.95   13.38
  -2 -15  -3   13.20   17.98
  -2 -15  -3   37.88   17.83
   3  15   3    4.45   14.51
  -3 -15  -3   15.66   16.82
  -3 -15  -3    4.65   18.07
  -4 -15  -3   11.00   16.26
  -4 -15  -3    8.96   18.14
   4  15   3   13.94   15.26
   5  15   3   81.45   24.06
  -5 -15  -3   82.38   27.07
  -5 -15  -3   75.78   26.71
  -6 -15  -3   27.33   21.32
   6  15   3   -3.40   15.54
  -6 -15  -3   10.22   18.66
   2 -16  -3   61.80   26.86
  -2  16   3   80.91   20.39
  -1  16   3   98.72   23.19
   1 -16  -3   81.73   26.25
   0 -16  -3    8.48   18.55
   0  16   3   -7.99   14.26
  -1 -16  -3   27.17   20.60
  -2 -16  -3   54.18   22.74
  -2 -16  -3   68.47   25.01
   2  16   3   95.73   24.41
  -3 -16  -3    6.19   16.54
  -3 -16  -3   10.02   18.07
   3  16   3   10.16   16.15
  -4 -16  -3   -2.61   18.50
   4  16   3    2.66   16.45
  -4 -16  -3   30.35   19.76
  -3 -15   4   15.77   17.80
  -2 -15   4    5.93   16.59
  -1 -15   4    5.93   16.77
   0 -15   4   -6.63   15.99
   1 -15   4  -12.37   14.66
   2 -15   4   -1.99   15.73
  -5 -14   4   47.02   22.46
  -5 -14   4   55.23   24.36
  -4 -14   4    1.30   15.14
  -4 -14   4   19.01   17.40
  -4 -14   4   11.39   17.07
  -3 -14   4   13.34   16.49
  -2 -14   4   10.99   15.49
  -1 -14   4   20.07   17.05
   0 -14   4   24.13   17.70
   1 -14   4   -7.06   14.80
   2 -14   4   18.67   17.59
   3 -14   4   21.52   19.41
  -3  14  -4   -4.49   14.35
  -4  14  -4   -1.69   15.53
  -6 -13   4   -1.34   15.50
  -6 -13   4   14.13   19.96
  -5 -13   4    7.50   17.74
  -5 -13   4   24.72   17.98
  -4 -13   4   30.89   19.75
   4  13  -4   33.86   18.21
  -4 -13   4   83.15   23.15
  -4 -13   4   46.73   19.93
  -3 -13   4    5.96   13.87
  -3 -13   4   46.42   19.70
   3  13  -4   15.76   14.66
  -3 -13   4   16.11   14.74
   2  13  -4   12.22   14.96
  -2 -13   4    3.76   12.69
  -2 -13   4    9.15   14.36
  -1 -13   4  106.61   24.85
   0 -13   4   13.13   14.88
   1 -13   4   14.40   15.81
  -2  13  -4   -7.40   12.42
   2 -13   4   10.67   15.17
   3 -13   4    8.25   15.19
  -3  13  -4    2.18   13.45
  -4  13  -4   67.71   18.70
   4 -13   4   76.21   24.46
   5 -13   4   66.46   25.88
  -7 -12   4   12.39   18.76
   7  12  -4   20.34   17.71
  -7 -12   4   42.15   22.82
  -6 -12   4   -1.96   13.04
  -6 -12   4   28.18   19.33
   6  12  -4   -7.81   12.38
   5  12  -4    4.32   12.77
  -5 -12   4   -1.03   14.74
   5  12  -4    9.90   15.52
  -5 -12   4   -9.48   12.09
   4  12  -4  125.89   27.11
  -4 -12   4  110.52   25.57
  -4 -12   4   96.29   22.73
  -4 -12   4  103.44   26.03
  -3 -12   4    3.22   13.11
   3  12  -4   -7.25   10.79
  -3 -12   4   -0.98   11.21
  -3 -12   4   -7.96    9.99
   2  12  -4   16.61   13.64
  -2 -12   4    7.11   13.55
  -2 -12   4    9.68   11.99
  -1 -12   4  160.76   27.45
  -1 -12   4  194.38   26.28
   1  12  -4  197.09   27.84
   0 -12   4   -1.10    8.88
   0 -12   4    6.66   12.28
   0  12  -4   -7.44   10.53
   1 -12   4   -8.49   11.78
   2 -12   4   93.47   24.10
  -2  12  -4  116.34   20.97
  -3  12  -4   -5.23   11.62
   3 -12   4   -5.40   13.29
   4 -12   4    0.15   13.47
   5 -12   4   19.77   18.27
   6 -12   4   40.29   20.70
  -8 -11   4   35.10   22.82
  -8 -11   4   93.70   28.06
   8  11  -4   67.42   21.76
  -7 -11   4   41.53   19.65
  -7 -11   4   80.95   26.70
   7  11  -4   49.71   19.45
  -6 -11   4   37.19   19.84
  -6 -11   4   49.83   19.49
   6  11  -4   64.72   18.62
   5  11  -4   49.68   16.04
  -5 -11   4   53.33   17.30
  -5 -11   4   71.43   22.99
  -5 -11   4   62.16   21.03
   5  11  -4   54.97   19.88
   4  11  -4  111.55   19.23
  -4 -11   4   93.39   20.75
   4  11  -4  113.21   24.14
  -4 -11   4  112.80   24.01
  -4 -11   4   85.53   24.83
  -3 -11   4   -3.34    9.70
  -3 -11   4   -6.88    9.79
   3  11  -4    5.05   13.07
   3  11  -4    7.47    9.37
  -3 -11   4   22.74   14.33
  -2 -11   4  115.23   22.23
  -2 -11   4  112.77   24.61
   2  11  -4   74.82   19.85
  -2 -11   4  129.41   22.63
   1  11  -4  264.92   30.80
  -1 -11   4  258.21   29.17
  -1 -11   4  260.51   32.35
   0 -11   4   73.69   20.15
   0 -11   4  102.37   18.85
   0  11  -4   74.76   18.38
   1 -11   4    1.70   11.21
   1 -11   4   -2.58    7.86
  -1  11  -4   -5.55    9.84
  -2  11  -4  157.39   23.37
   2 -11   4  146.52   27.13
  -2  11  -4  191.77   22.67
   2 -11   4  185.68   21.15
   3 -11   4   30.27   16.18
  -3  11  -4   23.13   12.00
   4 -11   4    8.10   13.50
   5 -11   4   73.56   22.93
   6 -11   4   10.98   16.74
  -8 -10   4   73.48   27.79
   8  10  -4   51.85   20.12
  -8 -10   4   34.99   22.07
   7  10  -4   -2.27   12.10
  -7 -10   4   -0.43   16.28
  -7 -10   4   13.14   16.72
  -6 -10   4   -1.16   14.43
   6  10  -4   20.02   12.94
  -6 -10   4   15.30   14.95
   5  10  -4  126.12   21.19
  -5 -10   4  185.78   30.93
   5  10  -4  134.73   27.83
  -5 -10   4  164.15   23.28
  -5 -10   4   74.11   21.21
   4  10  -4  236.93   32.53
   4  10  -4  229.48   24.65
  -4 -10   4  269.75   28.27
  -4 -10   4  168.94   29.22
  -4 -10   4  166.00   28.16
  -3 -10   4    7.13   12.66
   3  10  -4   31.38   11.10
  -3 -10   4   32.23   15.31
   3  10  -4   44.55   16.08
  -3 -10   4   23.27   13.91
  -2 -10   4   30.53   15.09
  -2 -10   4   13.77   11.25
   2  10  -4   11.36    8.02
   2  10  -4    9.94   10.65
  -2 -10   4   -7.02    7.95
   1  10  -4  148.21   14.79
  -1 -10   4  157.67   23.19
  -1 -10   4  115.24   21.08
   1  10  -4  151.23   23.73
   0 -10   4  389.38   30.98
   0  10  -4  422.14   33.60
   0 -10   4  453.20   36.34
   1 -10   4   85.79   19.82
   1 -10   4   86.77   15.97
  -1  10  -4   88.48   15.92
  -1  10  -4   64.17   16.17
   2 -10   4  105.06   16.73
  -2  10  -4  130.90   21.06
  -2  10  -4  127.70   17.87
   2 -10   4  107.58   22.12
  -3  10  -4   88.98   18.41
   3 -10   4   65.82   19.60
  -3  10  -4  106.07   15.70
   3 -10   4  123.42   17.80
   4 -10   4   17.12   13.49
   5 -10   4   65.84   21.54
   6 -10   4   51.19   20.07
   7 -10   4   -0.13   14.62
  -9  -9   4    3.87   17.31
   9   9  -4   -8.01   15.97
  -9  -9   4   45.30   21.98
  -8  -9   4    7.59   16.31
   8   9  -4   15.71   15.41
  -8  -9   4   11.87   17.18
  -7  -9   4  119.29   27.47
  -7  -9   4  117.01   27.01
   7   9  -4  119.63   23.34
  -6  -9   4   40.14   18.75
   6   9  -4   56.47   19.11
   6   9  -4   15.73   13.34
  -6  -9   4   13.73   14.50
  -5  -9   4    0.51   12.00
  -5  -9   4    4.78    9.61
  -5  -9   4    4.90   12.37
   5   9  -4  -13.45    9.41
   5   9  -4    5.01   10.22
  -4  -9   4  316.28   37.10
   4   9  -4  329.64   36.39
   4   9  -4  349.34   27.87
  -4  -9   4  344.99   38.78
  -4  -9   4  382.10   29.40
   3   9  -4   12.45   11.43
   3   9  -4    6.53    7.92
  -3  -9   4    3.67    9.72
  -3  -9   4   -2.58    8.40
  -3  -9   4   -5.14    9.17
   2   9  -4  192.34   26.29
  -2  -9   4  164.39   24.35
   2   9  -4  185.19   17.62
  -2  -9   4  149.48   25.48
  -2  -9   4  199.47   24.60
   1   9  -4  277.52   18.80
  -1  -9   4  308.78   30.29
  -1  -9   4  302.33   28.94
   1   9  -4  272.66   29.14
   0  -9   4  173.25   21.19
   0  -9   4  168.23   24.37
   0   9  -4  146.18   21.68
   0   9  -4  185.96   13.31
   1  -9   4  241.86   29.67
  -1   9  -4  235.97   25.18
  -1   9  -4  261.79   20.51
   1  -9   4  212.57   22.79
  -2   9  -4  599.38   39.52
  -2   9  -4  638.06   33.47
   2  -9   4  633.93   36.89
   2  -9   4  620.12   44.43
   3  -9   4   64.45   13.88
  -3   9  -4   94.50   12.35
  -3   9  -4   74.38   16.56
   3  -9   4   71.64   19.03
  -4   9  -4   -0.71    9.59
   4  -9   4   -2.92    6.98
   4  -9   4    6.68   11.50
   5  -9   4   88.43   16.34
  -5   9  -4   98.29   19.33
   5  -9   4   73.34   20.73
   6  -9   4  185.23   31.96
   7  -9   4   23.98   16.70
   8  -9   4   37.28   20.11
   9   8  -4  -12.53   13.79
  -9  -8   4    4.12   16.99
  -9  -8   4    4.75   16.30
  -8  -8   4   27.31   19.85
   8   8  -4   51.59   18.35
  -8  -8   4   31.60   18.66
  -7  -8   4  148.03   28.36
  -7  -8   4  186.80   33.19
   7   8  -4  228.62   30.91
  -6  -8   4   17.02   13.45
   6   8  -4    8.03   12.46
  -6  -8   4   10.55   12.25
   6   8  -4    5.95   10.46
   5   8  -4   12.61   11.41
  -5  -8   4   -4.41   11.08
   5   8  -4   11.02   12.54
  -5  -8   4    7.13    8.10
  -5  -8   4   -2.74   11.09
  -4  -8   4  995.33   61.26
  -4  -8   4 1066.31   53.42
   4   8  -4 1066.43   63.53
  -4  -8   4 1041.08   62.23
   4   8  -4 1073.21   54.25
  -3  -8   4  163.34   25.14
  -3  -8   4  178.20   26.00
  -3  -8   4  223.20   22.62
   3   8  -4  161.24   24.61
   3   8  -4  171.77   18.61
  -2  -8   4   15.64    9.34
  -2  -8   4   13.40   10.15
   2   8  -4   -2.37    8.07
  -2  -8   4   -3.28    9.25
   2   8  -4   11.10    6.77
   1   8  -4  413.24   31.97
  -1  -8   4  386.92   29.85
  -1  -8   4  431.67   31.30
   1   8  -4  406.64   22.49
   0  -8   4  359.64   20.33
   0   8  -4  329.33   17.81
   0  -8   4  335.53   26.15
   0   8  -4  370.53   28.93
   0  -8   4  283.56   28.49
  -1   8  -4   15.75    8.83
   1  -8   4   16.02   11.34
  -1   8  -4   17.25    9.95
   1  -8   4   19.20    9.14
  -1   8  -4   29.30    5.23
   2  -8   4  251.15   22.78
  -2   8  -4  225.69   17.08
  -2   8  -4  230.17   24.17
   2  -8   4  263.32   30.06
  -2   8  -4  258.10   13.94
  -3   8  -4  538.22   36.53
  -3   8  -4  568.12   26.17
   3  -8   4  602.82   42.10
   3  -8   4  596.62   34.64
   4  -8   4  307.25   34.13
   4  -8   4  250.38   23.41
  -4   8  -4  240.81   25.61
   5  -8   4   66.23   19.33
   5  -8   4  125.45   18.64
  -5   8  -4   70.12   16.91
   6  -8   4  204.30   31.42
  -6   8  -4  131.55   22.11
   6  -8   4  165.85   22.26
   7  -8   4   24.53   16.98
   8  -8   4    9.24   15.32
  10   7  -4   24.58   20.02
   9   7  -4   -5.92   13.68
  -9  -7   4  -10.64   12.80
  -9  -7   4    8.37   16.90
  -8  -7   4    5.46   14.83
  -8  -7   4   11.90   16.02
   8   7  -4   -4.14   11.93
  -7  -7   4  150.73   30.43
   7   7  -4  122.03   23.51
  -7  -7   4  130.38   26.36
  -6  -7   4   -0.54   10.71
   6   7  -4    5.25   11.59
  -6  -7   4    6.81   11.91
   6   7  -4    2.60    9.46
   5   7  -4   11.88   12.88
  -5  -7   4    7.27   12.10
  -5  -7   4    2.00   10.57
  -5  -7   4   17.10    8.44
   5   7  -4    3.65    9.37
   4   7  -4 1098.76   53.93
   4   7  -4  951.22   60.77
  -4  -7   4 1128.72   51.97
  -4  -7   4  988.62   59.90
  -3  -7   4  214.69   26.86
   3   7  -4  210.03   19.61
   3   7  -4  160.63   24.06
  -3  -7   4  298.68   31.03
  -3  -7   4  247.58   21.63
   2   7  -4   41.29    8.82
  -2  -7   4   57.00   14.09
  -2  -7   4   59.45   15.34
   2   7  -4   48.28   14.38
  -2  -7   4   61.56   13.05
  -1  -7   4  156.44   13.87
   1   7  -4  159.25   21.09
  -1  -7   4  135.42   18.04
  -1  -7   4  120.09   18.47
   1   7  -4  146.58   11.93
   0  -7   4   40.11   11.46
   0   7  -4   46.00   12.66
   0  -7   4   42.42    7.29
   0   7  -4   31.77    5.57
   0  -7   4   39.97   12.19
   1  -7   4  240.11   22.43
  -1   7  -4  254.91   17.80
  -1   7  -4  293.82   25.46
  -1   7  -4  240.00   12.14
   1  -7   4  309.33   28.10
  -2   7  -4 1173.81   44.69
  -2   7  -4 1187.49   48.23
  -2   7  -4 1148.87   58.37
   2  -7   4 1195.35   55.82
  -2   7  -4 1140.32   45.24
   2  -7   4 1190.61   62.12
   3  -7   4  572.50   33.75
  -3   7  -4  624.84   28.20
  -3   7  -4  518.29   35.43
   3  -7   4  562.85   39.55
   4  -7   4   73.28   17.80
   4  -7   4   83.18   14.56
  -4   7  -4   73.68   11.50
  -4   7  -4   83.27   16.17
  -5   7  -4   48.83   14.42
  -5   7  -4   75.74   14.15
   5  -7   4   66.78   13.95
   5  -7   4   69.60   18.58
   6  -7   4  298.65   35.75
   6  -7   4  274.43   27.22
  -6   7  -4  291.32   29.62
   7  -7   4   40.72   14.30
   7  -7   4   30.19   15.84
  -7   7  -4   51.44   16.34
  -8   7  -4   -1.27   11.92
   8  -7   4    8.82   14.70
 -10  -6   4   70.55   29.15
  10   6  -4    0.90   16.49
 -10  -6   4   28.66   20.62
  -9  -6   4  -14.63   14.14
   9   6  -4   -3.91   13.43
  -9  -6   4   -6.92   13.76
  -8  -6   4   24.89   18.14
  -8  -6   4   19.76   17.25
   8   6  -4   -0.34   12.73
  -7  -6   4   14.48   14.81
   7   6  -4   30.64   14.91
  -7  -6   4   23.48   16.19
   6   6  -4   56.13   18.23
  -6  -6   4   61.17   19.05
  -6  -6   4   65.67   19.26
   6   6  -4   69.03   16.60
  -5  -6   4   16.37    7.56
  -5  -6   4   11.22   12.20
  -5  -6   4    3.37   10.95
   5   6  -4   18.38   11.06
   5   6  -4   -6.42    9.11
   4   6  -4    0.91    7.79
  -4  -6   4   21.06   11.93
  -4  -6   4   13.82    7.32
   4   6  -4   14.86   11.27
  -4  -6   4    2.31   10.01
   3   6  -4  497.78   29.63
  -3  -6   4  491.55   29.37
  -3  -6   4  525.19   36.64
   3   6  -4  567.04   38.29
  -3  -6   4  566.80   37.60
   2   6  -4    4.60    8.29
  -2  -6   4   12.41    7.39
  -2  -6   4   26.68   11.19
   2   6  -4    6.25    5.48
  -2  -6   4   17.71   10.25
   1   6  -4   -4.02    3.28
  -1  -6   4   -6.21    6.04
  -1  -6   4    4.91    6.33
  -1  -6   4   -3.18    4.57
  -1  -6   4    0.60    6.24
   1   6  -4   -3.62    5.95
   0   6  -4  989.00   39.31
   0  -6   4 1012.56   40.67
   0  -6   4 1024.04   50.50
   0  -6   4 1032.12   50.99
   0   6  -4  976.16   51.48
   1  -6   4   15.82    7.50
  -1   6  -4   11.56    8.21
  -1   6  -4   25.38    7.14
   1  -6   4   20.11    9.18
  -2   6  -4  806.95   32.48
   2  -6   4  776.14   40.82
  -2   6  -4  742.35   42.66
   2  -6   4  762.15   44.91
  -2   6  -4  804.71   31.35
  -3   6  -4  310.78   17.88
   3  -6   4  288.98   28.60
  -3   6  -4  338.41   25.59
   3  -6   4  279.40   22.15
  -3   6  -4  331.34   16.95
   4  -6   4   35.93   10.49
  -4   6  -4   27.45   10.79
  -4   6  -4   13.19    7.26
   4  -6   4   10.52    9.99
  -5   6  -4   -6.50    7.63
   5  -6   4   11.29    8.19
   5  -6   4    8.10   10.73
   6  -6   4  277.04   26.85
   6  -6   4  215.41   29.56
  -6   6  -4  223.50   26.60
   7  -6   4   64.62   18.74
   7  -6   4   47.86   15.14
  -7   6  -4   28.11   13.91
  -8   6  -4   -8.88   10.90
  -9   6  -4   18.50   16.38
  10   5  -4   17.74   17.81
 -10  -5   4   -2.95   18.15
 -10  -5   4   10.71   19.79
  -9  -5   4   -4.38   15.98
   9   5  -4    1.29   14.11
  -9  -5   4    3.76   16.22
  -8  -5   4   -8.62   11.70
   8   5  -4   -4.77   11.11
  -8  -5   4   -5.47   12.98
  -7  -5   4   15.81   13.44
  -7  -5   4   -0.23   12.52
   7   5  -4    0.26   10.70
   6   5  -4    3.70   10.66
  -6  -5   4   24.39   13.67
  -6  -5   4   32.64   14.41
   6   5  -4    8.26   10.25
   5   5  -4  133.68   23.56
  -5  -5   4  213.20   26.28
   5   5  -4  143.80   20.28
  -5  -5   4  161.25   13.14
  -5  -5   4  179.63   26.09
  -4  -5   4  141.57   22.99
  -4  -5   4  173.07   22.95
   4   5  -4  170.42   19.01
   4   5  -4  118.41   21.76
  -4  -5   4  136.79   12.93
   3   5  -4 1172.76   63.91
  -3  -5   4 1304.15   54.68
  -3  -5   4 1282.88   62.31
  -3  -5   4 1206.87   62.78
   3   5  -4 1247.46   55.96
  -2  -5   4   89.95   16.08
   2   5  -4   82.37   15.83
   2   5  -4   84.43   10.51
  -2  -5   4   81.64   11.52
  -2  -5   4   73.62   15.11
  -1  -5   4    4.98    4.52
  -1  -5   4   11.02    7.41
  -1  -5   4   11.74    6.45
   1   5  -4    6.90    4.03
  -1  -5   4    2.03    5.94
   1   5  -4    3.42    7.60
   0   5  -4  728.64   28.90
   0   5  -4  781.22   41.43
   0  -5   4  731.36   38.78
   0  -5   4  763.44   29.86
   0  -5   4  718.32   27.21
   0  -5   4  692.85   38.62
   1  -5   4   10.36    6.60
  -1   5  -4   20.97    6.20
   1  -5   4   24.17    9.16
  -1   5  -4   13.02    7.96
  -2   5  -4   56.78   12.15
   2  -5   4   54.31   12.66
  -2   5  -4   57.15    5.22
   2  -5   4   30.78    9.15
   3  -5   4  109.85   14.92
   3  -5   4  103.35   16.80
  -3   5  -4   78.70   14.56
  -3   5  -4   89.79    9.71
  -3   5  -4   76.31    8.13
   4  -5   4    8.08    6.97
  -4   5  -4    5.26    7.55
   4  -5   4   -0.51    7.79
   5  -5   4   27.33   10.39
  -5   5  -4   14.14    9.21
   5  -5   4   21.51   12.53
   6  -5   4  164.61   25.08
   6  -5   4  156.65   21.15
  -6   5  -4  129.60   21.69
  -7   5  -4   26.64   13.06
   7  -5   4   85.99   17.83
   7  -5   4  107.17   22.27
  -8   5  -4    8.44   12.74
  -9   5  -4   20.75   15.56
 -10  -4   4   -3.33   16.51
  10   4  -4   -7.72   14.25
 -10  -4   4   -1.88   17.84
  -9  -4   4   -4.78   14.07
   9   4  -4    0.72   12.80
  -9  -4   4    0.72   14.96
   8   4  -4   60.79   18.36
  -8  -4   4   89.75   24.83
  -8  -4   4   74.71   21.00
  -7  -4   4   77.89   22.00
   7   4  -4   56.36   16.53
  -7  -4   4   59.24   17.52
  -6  -4   4   46.34   15.04
  -6  -4   4   41.28   16.63
   6   4  -4   30.38   13.39
   5   4  -4  117.37   18.68
   5   4  -4  213.23   28.52
  -5  -4   4  187.82   27.05
  -5  -4   4  197.87   23.63
  -5  -4   4  177.51   11.33
   4   4  -4   -0.08    5.48
   4   4  -4   21.04   10.55
  -4  -4   4    2.69    3.91
  -4  -4   4   11.65    9.09
  -4  -4   4   -1.18    7.42
   4   4  -4   -4.34    5.96
  -3  -4   4   13.32    5.13
  -3  -4   4    9.93    7.73
  -3  -4   4   14.62    8.55
   3   4  -4    5.83    5.99
   3   4  -4   10.04    6.44
   3   4  -4    6.67    7.92
  -2  -4   4   91.44   10.59
  -2  -4   4  103.36   16.35
  -2  -4   4  137.51   17.24
   2   4  -4   97.60   15.94
   2   4  -4   93.68   10.91
  -1  -4   4 1598.87   70.54
  -1  -4   4 1553.75   69.64
  -1  -4   4 1609.05   61.88
   1   4  -4 1618.44   72.47
  -1  -4   4 1587.51   66.95
   1   4  -4 1582.67   61.70
   0   4  -4  336.93   23.42
   0  -4   4  305.78   21.07
   0  -4   4  306.29   13.73
   0   4  -4  303.13   13.32
   0  -4   4  316.38   22.02
   0  -4   4  311.60   14.32
  -1   4  -4  182.82   11.29
  -1   4  -4  145.27   16.82
   1  -4   4  190.60   18.09
   1  -4   4  179.24   17.93
  -2   4  -4   70.98   12.37
  -2   4  -4   68.93    5.73
   2  -4   4   56.20   11.89
   2  -4   4   90.39   13.09
  -2   4  -4   64.68    5.24
   3  -4   4    3.63    5.56
   3  -4   4   -0.36    6.29
  -3   4  -4    9.12    7.16
  -3   4  -4    5.39    4.05
   4  -4   4   11.46    7.46
   4  -4   4   12.51    8.95
  -4   4  -4   -5.62    5.61
  -5   4  -4  250.46   25.25
   5  -4   4  298.44   20.88
   5  -4   4  271.29   28.12
   5  -4   4  239.29   23.51
  -6   4  -4   10.21    9.10
   6  -4   4   10.82    9.55
   6  -4   4   30.07   13.60
   6  -4   4   21.68   10.30
  -7   4  -4   81.30   19.19
   7  -4   4  131.01   21.11
   7  -4   4  134.31   20.28
  -8   4  -4   -7.92    9.49
  -9   4  -4   16.04   15.42
 -10   4  -4   20.77   18.05
  10   3  -4    8.64   17.51
 -10  -3   4   -5.98   15.81
   9   3  -4    5.55   13.32
  -9  -3   4   13.73   14.85
  -9  -3   4    3.84   14.78
  -8  -3   4  116.91   23.61
   8   3  -4   97.01   22.18
  -8  -3   4  111.98   25.89
   7   3  -4    5.44   10.77
  -7  -3   4   -5.84    9.46
  -7  -3   4    2.79   10.98
   6   3  -4  200.31   25.27
  -6  -3   4  122.35   19.82
  -6  -3   4   95.02   20.11
  -5  -3   4  218.51   27.53
  -5  -3   4  215.05   23.66
   5   3  -4  217.63   27.54
   5   3  -4  250.02   24.91
  -4  -3   4   73.65   13.75
  -4  -3   4   76.18    6.06
  -4  -3   4   73.69   15.35
   4   3  -4   73.86   15.90
   4   3  -4   81.72   14.10
  -3  -3   4  453.07   30.94
  -3  -3   4  463.90   28.80
   3   3  -4  475.99   32.57
  -3  -3   4  465.74   21.31
   3   3  -4  500.10   22.88
   3   3  -4  418.23   26.13
   2   3  -4   94.34   10.71
   2   3  -4   84.73    9.49
  -2  -3   4   83.34   13.01
   2   3  -4   60.87   12.80
  -2  -3   4   76.82    9.81
  -2  -3   4   92.05    8.92
  -2  -3   4   99.57   15.14
  -1  -3   4  848.59   37.78
  -1  -3   4  805.24   41.56
  -1  -3   4  849.46   40.86
   1   3  -4  837.51   34.86
   1   3  -4  768.17   42.25
  -1  -3   4  870.62   35.02
   0   3  -4  638.36   34.36
   0  -3   4  626.04   33.00
   0  -3   4  678.40   34.71
   0  -3   4  637.01   24.25
   0  -3   4  554.24   25.29
   0  -3   4  638.81   31.43
  -1   3  -4   70.37   11.92
   1  -3   4   73.81   12.14
   1  -3   4   77.30   11.56
   1  -3   4   74.54   11.61
  -1   3  -4   72.57    6.82
   2  -3   4  918.35   45.81
  -2   3  -4  958.68   35.86
   2  -3   4  904.55   43.39
  -2   3  -4  865.66   44.66
  -3   3  -4   13.72    5.05
   3  -3   4   18.12    5.21
   3  -3   4   23.87    7.80
  -3   3  -4   16.34    7.30
   3  -3   4    7.61    7.57
   4  -3   4   -7.98    4.17
  -4   3  -4   -3.85    5.31
   4  -3   4   -6.41    5.77
   4  -3   4    0.33    4.68
   5  -3   4  396.26   25.33
  -5   3  -4  386.59   29.80
   5  -3   4  398.98   30.60
   5  -3   4  383.31   27.33
   6  -3   4   -1.63    6.79
   6  -3   4   16.63    9.60
  -6   3  -4   30.04   11.41
   7  -3   4    1.28    8.86
   7  -3   4   -9.07    8.61
  -7   3  -4   -3.97    9.05
   8  -3   4  146.70   23.40
  -8   3  -4  167.50   27.04
   9  -3   4   10.12   14.25
  -9   3  -4   -4.80   11.76
 -10   3  -4   -7.12   12.59
  10   2  -4   -4.87   15.18
 -10  -2   4   -6.55   15.13
  -9  -2   4   27.93   16.21
  -9  -2   4   42.22   19.66
   9   2  -4   98.76   24.58
   8   2  -4  236.25   32.21
  -8  -2   4  245.17   31.06
  -8  -2   4  281.57   39.13
   7   2  -4  364.83   36.26
  -7  -2   4  360.01   33.58
  -7  -2   4  364.32   40.43
   6   2  -4    8.45    9.83
  -6  -2   4    9.52   10.81
  -6  -2   4   21.84   11.41
  -5  -2   4 1034.47   57.84
  -5  -2   4 1018.40   52.75
   5   2  -4 1099.29   60.85
   5   2  -4 1129.29   55.69
   4   2  -4  380.71   25.62
   4   2  -4  357.58   29.07
  -4  -2   4  345.82   24.72
  -4  -2   4  372.29   28.23
   3   2  -4  696.46   42.00
  -3  -2   4  770.06   29.54
   3   2  -4  820.94   38.61
  -3  -2   4  719.53   41.03
  -3  -2   4  781.45   38.57
  -2  -2   4  300.10   15.00
   2   2  -4  329.92   18.96
   2   2  -4  284.47   22.39
  -2  -2   4  309.04   20.45
   2   2  -4  320.59   15.93
  -2  -2   4  299.92   22.21
  -2  -2   4  337.11   19.30
  -1  -2   4 2966.79  115.18
  -1  -2   4 3131.84  112.81
   1   2  -4 3045.89  117.00
   1   2  -4 3112.39  115.82
  -1  -2   4 3109.25  122.19
  -1  -2   4 3046.31  116.42
   1   2  -4 2910.27  121.61
  -1  -2   4 3061.90  119.07
   1   2  -4 2985.45  112.63
   0  -2   4  548.84   26.88
   0  -2   4  519.16   22.25
   0   2  -4  471.63   28.83
   0  -2   4  570.33   21.84
   0  -2   4  546.83   29.76
   0  -2   4  527.70   28.46
  -1   2  -4    1.78    3.06
   1  -2   4   -3.53    4.39
  -1   2  -4   -0.73    4.48
   1  -2   4    6.80    5.11
   1  -2   4    1.87    1.46
   1  -2   4    7.19    4.66
  -2   2  -4  550.05   22.61
   2  -2   4  501.23   29.10
   2  -2   4  511.18   22.09
   2  -2   4  506.92   27.92
  -2   2  -4  484.77   28.70
  -3   2  -4  404.40   20.58
  -3   2  -4  386.67   25.61
   3  -2   4  371.35   24.18
   3  -2   4  426.65   26.76
   3  -2   4  399.73   20.58
  -4   2  -4    4.15    5.86
   4  -2   4   10.67    7.68
   4  -2   4    2.40    5.12
   4  -2   4    6.59    5.82
   5  -2   4  530.18   33.87
   5  -2   4  590.84   32.46
  -5   2  -4  573.82   36.29
   6  -2   4  221.23   22.58
  -6   2  -4  250.15   26.54
   6  -2   4  208.32   24.25
   7  -2   4   24.93   11.72
  -7   2  -4   24.03   11.14
   7  -2   4   32.81   12.64
   8  -2   4   71.12   17.36
  -8   2  -4   65.24   17.35
   9  -2   4   84.58   20.35
  -9   2  -4   55.51   17.77
 -10   2  -4    0.42   12.74
  10  -2   4   29.33   17.36
 -10  -1   4   -8.69   15.45
  10   1  -4   11.03   15.75
  -9  -1   4   21.06   15.45
  -9  -1   4   17.85   15.87
   9   1  -4   10.41   13.74
   8   1  -4  360.90   39.26
  -8  -1   4  493.20   37.00
  -8  -1   4  416.80   43.42
  -7  -1   4  378.08   39.42
  -7  -1   4  315.26   29.83
   7   1  -4  359.39   35.45
  -6  -1   4    7.18   10.07
   6   1  -4   -7.58    7.86
  -6  -1   4   13.15    9.56
   5   1  -4 1108.82   59.58
  -5  -1   4 1063.31   51.71
   5   1  -4 1081.33   55.00
  -5  -1   4  998.85   56.30
   4   1  -4 1435.95   63.93
   4   1  -4 1293.34   67.31
  -4  -1   4 1451.83   61.34
  -4  -1   4 1347.39   65.73
   3   1  -4   85.93   11.68
  -3  -1   4  105.33   15.67
  -3  -1   4   98.07   12.07
   3   1  -4   79.49   12.10
   3   1  -4  112.37   16.40
   2   1  -4 1771.53   78.11
  -2  -1   4 1754.15   76.05
   2   1  -4 1756.05   72.40
   2   1  -4 1911.78   68.24
  -2  -1   4 1817.32   71.96
   1   1  -4 4169.57  151.30
  -1  -1   4 4287.13  158.16
   1   1  -4 4120.39  150.96
   1   1  -4 3760.00  157.03
  -1  -1   4 4012.12  153.65
   0  -1   4   40.32    8.45
   0   1  -4   36.09    7.88
   0   1  -4   37.79    6.24
   0  -1   4   40.15    6.43
   0  -1   4   47.71    5.80
   0  -1   4   34.50    7.68
  -1   1  -4  832.96   40.66
  -1   1  -4  885.29   33.73
   1  -1   4  909.51   41.06
  -1   1  -4  893.45   34.55
   1  -1   4  869.30   39.45
   1  -1   4  841.22   39.36
   1  -1   4  828.63   33.85
   2  -1   4  516.23   27.92
   2  -1   4  467.62   27.45
   2  -1   4  532.97   22.97
  -2   1  -4  523.91   28.32
  -2   1  -4  508.78   23.10
   2  -1   4  472.65   26.68
  -3   1  -4 2415.71  100.13
  -3   1  -4 2511.32   93.44
   3  -1   4 2403.38   93.00
   3  -1   4 2360.90   96.83
  -4   1  -4   21.26    8.28
   4  -1   4   27.33    7.57
   4  -1   4   27.85    8.63
   5  -1   4  889.92   46.35
  -5   1  -4  820.19   46.90
   5  -1   4  894.28   43.72
   6  -1   4  172.74   20.05
  -6   1  -4  160.23   21.43
   6  -1   4  133.93   20.09
   7  -1   4  103.43   19.02
  -7   1  -4   91.16   18.40
  -8   1  -4    7.93   11.35
   8  -1   4   12.85   10.91
  -9   1  -4   31.25   15.14
   9  -1   4   66.51   18.22
  10  -1   4   18.12   16.77
 -10   1  -4    6.67   13.08
 -10   0   4   -6.01   15.04
   9   0  -4   -7.91   11.88
  -9   0   4    4.32   14.32
   8   0  -4  130.19   25.05
  -8   0   4   88.11   22.52
  -8   0   4  173.72   23.84
   8   0  -4  132.60   23.07
  -7   0   4  365.94   37.33
   7   0  -4  287.13   32.89
  -7   0   4  360.38   30.52
   6   0  -4    2.97    9.02
  -6   0   4    2.95    9.37
  -6   0   4   -1.65    7.01
  -5   0   4  835.17   47.79
   5   0  -4  860.42   46.97
  -5   0   4  832.78   42.06
   4   0  -4  803.09   45.01
  -4   0   4  790.89   43.23
   4   0  -4  816.28   42.51
  -4   0   4  776.83   37.87
  -3   0   4 1190.84   54.69
   3   0  -4 1103.93   55.63
  -3   0   4 1166.96   48.96
   3   0  -4 1191.96   53.09
   2   0  -4 4687.06  179.48
  -2   0   4 5101.01  187.12
  -2   0   4 4884.64  182.21
   2   0  -4 4680.98  186.58
  -2   0   4 4877.55  176.62
   2   0  -4 4944.50  177.23
   1   0  -4  198.69   12.38
  -1   0   4  182.57   14.69
  -1   0   4  235.45   16.38
   1   0  -4  210.85   15.77
   0   0   4 1460.96   62.67
   0   0   4 1533.01   60.75
   0   0  -4 1581.59   65.09
   0   0  -4 1594.22   60.92
   0   0   4 1582.79   64.68
   1   0   4 1512.74   63.33
  -1   0  -4 1621.24   60.98
  -1   0  -4 1484.16   65.03
   1   0   4 1628.72   65.47
   1   0   4 1522.83   60.34
  -1   0  -4 1611.50   58.59
  -2   0  -4 3904.39  139.46
   2   0   4 3809.04  139.15
  -2   0  -4 3633.23  145.54
   2   0   4 3811.29  145.57
   2   0   4 3663.66  141.71
   3   0   4 2843.35  117.43
  -3   0  -4 3093.95  115.59
   3   0   4 3126.92  115.58
  -3   0  -4 3027.54  121.42
  -4   0  -4  245.70   17.69
   4   0   4  233.96   19.24
  -4   0  -4  241.52   20.23
   4   0   4  238.25   17.77
   5   0   4  217.97   22.36
   5   0   4  199.38   19.44
  -5   0  -4  158.58   20.00
   6   0   4  365.36   27.32
   6   0   4  385.25   29.44
   7   0   4    2.71    8.18
   8   0   4   92.36   19.36
   9   0   4  121.59   24.21
  -9   0  -4  115.63   22.75
  10   0   4    3.07   13.89
 -10   0  -4   -7.55   10.49
 -10   1   4    7.31   17.05
   9  -1  -4   29.13   16.18
  -9   1   4   21.80   16.10
   8  -1  -4   80.78   19.75
  -8   1   4  101.41   19.68
  -8   1   4   75.44   20.74
   7  -1  -4  114.32   21.96
  -7   1   4  100.72   17.87
  -7   1   4   92.11   20.30
   6  -1  -4    8.19    9.07
  -6   1   4    1.01    9.07
  -6   1   4    6.73    7.98
  -5   1   4  402.03   24.47
  -5   1   4  422.23   20.32
   5  -1  -4  346.47   28.13
  -5   1   4  328.12   27.55
   4  -1  -4 2198.55   96.42
  -4   1   4 2291.65   85.00
  -4   1   4 2209.51   93.74
   4  -1  -4 2220.41   84.19
  -4   1   4 2172.87   86.80
   3  -1  -4 2553.14  106.73
  -3   1   4 2563.90   97.12
   3  -1  -4 2701.78   97.23
  -3   1   4 2590.37   97.46
  -3   1   4 2508.67  103.56
  -2   1   4   59.54    5.51
  -2   1   4   64.35   10.50
   2  -1  -4   49.05    5.77
  -2   1   4   47.66    9.17
   2  -1  -4   54.41    5.73
   2  -1  -4   51.78    9.72
  -2   1   4   45.39    5.89
  -1   1   4 7748.82  280.96
   1  -1  -4 7451.22  278.90
  -1   1   4 7154.10  275.40
   1  -1  -4 7852.44  270.60
   1  -1  -4 7515.74  281.29
  -1   1   4 7732.76  274.26
   0  -1  -4   30.52    7.24
   0   1   4   35.73    6.95
   0   1   4   43.09    7.85
   0   1   4   22.39    6.27
   0  -1  -4   46.13    7.93
   1   1   4 3624.09  134.02
   1   1   4 3763.71  137.45
  -1  -1  -4 3726.86  134.06
   1   1   4 3403.99  133.24
  -1  -1  -4 3653.02  130.17
  -1  -1  -4 3474.87  137.36
   1   1   4 3536.31  128.80
  -2  -1  -4  802.72   39.24
   2   1   4  841.16   37.19
  -2  -1  -4  865.70   37.49
   3   1   4 4346.49  166.73
   3   1   4 4407.69  165.61
  -3  -1  -4 4516.24  171.62
   4   1   4  137.95   15.45
   4   1   4  159.65   17.90
  -4  -1  -4  149.59   12.48
   5   1   4  873.59   46.26
   5   1   4  849.85   44.34
  -5  -1  -4  854.75   40.75
   6   1   4  206.24   22.61
   6   1   4  132.74   20.11
   7   1   4   26.48   11.58
   8   1   4  124.74   21.63
   9   1   4  254.70   32.38
  10   1   4   29.51   16.39
 -11  -1  -4   14.31   17.86
  11   1   4   -0.46   15.71
 -10   2   4   -0.85   15.64
   9  -2  -4    2.98   13.32
  -9   2   4    6.93   13.92
   8  -2  -4   83.42   21.01
  -8   2   4   77.83   17.39
  -8   2   4   80.02   21.64
   7  -2  -4  180.48   26.17
  -7   2   4  206.03   22.52
  -7   2   4  213.57   28.14
  -6   2   4  274.08   29.31
  -6   2   4  351.25   24.31
  -5   2   4   10.19    8.16
   5  -2  -4   29.56    6.78
  -5   2   4   22.34    7.63
  -4   2   4 1377.30   56.43
  -4   2   4 1429.55   57.75
   4  -2  -4 1361.68   56.74
  -4   2   4 1383.83   63.03
  -3   2   4  876.22   35.93
  -3   2   4  906.43   43.50
   3  -2  -4  871.69   38.37
   3  -2  -4  901.84   43.88
  -3   2   4  935.38   39.29
  -3   2   4  887.92   42.55
  -2   2   4  141.10   13.00
   2  -2  -4  146.49   11.03
  -2   2   4  135.98   11.26
  -2   2   4  148.90   13.51
  -1   2   4 4571.47  169.04
   1  -2  -4 4459.39  168.99
  -1   2   4 4581.97  168.25
  -1   2   4 4250.50  167.89
  -1   2   4 4539.77  164.35
   0   2   4 3643.95  132.14
   0   2   4 3706.70  133.14
   0  -2  -4 3491.20  133.56
   0   2   4 3683.96  136.32
   0  -2  -4 3641.69  136.68
   0   2   4 3562.90  136.37
   0  -2  -4 3553.31  138.98
   1   2   4   20.04    5.14
  -1  -2  -4   34.34    5.73
  -1  -2  -4   20.77    5.33
   1   2   4   27.94    5.82
  -1  -2  -4   34.05    7.31
   1   2   4   20.26    6.07
   1   2   4   33.60    5.25
  -2  -2  -4 2711.45  108.56
  -2  -2  -4 2793.26  106.78
   2   2   4 2748.66  106.43
  -2  -2  -4 2761.96  100.71
   2   2   4 2786.77  106.10
   3   2   4 4082.10  160.37
   3   2   4 4428.27  161.33
   4   2   4  158.15   16.77
  -4  -2  -4  150.88   10.95
   4   2   4  175.31   18.55
   5   2   4  215.41   21.45
   5   2   4  192.66   22.14
   6   2   4  486.71   33.34
   7   2   4  961.81   54.70
   8   2   4  193.25   27.70
   9   2   4  196.85   29.70
 -10  -2  -4   23.88   17.65
  10   2   4    2.96   14.02
 -11  -2  -4    8.21   17.82
 -11  -2  -4   14.30   20.04
  11   2   4   -3.09   16.04
 -10   3   4   46.64   20.89
   9  -3  -4   17.77   15.65
  -9   3   4   45.68   19.07
   8  -3  -4  148.89   26.84
  -8   3   4  158.03   27.08
   7  -3  -4  471.57   38.60
  -7   3   4  432.40   35.28
  -7   3   4  479.53   31.69
  -6   3   4   -3.80    7.90
  -6   3   4   44.39   11.47
   6  -3  -4   29.61    8.56
   6  -3  -4   40.07   14.92
  -5   3   4   45.49   12.80
   5  -3  -4   75.83   11.19
   4  -3  -4  643.16   31.83
  -4   3   4  610.06   34.23
  -3   3   4 2009.17   84.11
   3  -3  -4 2117.10   86.56
   3  -3  -4 2144.65   84.89
  -3   3   4 2152.87   86.55
   2  -3  -4  216.61   14.82
  -2   3   4  200.78   14.09
  -2   3   4  232.24   20.24
   2  -3  -4  214.03   15.99
  -2   3   4  244.08   15.45
   1  -3  -4 2208.88   91.27
  -1   3   4 2235.68   91.60
   1  -3  -4 2209.09   83.15
   1  -3  -4 2389.73   86.38
   1  -3  -4 2244.03   87.82
  -1   3   4 2256.95   85.48
  -1   3   4 2375.71   87.57
   0  -3  -4 1877.89   71.50
   0   3   4 1775.06   75.94
   0   3   4 1836.75   70.53
   0  -3  -4 1761.84   77.30
   0   3   4 1911.13   72.15
   0  -3  -4 2003.29   71.95
   0  -3  -4 1961.93   77.22
   0  -3  -4 1782.59   72.70
   0   3   4 1866.34   71.42
  -1  -3  -4 1883.54   75.34
  -1  -3  -4 1975.72   72.94
   1   3   4 1901.16   77.34
   1   3   4 1885.22   72.35
  -1  -3  -4 1912.96   80.80
   1   3   4 1884.70   73.48
  -2  -3  -4 2283.43   84.53
  -2  -3  -4 2247.38   94.66
   2   3   4 2361.92   88.41
   2   3   4 2102.10   89.33
  -3  -3  -4  301.41   15.51
   3   3   4  281.05   19.61
   3   3   4  270.00   19.94
  -4  -3  -4  280.24   13.39
   4   3   4  283.50   21.75
   4   3   4  253.63   20.77
   5   3   4  508.88   32.88
   6   3   4 1722.27   80.82
   7   3   4  127.77   21.75
   8   3   4   41.99   15.59
   9   3   4  253.15   33.95
 -10  -3  -4   16.18   16.06
  10   3   4   32.91   17.20
 -11  -3  -4   28.76   21.04
  11   3   4   13.34   17.44
 -11  -3  -4    9.54   18.14
 -10   4   4    9.41   16.42
  -9   4   4   11.98   14.58
   9  -4  -4   -0.16   13.37
  -8   4   4   54.45   17.69
   8  -4  -4   47.29   18.10
   7  -4  -4  121.31   17.30
  -7   4   4  124.57   22.12
   7  -4  -4   99.82   22.96
   6  -4  -4    2.58   10.22
  -6   4   4    3.36    8.37
   6  -4  -4    5.94    7.33
   5  -4  -4  843.46   49.91
  -5   4   4  719.68   41.22
   5  -4  -4  756.41   39.65
   4  -4  -4  150.42   16.07
  -4   4   4  150.30   16.41
  -3   4   4  727.14   41.42
  -3   4   4  747.22   35.73
  -3   4   4  730.75   34.99
   3  -4  -4  754.57   37.48
  -2   4   4   77.88    8.32
   2  -4  -4   73.48    8.19
  -2   4   4   71.04    8.38
  -2   4   4   79.13   13.56
  -2   4   4   72.40    5.91
   2  -4  -4   78.40   12.35
  -1   4   4 1479.47   67.52
   1  -4  -4 1520.39   60.85
  -1   4   4 1583.24   59.35
   1  -4  -4 1598.79   59.99
   1  -4  -4 1565.24   68.17
   1  -4  -4 1589.33   59.68
  -1   4   4 1571.80   59.56
  -1   4   4 1613.94   60.45
   0  -4  -4 2559.03   89.48
   0   4   4 2342.74   90.55
   0   4   4 2321.33   88.18
   0  -4  -4 2412.52   91.22
   0  -4  -4 2346.66   98.42
   0  -4  -4 2386.69   91.53
  -1  -4  -4  526.62   25.53
   1   4   4  513.61   29.42
  -1  -4  -4  541.67   28.72
   1   4   4  561.99   25.79
  -1  -4  -4  533.90   25.59
  -1  -4  -4  568.32   32.36
   1   4   4  555.73   25.25
  -2  -4  -4   95.10   13.96
   2   4   4   69.58    9.71
   2   4   4   97.92   13.08
  -2  -4  -4   87.46   15.13
   3   4   4 4610.33  181.64
   3   4   4 4815.83  179.65
  -3  -4  -4 4838.66  189.19
  -3  -4  -4 4832.79  174.26
   4   4   4  164.43   19.31
   4   4   4  231.55   21.31
  -4  -4  -4  177.52   22.50
   5   4   4  439.75   30.87
  -5  -4  -4  437.49   32.62
  -6  -4  -4   67.10   17.78
  -6  -4  -4   96.96   19.26
   6   4   4   86.44   17.47
   7   4   4  143.44   23.01
  -7  -4  -4  125.45   23.83
  -7  -4  -4  141.65   23.19
  -8  -4  -4   -3.74   10.20
   8   4   4    8.88   11.05
  -8  -4  -4    2.48   13.21
   9   4   4  161.76   28.26
  -9  -4  -4  194.02   32.21
  -9  -4  -4  161.34   26.61
 -10  -4  -4   32.44   21.55
  10   4   4    7.17   14.90
 -10  -4  -4   13.42   15.99
  11   4   4   11.06   16.97
 -11  -4  -4   -6.26   18.22
 -11  -4  -4   13.02   19.66
  10  -5  -4  -14.21   16.48
   9  -5  -4   17.17   16.98
  -9   5   4    3.44   14.41
  -8   5   4   31.66   14.51
   8  -5  -4    5.79   13.67
   7  -5  -4  261.79   25.43
  -7   5   4  197.21   26.62
   7  -5  -4  211.83   31.79
   6  -5  -4   20.15   10.29
   6  -5  -4   55.53   17.90
  -6   5   4   21.98   10.85
   5  -5  -4   -4.42    8.21
   5  -5  -4   -6.55    6.28
  -5   5   4   -1.55    6.69
  -4   5   4  230.62   17.76
  -4   5   4  261.34   19.69
  -4   5   4  263.56   27.03
   4  -5  -4  228.50   21.32
   4  -5  -4  173.07   24.17
  -3   5   4  246.41   16.19
  -3   5   4  256.36   25.47
   3  -5  -4  272.05   21.28
  -3   5   4  262.06   15.31
   3  -5  -4  258.59   26.36
  -3   5   4  290.85   17.49
  -2   5   4    4.25    3.96
   2  -5  -4    3.19    6.09
  -2   5   4    7.74    3.61
  -2   5   4   11.45    4.19
  -2   5   4    7.72    7.07
  -1   5   4   20.87    5.90
   1  -5  -4   22.01    3.58
  -1   5   4   29.55    9.26
   1  -5  -4   25.60    9.17
  -1   5   4   20.18    2.82
   1  -5  -4   20.81    5.45
   0  -5  -4 1842.78   74.89
   0   5   4 1924.72   74.73
   0   5   4 1792.07   79.31
   0   5   4 1885.50   69.29
   0  -5  -4 1779.60   81.15
   0   5   4 1836.02   73.20
   0  -5  -4 1883.19   71.57
   0  -5  -4 1968.97   70.09
  -1  -5  -4 1006.47   51.41
  -1  -5  -4 1053.48   47.78
   1   5   4  990.25   48.59
   1   5   4 1054.09   42.11
   1   5   4 1017.05   43.72
  -1  -5  -4 1004.69   42.97
  -2  -5  -4  441.05   30.91
   2   5   4  491.20   24.74
  -2  -5  -4  452.82   28.88
   2   5   4  421.87   27.52
   2   5   4  467.84   23.31
  -3  -5  -4 1859.48   72.36
  -3  -5  -4 1813.87   82.38
  -3  -5  -4 1862.87   84.87
   3   5   4 1858.53   80.27
  -4  -5  -4   -2.29    6.88
   4   5   4    4.65    6.79
  -4  -5  -4   -5.35    7.74
  -5  -5  -4    0.36   10.43
   5   5   4   -4.67    7.12
  -5  -5  -4    1.83    9.51
  -6  -5  -4  116.11   21.27
  -6  -5  -4  131.33   23.39
   6   5   4  108.62   19.71
  -7  -5  -4   91.43   21.81
  -7  -5  -4   93.73   19.89
   7   5   4   85.09   19.06
   8   5   4   -8.20    8.90
  -8  -5  -4    7.33   11.99
  -8  -5  -4    8.02   13.68
   9   5   4   52.40   19.20
  -9  -5  -4   55.03   20.48
  -9  -5  -4   70.92   20.45
  10   5   4   -3.68   14.02
 -10  -5  -4    1.91   14.80
 -10  -5  -4   -0.63   14.15
   9  -6  -4  -19.48   14.24
   8  -6  -4   48.00   19.18
   7  -6  -4   -0.35    9.89
  -7   6   4   36.10   13.83
   7  -6  -4    8.42   13.04
  -7   6   4   -5.76   11.54
  -6   6   4    6.61    9.37
  -6   6   4    2.39   10.83
   6  -6  -4   10.06   10.89
   6  -6  -4   -2.83    8.97
  -5   6   4  115.13   21.14
  -5   6   4   71.15   13.15
   5  -6  -4  117.31   22.70
   5  -6  -4   65.26   15.06
   4  -6  -4  460.83   36.53
  -4   6   4  502.82   36.22
  -4   6   4  465.58   26.32
   4  -6  -4  512.08   32.94
  -4   6   4  479.09   27.46
  -4   6   4  490.29   26.19
  -3   6   4   86.22   16.92
   3  -6  -4   84.02   15.42
  -3   6   4  109.22    9.81
  -3   6   4  106.06    9.91
  -3   6   4   96.11   10.96
   3  -6  -4  114.45   19.57
  -2   6   4  348.50   19.86
  -2   6   4  314.79   25.14
   2  -6  -4  342.78   27.53
   2  -6  -4  341.49   25.68
   1  -6  -4   -0.76    4.38
   1  -6  -4    3.59    7.92
  -1   6   4    9.36    6.16
  -1   6   4    4.68    6.96
   1  -6  -4   -1.31    6.89
  -1   6   4    1.76    4.94
   0   6   4   15.29    7.87
   0  -6  -4   11.91    6.23
   0  -6  -4    2.20    6.34
   0  -6  -4   14.24    3.31
   0  -6  -4    8.79    7.45
   0   6   4   16.69    6.75
   0  -6  -4    7.10    3.15
   0  -6  -4   10.41    3.39
   1   6   4  635.54   35.31
  -1  -6  -4  567.48   33.26
  -1  -6  -4  623.99   37.46
   1   6   4  594.76   29.77
  -1  -6  -4  591.11   32.27
  -2  -6  -4   15.51    9.52
  -2  -6  -4    6.89    7.42
   2   6   4   -1.58    4.61
   2   6   4    1.70    6.16
  -2  -6  -4    0.88    4.83
  -3  -6  -4  551.74   38.59
   3   6   4  663.38   37.16
  -3  -6  -4  609.24   27.99
  -3  -6  -4  639.44   39.12
  -4  -6  -4   -4.80    7.33
  -4  -6  -4   -1.22    7.92
   4   6   4    0.48    7.06
  -5  -6  -4   -9.29    8.73
  -5  -6  -4   -4.29    8.59
   5   6   4   -1.18    7.97
   6   6   4    8.99   10.05
  -6  -6  -4   -6.28    9.88
  -6  -6  -4   34.60   15.06
  -7  -6  -4   46.64   16.48
  -7  -6  -4   17.12   14.53
   7   6   4   21.37   12.57
  -8  -6  -4   48.91   16.96
   8   6   4   46.95   18.21
  -8  -6  -4   64.40   21.97
  -9  -6  -4   -9.16   10.95
  -9  -6  -4   18.58   15.51
  -9  -6  -4   -6.21   13.52
   9   6   4   19.44   14.48
 -10  -6  -4   16.47   15.92
  10   6   4   -6.44   13.87
 -10  -6  -4  -10.82   14.63
   9  -7  -4    3.59   17.92
  -9   7   4   10.00   17.01
  -8   7   4  306.13   41.40
   8  -7  -4  371.98   45.04
  -7   7   4    3.79   12.13
   7  -7  -4   -1.12   10.67
   7  -7  -4   -9.72   10.37
  -6   7   4  -10.35    9.99
   6  -7  -4  -10.45    8.21
   6  -7  -4    0.70   11.55
  -6   7   4    3.80    9.05
  -5   7   4   68.87   18.05
   5  -7  -4   59.35   15.63
  -5   7   4   50.58   11.80
   5  -7  -4   50.63   16.90
  -4   7   4   20.23   12.06
   4  -7  -4    7.01    9.83
   4  -7  -4   10.57   11.08
  -4   7   4   10.79    6.93
  -4   7   4   30.90    6.69
  -4   7   4   20.51    7.34
  -3   7   4    0.15    7.64
   3  -7  -4   -6.34    7.63
   3  -7  -4   -2.20    6.61
  -3   7   4    0.78    3.02
  -3   7   4   -0.36    2.50
  -3   7   4    4.09    3.41
  -2   7   4  925.06   50.75
   2  -7  -4  924.70   51.74
   2  -7  -4 1048.02   55.55
   1  -7  -4  137.88   14.49
   1  -7  -4  164.93   21.38
   1  -7  -4  132.90   19.00
  -1   7   4  109.48   17.68
  -1   7   4  137.22   13.75
   0  -7  -4   16.61    3.30
   0  -7  -4    0.75    6.21
   0   7   4    8.63    7.77
   0   7   4    9.97    6.50
   0  -7  -4    3.30    6.85
   0  -7  -4   11.61    3.22
   0  -7  -4   13.56    8.00
  -1  -7  -4   33.44    9.93
  -1  -7  -4   32.80   11.46
   1   7   4   26.86    9.94
  -1  -7  -4   43.31    8.26
  -1  -7  -4   31.69    9.10
   1   7   4   37.05    9.31
  -2  -7  -4  169.35   17.22
  -2  -7  -4  216.93   24.71
  -2  -7  -4  192.55   16.65
   2   7   4  131.71   18.38
  -2  -7  -4  203.05   22.81
   2   7   4  207.51   15.88
  -3  -7  -4   23.20   10.76
  -3  -7  -4    7.53    9.47
   3   7   4    3.39    7.09
  -4  -7  -4  126.25   21.55
   4   7   4  140.11   20.24
  -4  -7  -4  143.44   23.06
  -5  -7  -4  106.92   21.78
  -5  -7  -4   70.07   18.00
   5   7   4  143.66   22.37
   6   7   4  115.76   21.41
  -6  -7  -4   93.53   21.24
  -6  -7  -4  124.86   23.55
   7   7   4   70.15   18.43
  -7  -7  -4   37.59   16.61
  -7  -7  -4   22.65   16.48
  -8  -7  -4  125.60   24.75
  -8  -7  -4  138.70   29.18
  -8  -7  -4   72.70   23.38
   8   7   4   59.13   19.19
  -9  -7  -4   -8.30   13.44
  -9  -7  -4   -7.14   14.40
   9   7   4  -20.23   10.27
  -9  -7  -4    0.65   15.23
 -10  -7  -4   -9.22   15.21
 -10  -7  -4    4.26   16.82
  10   7   4   -3.62   14.62
   9  -8  -4    8.00   19.54
  -9   8   4   38.19   21.46
  -8   8   4    5.80   15.77
   8  -8  -4    0.83   16.44
   7  -8  -4   -5.14   10.83
  -7   8   4    9.13   13.25
   7  -8  -4    9.42   14.72
   6  -8  -4   25.71   13.53
   6  -8  -4   -2.69   11.57
  -6   8   4    8.58   12.50
   5  -8  -4  412.60   41.72
   5  -8  -4  392.51   32.91
  -5   8   4  373.02   37.40
   4  -8  -4  143.34   23.66
   4  -8  -4  172.28   26.67
  -4   8   4  106.51   20.27
   3  -8  -4   61.94   15.78
   3  -8  -4   84.35   19.26
  -3   8   4   91.80   17.97
   2  -8  -4 1300.73   67.19
   2  -8  -4 1336.24   69.68
  -2   8   4 1269.60   64.64
   1  -8  -4  324.36   22.91
   1  -8  -4  341.94   28.30
  -1   8   4  333.83   26.75
   1  -8  -4  354.70   32.30
  -1   8   4  314.40   20.68
   0   8   4  108.58   14.37
   0  -8  -4   78.86   17.15
   0   8   4  107.01   17.52
   0  -8  -4   78.66   14.53
   0  -8  -4  101.21   16.63
   1   8   4  125.14   18.82
  -1  -8  -4  100.28   11.13
  -1  -8  -4  120.64   16.26
   1   8   4   85.91   13.28
  -1  -8  -4  100.28   11.56
  -1  -8  -4   93.34   16.57
  -1  -8  -4  108.45   20.19
  -2  -8  -4 1735.63   81.92
  -2  -8  -4 1725.16   76.95
   2   8   4 1754.82   80.44
  -2  -8  -4 1847.01   75.26
  -2  -8  -4 1724.08   85.41
   2   8   4 1758.04   73.81
  -3  -8  -4  379.88   35.16
  -3  -8  -4  392.71   34.84
  -3  -8  -4  356.87   26.32
   3   8   4  262.41   27.41
  -4  -8  -4   -3.15    9.40
  -4  -8  -4   -2.01    9.96
   4   8   4   13.63    9.94
  -5  -8  -4   26.64   14.01
  -5  -8  -4   12.09   12.82
   5   8   4   26.89   12.38
  -5  -8  -4    7.39   10.37
   6   8   4   -8.35    8.27
  -6  -8  -4   19.81   13.81
  -6  -8  -4  -11.44    9.91
  -6  -8  -4   -1.43   10.01
   7   8   4   21.52   13.31
  -7  -8  -4   23.16   15.82
  -7  -8  -4   28.92   15.27
  -7  -8  -4   16.70   15.54
  -8  -8  -4   39.75   18.41
  -8  -8  -4   38.58   17.83
   8   8   4   32.53   17.65
  -8  -8  -4   38.90   20.20
  -9  -8  -4  -14.98   14.61
  -9  -8  -4   -9.96   13.06
  -9  -8  -4   -3.90   14.12
   9   8   4    1.03   13.71
 -10  -8  -4  -17.96   13.20
 -10  -8  -4   21.72   20.60
  10   8   4   -5.11   15.12
  -8   9   4   44.44   21.54
   8  -9  -4   42.72   21.19
   7  -9  -4  103.99   23.47
   7  -9  -4   96.44   26.41
  -7   9   4  141.23   28.33
  -6   9   4  -14.40   11.45
   6  -9  -4   -7.50   10.71
   6  -9  -4    9.10   13.88
  -5   9   4  301.83   34.46
   5  -9  -4  306.81   33.76
   5  -9  -4  249.48   35.24
  -4   9   4  821.23   51.15
   4  -9  -4  773.82   50.70
   4  -9  -4  782.11   54.88
   3  -9  -4    4.90   11.12
   3  -9  -4   -5.51    9.12
  -3   9   4  -10.64    8.25
   2  -9  -4  267.05   30.29
  -2   9   4  294.33   19.37
   2  -9  -4  232.56   28.76
  -2   9   4  215.61   25.64
   1  -9  -4  517.58   38.38
  -1   9   4  472.41   34.39
   1  -9  -4  514.48   37.33
  -1   9   4  502.12   28.91
   0   9   4   16.28   10.17
   0   9   4   17.23    9.19
   0  -9  -4   17.16   10.18
   0  -9  -4   40.52   15.06
   0  -9  -4   29.15   10.44
   1   9   4 1085.29   51.84
  -1  -9  -4 1123.41   49.20
  -1  -9  -4 1019.98   60.97
   1   9   4 1150.58   58.80
  -1  -9  -4 1094.86   57.87
  -1  -9  -4 1132.70   57.57
  -1  -9  -4 1113.23   47.59
  -2  -9  -4  975.91   57.46
  -2  -9  -4  978.89   46.91
  -2  -9  -4  974.63   49.35
   2   9   4  936.87   52.49
  -2  -9  -4  888.63   53.38
   2   9   4  981.97   47.26
  -3  -9  -4   65.75   13.84
  -3  -9  -4   33.37   15.44
   3   9   4   51.69   14.34
  -3  -9  -4   59.47   16.47
  -4  -9  -4  111.77   23.74
   4   9   4  118.74   21.37
  -4  -9  -4  150.35   22.84
  -4  -9  -4  129.98   24.18
  -5  -9  -4  354.23   39.79
   5   9   4  285.09   31.30
  -5  -9  -4  203.28   28.54
  -5  -9  -4  332.40   35.82
  -6  -9  -4  145.32   26.73
  -6  -9  -4  103.43   22.84
  -6  -9  -4   86.81   23.43
   6   9   4  129.43   23.73
  -7  -9  -4   31.18   15.88
   7   9   4   29.70   14.70
  -7  -9  -4   17.54   15.10
  -7  -9  -4   29.22   18.48
  -8  -9  -4  124.61   30.87
  -8  -9  -4  107.17   26.24
  -8  -9  -4  134.07   27.02
   8   9   4  111.84   25.41
   9   9   4   13.94   15.80
  -9  -9  -4    1.82   16.91
  -9  -9  -4    6.99   15.83
 -10  -9  -4    0.58   19.01
 -10  -9  -4  -15.69   14.81
  10   9   4   -5.62   15.65
  -8  10   4   58.33   23.42
   8 -10  -4  100.84   29.95
  -7  10   4   64.88   22.47
   7 -10  -4   92.70   23.35
   7 -10  -4   61.45   24.05
   6 -10  -4   42.67   18.73
  -6  10   4   32.24   16.95
   6 -10  -4   73.87   24.23
   5 -10  -4  266.10   37.32
   5 -10  -4  205.37   30.65
  -5  10   4  161.18   27.42
   4 -10  -4  209.63   31.84
  -4  10   4  279.25   32.44
   4 -10  -4  323.80   35.99
  -3  10   4    1.03    7.29
   3 -10  -4   17.58   13.56
  -3  10   4   -6.61    9.99
   3 -10  -4   -7.04    9.48
   2 -10  -4  291.56   32.60
  -2  10   4  210.48   26.58
  -2  10   4  280.94   20.64
   2 -10  -4  281.12   32.27
   1 -10  -4  986.81   60.06
  -1  10   4  998.92   55.85
  -1  10   4  963.62   47.86
   1 -10  -4 1076.35   60.84
   0  10   4    1.34    7.99
   0 -10  -4   15.98   11.73
   0 -10  -4   -0.43    8.38
   0  10   4    3.01    9.57
   0 -10  -4   -0.71    9.62
  -1 -10  -4   35.20    8.42
  -1 -10  -4   25.66   14.08
   1  10   4   53.12   15.16
  -1 -10  -4   31.17   12.95
  -1 -10  -4   37.37   13.62
   1  10   4   25.98   10.84
   2  10   4  466.12   35.42
  -2 -10  -4  562.22   31.53
  -2 -10  -4  448.08   37.16
   2  10   4  495.05   31.63
  -3 -10  -4  401.55   39.38
  -3 -10  -4  458.56   41.27
   3  10   4  428.06   33.82
  -3 -10  -4  445.06   31.19
  -4 -10  -4  256.12   28.92
  -4 -10  -4  407.01   41.21
   4  10   4  339.46   33.45
  -4 -10  -4  237.89   32.07
  -5 -10  -4  571.10   50.63
   5  10   4  480.16   37.95
  -5 -10  -4  453.35   37.36
  -5 -10  -4  409.79   41.99
   6  10   4   35.56   16.31
  -6 -10  -4   27.06   14.30
  -6 -10  -4   46.84   20.44
  -6 -10  -4   20.17   15.91
  -7 -10  -4   -1.42   13.22
  -7 -10  -4   -9.57   12.25
  -7 -10  -4  -15.90   10.50
   7  10   4   -9.93   10.28
  -8 -10  -4   93.17   24.82
  -8 -10  -4  106.17   26.34
  -8 -10  -4  104.67   29.74
   8  10   4  109.84   25.08
  -9 -10  -4   18.49   23.32
   9  10   4   28.10   18.08
  -9 -10  -4   21.59   18.41
  -7  11   4   29.67   18.55
   7 -11  -4   11.60   15.98
   7 -11  -4   10.76   18.36
   6 -11  -4    1.83   15.47
  -6  11   4    3.65   13.89
   6 -11  -4   18.17   16.20
   5 -11  -4   18.35   16.01
  -5  11   4   29.34   15.67
   5 -11  -4   18.43   14.79
  -4  11   4  323.54   35.66
   4 -11  -4  468.06   44.32
   4 -11  -4  313.66   39.88
   3 -11  -4  122.10   25.01
   3 -11  -4  187.81   30.43
  -3  11   4  188.45   27.44
  -3  11   4  147.67   17.12
  -2  11   4   65.45   17.81
  -2  11   4   64.90   13.98
   2 -11  -4   77.47   20.91
   2 -11  -4   65.17   19.57
   1 -11  -4  265.17   32.36
  -1  11   4  367.33   33.90
   1 -11  -4  361.25   38.97
  -1  11   4  333.68   24.77
   0  11   4   -3.21    9.21
   0  11   4   17.95   10.67
   0 -11  -4   17.44   10.67
   0 -11  -4    6.16   12.23
   0 -11  -4   10.12   12.45
   1  11   4   16.54   12.34
  -1 -11  -4    7.88   13.04
   1  11   4    0.44    8.94
  -1 -11  -4   -0.11    9.72
  -1 -11  -4  -20.89    7.10
  -2 -11  -4 1559.57   68.71
  -2 -11  -4 1470.18   82.72
   2  11   4 1491.50   76.80
  -2 -11  -4 1512.00   79.95
   2  11   4 1631.02   72.24
  -3 -11  -4   62.54   14.74
  -3 -11  -4   60.74   19.70
   3  11   4   42.80   15.18
  -3 -11  -4   42.35   17.83
  -4 -11  -4   19.84   13.86
  -4 -11  -4   16.94   11.51
   4  11   4   10.57   10.97
  -4 -11  -4   11.04   13.82
   5  11   4  153.01   26.00
  -5 -11  -4  142.70   25.65
  -5 -11  -4  178.20   32.46
  -5 -11  -4  200.06   31.58
  -6 -11  -4  249.33   38.25
  -6 -11  -4  243.93   34.79
   6  11   4  304.06   35.64
  -6 -11  -4  260.16   33.71
  -7 -11  -4   12.31   16.67
   7  11   4    7.16   12.93
  -7 -11  -4   -3.86   11.56
  -7 -11  -4   18.14   18.90
  -8 -11  -4   59.95   23.18
  -8 -11  -4   32.80   18.99
   8  11   4   28.97   17.76
  -8 -11  -4  110.57   31.75
  -9 -11  -4   14.71   22.30
  -9 -11  -4   21.28   17.48
   9  11   4    3.88   16.31
   6 -12  -4   -7.66   14.71
  -6  12   4    4.24   16.57
   6 -12  -4    5.61   17.22
  -5  12   4   63.35   20.07
   5 -12  -4   36.51   18.19
   5 -12  -4   28.23   18.86
  -4  12   4  248.36   32.80
  -4  12   4  283.01   22.41
   4 -12  -4  273.84   38.77
   4 -12  -4  294.67   40.70
   3 -12  -4  171.80   31.08
  -3  12   4  170.27   20.22
   3 -12  -4  222.26   34.23
  -3  12   4  234.28   30.48
  -2  12   4   35.58   15.70
   2 -12  -4   46.19   17.60
   2 -12  -4   41.19   18.15
  -2  12   4   32.11   12.16
  -1  12   4  194.90   26.91
  -1  12   4  213.71   23.11
   1 -12  -4  315.65   36.20
   1 -12  -4  224.46   32.70
   0  12   4  342.70   26.74
   0  12   4  232.31   29.71
   0 -12  -4  310.94   38.43
   0 -12  -4  299.40   31.73
   0 -12  -4  330.92   34.88
  -1 -12  -4    6.61   13.28
   1  12   4  -15.33    8.24
   1  12   4   -2.46    9.89
  -1 -12  -4    0.61   10.55
  -2 -12  -4  270.92   36.48
   2  12   4  370.75   28.85
   2  12   4  342.65   34.30
  -2 -12  -4  283.03   33.67
  -3 -12  -4  113.73   19.47
  -3 -12  -4  100.37   24.31
  -3 -12  -4  150.76   28.27
   3  12   4   93.58   20.83
  -4 -12  -4   11.82   15.23
   4  12   4    8.21   12.18
  -4 -12  -4   26.26   17.56
  -4 -12  -4   18.38   11.80
  -5 -12  -4   46.50   21.49
   5  12   4   86.58   21.18
  -5 -12  -4   37.59   15.45
  -5 -12  -4   29.26   17.78
  -6 -12  -4  104.26   25.80
  -6 -12  -4  181.23   35.78
   6  12   4  152.83   27.66
  -6 -12  -4  110.28   24.41
  -7 -12  -4   -0.76   14.70
  -7 -12  -4   -0.24   15.91
  -7 -12  -4  -16.28   15.51
   7  12   4   -0.85   13.51
  -8 -12  -4   73.90   27.75
  -8 -12  -4   63.75   24.37
   8  12   4   74.59   24.21
  -8 -12  -4  123.06   29.05
   6 -13  -4   17.66   18.76
   5 -13  -4   35.79   19.90
  -5  13   4    9.77   16.40
   5 -13  -4   41.06   21.27
   4 -13  -4  111.31   28.69
   4 -13  -4  124.01   27.93
  -4  13   4   84.95   22.51
  -4  13   4   70.15   15.43
   3 -13  -4   48.29   22.51
   3 -13  -4   87.12   24.96
  -3  13   4   76.50   16.95
  -3  13   4   15.88   13.84
   2 -13  -4   73.54   22.34
  -2  13   4   92.61   21.69
   2 -13  -4  128.01   27.49
  -2  13   4  116.84   18.30
   1 -13  -4  279.09   39.28
  -1  13   4  281.51   32.73
  -1  13   4  237.19   26.32
   0  13   4  155.85   21.92
   0  13   4  188.38   27.70
   0 -13  -4  142.12   24.02
   0 -13  -4  228.80   35.26
   1  13   4  -15.36    9.14
   1  13   4  -13.58   10.78
  -1 -13  -4   10.26   13.92
  -1 -13  -4    2.81   11.53
   2  13   4  227.15   29.73
  -2 -13  -4  230.14   36.24
  -2 -13  -4  283.50   35.79
  -3 -13  -4   62.81   20.13
   3  13   4  140.69   25.61
  -3 -13  -4   99.12   25.59
  -4 -13  -4   12.26   16.67
  -4 -13  -4    7.74   16.11
   4  13   4   22.68   15.16
   5  13   4    2.34   13.17
  -5 -13  -4   20.82   18.45
  -5 -13  -4   14.76   16.74
  -5 -13  -4   41.88   17.60
   6  13   4  118.88   25.73
  -6 -13  -4   96.48   23.25
  -6 -13  -4  119.84   27.69
  -6 -13  -4  110.42   30.39
  -7 -13  -4    5.38   16.00
  -7 -13  -4    4.66   19.18
   7  13   4   20.67   16.90
  -7 -13  -4    3.74   17.02
  -8 -13  -4   60.53   28.38
   8  13   4   18.08   18.82
  -8 -13  -4   34.35   21.89
  -8 -13  -4   15.99   17.46
   5 -14  -4  -11.67   14.80
  -4  14   4   85.47   22.69
   4 -14  -4   98.16   26.73
  -4  14   4   54.79   16.09
  -3  14   4   44.44   14.50
   3 -14  -4   12.24   16.37
  -3  14   4   13.46   15.10
  -2  14   4    2.67   14.16
  -2  14   4   -0.89   10.84
   2 -14  -4   -9.58   12.04
  -1  14   4   86.38   18.99
  -1  14   4   58.26   19.11
   1 -14  -4   54.72   22.26
   0  14   4   98.83   22.75
   0 -14  -4  131.26   28.82
   0  14   4  132.91   23.78
  -1 -14  -4   14.84   16.95
   1  14   4   10.18   13.14
  -1 -14  -4   20.19   13.92
   1  14   4   10.93   12.45
  -2 -14  -4  105.95   27.58
  -2 -14  -4   96.85   23.30
   2  14   4  133.82   25.75
   3  14   4  201.21   31.16
  -3 -14  -4  258.77   39.92
  -3 -14  -4  127.14   27.80
   4  14   4   12.30   15.37
  -4 -14  -4   19.74   17.89
  -4 -14  -4   -8.13   10.81
  -5 -14  -4    2.38   17.42
  -5 -14  -4    0.75   17.26
   5  14   4   21.88   16.09
   6  14   4   49.80   19.59
  -6 -14  -4  108.12   28.91
  -6 -14  -4   51.09   26.29
  -7 -14  -4   18.67   19.28
   7  14   4    8.90   17.31
  -7 -14  -4   46.77   25.65
  -7 -14  -4   -4.55   14.22
   4 -15  -4   16.42   19.72
  -4  15   4   21.93   14.69
  -3  15   4   -8.98   12.18
   3 -15  -4    3.81   15.77
  -2  15   4    0.64   14.50
   2 -15  -4    0.08   15.03
  -2  15   4   10.53   12.67
   1 -15  -4   16.84   15.95
  -1  15   4   42.25   17.29
  -1  15   4   46.48   18.09
   0  15   4   15.63   14.89
   0 -15  -4    9.02   18.17
   0  15   4   11.91   14.23
  -1 -15  -4   -1.68   12.65
  -1 -15  -4    6.40   15.92
   1  15   4    7.95   13.44
   1  15   4    7.83   14.44
  -2 -15  -4   81.04   22.31
  -2 -15  -4  185.87   36.01
   2  15   4  128.75   26.05
  -3 -15  -4  237.52   40.03
   3  15   4  192.36   31.16
  -3 -15  -4  156.25   31.45
   4  15   4   15.32   16.49
  -4 -15  -4   16.55   18.81
  -4 -15  -4   -2.07   15.00
   5  15   4  -10.31   13.22
  -5 -15  -4   -3.43   16.22
  -5 -15  -4    3.59   18.21
   6  15   4   60.47   22.79
  -6 -15  -4   26.35   22.76
  -6 -15  -4   36.15   24.43
   2 -16  -4   25.95   20.80
  -2  16   4   18.63   15.21
   1 -16  -4   28.60   21.00
  -1  16   4   24.53   17.23
   0  16   4    7.45   15.86
   0  16   4   24.50   18.03
   0 -16  -4    5.70   17.85
   1  16   4  -13.89   14.14
   1  16   4   25.12   19.02
  -1 -16  -4   14.10   19.37
   2  16   4    5.26   15.56
  -2 -16  -4   21.31   20.72
  -2 -16  -4   22.80   18.15
   3  16   4   -5.60   14.60
  -3 -16  -4   36.20   23.09
  -3 -16  -4   -1.76   15.56
  -4 -16  -4   -6.33   18.15
   4  16   4   11.89   16.50
  -4 -16  -4   -8.64   14.57
   5  16   4  -10.75   15.81
  -2 -17  -4   35.71   23.48
  -2 -15   5   10.05   17.88
  -1 -15   5   48.55   21.36
   0 -15   5    7.95   17.38
  -4 -14   5   34.28   20.49
  -3 -14   5    8.74   16.08
  -2 -14   5   12.86   15.98
  -1 -14   5   23.93   17.12
   0 -14   5  178.13   33.68
   1 -14   5   20.05   17.51
   2 -14   5    2.51   15.84
   3 -14   5   -8.51   15.35
  -6 -13   5   14.30   18.59
  -6 -13   5    7.94   18.37
   5  13  -5   -2.49   14.65
  -5 -13   5  -14.46   13.46
  -5 -13   5    6.90   15.47
  -4 -13   5   28.94   18.27
   4  13  -5   16.45   17.68
  -4 -13   5   11.45   16.47
  -4 -13   5   31.73   19.50
  -3 -13   5   42.58   17.89
   3  13  -5   36.41   18.59
  -3 -13   5   71.69   21.11
  -2 -13   5   32.15   16.43
   2  13  -5   19.66   15.84
  -2 -13   5   -2.55   11.47
  -1 -13   5   84.46   23.24
   0 -13   5   33.76   17.28
   1 -13   5    5.37   13.85
   2 -13   5   33.87   19.42
   3 -13   5  111.04   27.53
  -3  13  -5  130.28   23.53
   4 -13   5    4.04   17.15
  -4  13  -5   -8.15   13.66
  -7 -12   5   19.32   20.32
  -7 -12   5   -6.06   15.97
  -6 -12   5   37.01   20.61
  -6 -12   5    7.19   17.12
  -5 -12   5   -5.80   12.71
  -5 -12   5   11.58   16.32
   5  12  -5   24.14   17.63
   4  12  -5   31.86   17.85
  -4 -12   5   36.46   18.77
  -4 -12   5   30.87   17.76
  -4 -12   5   28.65   16.07
  -3 -12   5   75.62   20.68
  -3 -12   5   68.37   20.20
   3  12  -5   76.15   22.52
  -2 -12   5  -11.53   10.15
   2  12  -5    2.66   12.89
  -2 -12   5   -2.77   10.37
   1  12  -5   99.62   22.61
  -1 -12   5  109.82   21.28
  -1 -12   5  107.89   24.04
   0  12  -5  202.60   29.44
   0 -12   5  268.07   35.73
   0 -12   5  215.24   26.70
   1 -12   5   58.69   19.33
   2 -12   5  -14.74   11.39
   3 -12   5  144.37   29.92
  -3  12  -5  142.66   22.40
   4 -12   5  -13.91   11.79
  -4  12  -5  -10.01   12.11
   5 -12   5   -4.41   14.12
  -7 -11   5    2.46   16.70
   7  11  -5   -0.42   14.33
  -7 -11   5   -5.44   14.36
  -6 -11   5   16.78   16.41
   6  11  -5   -5.03   12.83
  -6 -11   5   19.24   17.44
   6  11  -5   -8.38   13.29
  -5 -11   5   33.84   19.01
  -5 -11   5   58.82   21.17
   5  11  -5   17.46   17.31
   5  11  -5   46.30   15.66
  -4 -11   5   70.28   18.13
   4  11  -5   78.45   16.57
  -4 -11   5   44.56   18.83
  -4 -11   5   76.36   23.07
   4  11  -5   84.49   23.56
  -3 -11   5  189.22   32.44
   3  11  -5   90.75   22.45
  -3 -11   5  124.19   22.66
  -3 -11   5  120.56   24.54
  -2 -11   5    4.42   12.03
   2  11  -5    3.13   11.93
  -2 -11   5   23.79   13.13
  -1 -11   5   55.90   17.81
   1  11  -5   61.70   18.32
  -1 -11   5   80.85   19.39
   0 -11   5  346.22   36.75
   0  11  -5  396.96   36.96
   0 -11   5  338.90   32.54
   1 -11   5    9.83    9.64
  -1  11  -5   18.73   13.18
   1 -11   5    7.97   12.69
   2 -11   5   -2.68   12.10
  -2  11  -5   -7.58    9.86
  -2  11  -5   -2.19   11.04
   2 -11   5    1.90    8.38
  -3  11  -5  134.12   19.79
   3 -11   5  126.63   27.14
   4 -11   5   42.03   18.08
   5 -11   5    1.41   13.61
   6 -11   5   63.68   23.99
  -8 -10   5   -6.56   15.59
  -8 -10   5   26.72   20.35
   8  10  -5   -0.93   15.82
  -7 -10   5   69.33   23.17
   7  10  -5   69.03   20.65
  -7 -10   5   94.64   25.42
   6  10  -5   60.49   22.19
  -6 -10   5   87.04   24.62
   6  10  -5   88.01   20.95
  -6 -10   5   93.37   25.86
   5  10  -5    0.27   10.42
  -5 -10   5   -7.40   11.56
  -5 -10   5   -4.40   13.29
   5  10  -5    4.28   13.26
  -4 -10   5   -9.49    9.22
   4  10  -5  -10.80   10.53
   4  10  -5   -3.60    9.51
  -4 -10   5   -3.67   10.75
  -4 -10   5  -12.13   11.72
  -3 -10   5  128.05   24.24
   3  10  -5  157.37   18.87
   3  10  -5  113.07   24.27
  -3 -10   5  156.54   23.70
  -3 -10   5  122.51   25.62
  -2 -10   5  129.79   22.54
   2  10  -5  103.52   13.86
   2  10  -5   97.99   20.96
  -2 -10   5  113.37   22.24
   1  10  -5   -8.43    9.49
  -1 -10   5   -2.52    8.78
  -1 -10   5    4.28   10.56
   0 -10   5  306.06   30.58
   0 -10   5  269.93   31.02
   0  10  -5  222.93   27.89
   1 -10   5   89.25   20.30
  -1  10  -5  102.22   19.90
   1 -10   5  119.73   18.93
   2 -10   5   13.47   12.43
   2 -10   5    5.79    9.01
  -2  10  -5    3.42   11.11
  -2  10  -5   -3.21    8.73
  -3  10  -5  113.35   16.73
  -3  10  -5  113.87   21.10
   3 -10   5  113.07   23.82
   3 -10   5   93.74   16.93
   4 -10   5  186.51   30.91
  -4  10  -5  139.30   22.86
   5 -10   5   29.69   16.89
   6 -10   5   11.21   14.62
   7 -10   5   27.49   19.55
   9   9  -5   65.94   23.74
  -8  -9   5    5.82   17.40
  -8  -9   5  -13.85   13.43
   8   9  -5   -5.39   12.88
  -7  -9   5   -6.15   13.64
   7   9  -5   22.93   15.82
  -7  -9   5   25.76   17.69
  -6  -9   5   17.66   16.09
  -6  -9   5    2.36   13.03
   6   9  -5   -8.33   10.37
   6   9  -5    9.23   14.42
  -5  -9   5  -10.22    9.67
   5   9  -5   -3.29    8.85
   5   9  -5   -6.91   10.48
  -5  -9   5   -7.33   10.42
   4   9  -5   16.91   10.42
  -4  -9   5    8.75    9.87
   4   9  -5   -3.29   11.01
  -4  -9   5   -4.18   10.52
  -4  -9   5   14.00   14.33
  -3  -9   5   70.70   19.86
   3   9  -5   73.58   13.94
   3   9  -5   68.47   19.02
  -3  -9   5   68.91   15.45
  -3  -9   5   77.83   19.77
  -2  -9   5   23.74   12.26
   2   9  -5   10.27    7.16
   2   9  -5    1.97   10.06
  -2  -9   5    4.49   11.16
  -2  -9   5   -1.13    9.70
   1   9  -5  114.74   11.67
   1   9  -5  118.56   21.79
  -1  -9   5   98.85   18.85
  -1  -9   5  119.55   20.71
   0   9  -5  449.44   34.47
   0  -9   5  321.74   32.42
   0  -9   5  381.76   29.71
   1  -9   5    1.69    9.85
  -1   9  -5    9.51    9.91
   1  -9   5   17.57    9.65
   2  -9   5   29.99   14.23
  -2   9  -5   13.68    9.87
  -2   9  -5   27.83   13.52
   2  -9   5   32.78   11.66
  -3   9  -5   74.68   17.47
   3  -9   5   73.38   15.06
   3  -9   5   59.08   18.49
  -3   9  -5  109.40   14.41
   4  -9   5  315.98   36.41
   4  -9   5  285.17   27.08
  -4   9  -5  283.36   29.62
   5  -9   5    5.99   12.46
  -5   9  -5   -0.04   11.58
   5  -9   5   16.00   10.64
   6  -9   5   71.11   22.51
   7  -9   5   47.01   20.32
   8  -9   5    0.59   16.92
  -9  -8   5   40.63   19.13
   9   8  -5    0.20   15.33
  -9  -8   5   41.98   21.65
   8   8  -5   19.78   15.94
  -8  -8   5   27.09   19.75
  -8  -8   5   27.06   18.72
  -7  -8   5   15.87   17.36
  -7  -8   5    0.14   13.76
   7   8  -5    6.01   12.34
   6   8  -5  159.84   24.75
   6   8  -5  126.07   26.77
  -6  -8   5   92.01   23.01
  -6  -8   5   82.36   22.21
  -5  -8   5   40.16   11.60
   5   8  -5   17.85   11.89
  -5  -8   5   48.48   18.11
   5   8  -5   25.07   14.85
  -5  -8   5   37.29   16.26
   4   8  -5    2.52    8.33
  -4  -8   5    6.74   11.32
   4   8  -5    6.37   11.13
  -4  -8   5    3.72   11.54
  -4  -8   5    7.52    8.42
  -3  -8   5  286.45   24.15
  -3  -8   5  280.97   33.57
  -3  -8   5  307.05   34.36
   3   8  -5  317.14   23.01
   3   8  -5  240.13   31.17
   2   8  -5    2.22    9.10
  -2  -8   5   -2.81    8.05
  -2  -8   5   -6.49    8.58
   2   8  -5    1.39    5.64
  -2  -8   5    2.36    9.83
  -1  -8   5   -4.79    7.12
  -1  -8   5   -3.76    7.77
   1   8  -5    1.21    8.92
   1   8  -5   -1.95    4.31
   0  -8   5   31.05   12.16
   0  -8   5   13.08    9.60
   0   8  -5   27.61    4.92
   0   8  -5   31.60   12.39
  -1   8  -5  401.32   31.69
   1  -8   5  396.18   32.60
   1  -8   5  423.68   30.30
  -2   8  -5   29.94   12.17
  -2   8  -5   31.48   10.06
   2  -8   5   10.66   11.17
   2  -8   5   11.64    8.48
  -3   8  -5  571.09   27.30
  -3   8  -5  445.48   35.24
   3  -8   5  568.56   41.42
   3  -8   5  537.63   34.41
  -4   8  -5   -3.66    8.99
   4  -8   5   -9.55    7.45
   4  -8   5   -4.02    6.93
   5  -8   5    0.73   11.26
   5  -8   5   12.32    8.90
  -5   8  -5   -6.37    8.83
   6  -8   5   -2.92    8.31
  -6   8  -5   -2.04   11.29
   6  -8   5    0.46   11.81
   7  -8   5   62.02   16.73
   7  -8   5   51.77   20.80
   8  -8   5   -1.76   14.60
   9   7  -5   -2.54   15.39
  -9  -7   5   25.37   19.53
  -9  -7   5   24.04   20.26
  -8  -7   5   -6.61   13.41
  -8  -7   5   18.73   15.77
   8   7  -5    7.45   14.61
   7   7  -5    3.80   11.29
  -7  -7   5   -6.69   13.29
  -7  -7   5  -11.94   11.58
  -6  -7   5  172.88   29.27
   6   7  -5  122.08   25.72
  -6  -7   5  137.28   27.84
   6   7  -5  130.35   21.99
   5   7  -5    4.54   11.37
   5   7  -5   31.64   11.93
  -5  -7   5    7.48    7.78
  -5  -7   5    5.19   11.04
  -5  -7   5  -12.74    8.76
  -4  -7   5   34.18   15.09
  -4  -7   5   18.62   12.93
   4   7  -5   41.85   12.43
  -4  -7   5   60.10   12.16
   4   7  -5   41.06   16.18
  -3  -7   5   90.68   19.32
   3   7  -5   63.71   12.10
   3   7  -5   65.93   17.05
  -3  -7   5   95.40   20.10
  -3  -7   5   84.85   14.33
   2   7  -5   67.08   10.62
   2   7  -5   81.14   17.55
  -2  -7   5   98.16   19.23
  -2  -7   5  100.44   18.90
  -2  -7   5   49.61   11.76
  -1  -7   5   98.05   16.23
  -1  -7   5   98.07   17.46
   1   7  -5   89.57   17.68
   1   7  -5  113.40   10.26
  -1  -7   5   93.35   10.86
   0   7  -5  296.76   14.37
   0  -7   5  275.82   26.75
   0   7  -5  321.11   29.43
   0  -7   5  337.53   16.02
   0  -7   5  337.61   29.00
   1  -7   5   -1.70    6.08
   1  -7   5   15.01    9.78
  -1   7  -5   11.30    8.78
   2  -7   5   33.06   10.46
  -2   7  -5   28.13    8.57
  -2   7  -5   16.27    9.83
   2  -7   5   14.04   10.94
   3  -7   5   -7.18    8.82
  -3   7  -5    6.57    8.73
   3  -7   5   15.23    8.69
  -3   7  -5   17.85    5.74
   4  -7   5    9.49    8.13
   4  -7   5    0.76    7.75
  -4   7  -5   -2.20    8.29
   5  -7   5   26.93   14.00
   5  -7   5   41.63   12.91
  -5   7  -5   50.48   15.18
  -6   7  -5   -3.15   10.42
   6  -7   5   10.21   13.01
   6  -7   5  -11.86    6.78
  -7   7  -5   42.42   15.95
   7  -7   5   19.09   11.65
   7  -7   5   10.39   13.98
  -8   7  -5    6.19   14.90
   8  -7   5   -9.49   12.69
  10   6  -5   11.90   17.74
  -9  -6   5   -6.66   16.46
  -9  -6   5    5.20   17.12
   9   6  -5  -15.78   12.72
   8   6  -5   31.47   16.18
  -8  -6   5    5.18   14.72
  -8  -6   5   11.06   15.59
  -7  -6   5   14.63   13.72
   7   6  -5   26.36   14.02
  -7  -6   5   28.71   16.19
  -6  -6   5   -6.95   10.84
  -6  -6   5   18.20   13.68
   6   6  -5   20.99   11.47
   6   6  -5    0.72   11.60
  -5  -6   5   50.81   17.84
  -5  -6   5   38.91   15.98
   5   6  -5   21.20   14.34
   5   6  -5   16.37   10.67
  -5  -6   5   47.30    8.95
  -4  -6   5  580.15   30.92
   4   6  -5  571.77   35.15
  -4  -6   5  625.93   42.02
  -4  -6   5  587.81   42.15
   4   6  -5  533.27   42.29
  -3  -6   5  149.49   15.61
  -3  -6   5  123.65   20.60
   3   6  -5  117.32   14.87
  -3  -6   5  125.92   21.48
   3   6  -5  137.88   22.82
   2   6  -5   18.36   11.09
  -2  -6   5   23.70   11.83
  -2  -6   5   25.32    8.26
   2   6  -5   41.40    8.68
  -2  -6   5   36.73   12.38
  -1  -6   5  104.71   10.47
  -1  -6   5  124.68   16.28
   1   6  -5  122.35    9.89
   1   6  -5   98.01   17.67
  -1  -6   5  143.22   20.11
   0   6  -5   14.49    3.16
   0   6  -5   11.66    9.04
   0  -6   5   15.32    8.99
   0  -6   5   34.21   10.20
  -1   6  -5  283.90   26.87
   1  -6   5  356.99   27.00
   1  -6   5  342.48   25.71
  -2   6  -5  170.01   21.31
  -2   6  -5  212.16   13.98
   2  -6   5  234.90   25.09
   2  -6   5  249.35   23.25
   3  -6   5   -3.32    5.51
  -3   6  -5   -0.95    3.60
   3  -6   5   -3.64    7.70
  -3   6  -5   -4.10    6.84
  -3   6  -5    0.04    3.14
  -4   6  -5   16.10   10.41
   4  -6   5   13.62   11.01
   4  -6   5   12.93    8.45
  -4   6  -5   18.92    7.09
  -5   6  -5  166.22   22.99
   5  -6   5  182.12   22.56
   5  -6   5  187.40   27.60
  -6   6  -5    2.35    9.86
   6  -6   5   -9.86   10.14
   6  -6   5    6.82    9.09
  -7   6  -5   26.00   14.00
   7  -6   5   41.55   17.09
   7  -6   5   28.11   13.00
  -8   6  -5   -5.48   12.14
  -9   6  -5   38.97   19.11
 -10  -5   5   18.13   21.29
  10   5  -5   51.86   23.52
  -9  -5   5   10.41   18.08
  -9  -5   5  -14.51   14.16
   9   5  -5    5.74   15.25
   8   5  -5   -0.77   13.17
  -8  -5   5    3.56   15.35
  -8  -5   5   10.37   15.23
  -7  -5   5   53.97   18.20
   7   5  -5   49.54   16.40
  -7  -5   5   72.22   21.36
   6   5  -5   77.64   20.36
  -6  -5   5   69.11   18.35
   6   5  -5   91.54   18.79
  -6  -5   5   54.86   18.88
  -5  -5   5  226.17   14.13
  -5  -5   5  205.99   26.14
  -5  -5   5  217.20   30.51
   5   5  -5  202.96   29.19
   5   5  -5  224.93   24.96
   4   5  -5  876.56   44.89
  -4  -5   5  823.32   37.58
  -4  -5   5  790.38   50.36
   4   5  -5  718.65   50.35
  -4  -5   5  938.60   50.36
  -3  -5   5  659.80   42.48
   3   5  -5  666.78   35.26
   3   5  -5  687.62   44.22
  -3  -5   5  640.62   32.82
  -3  -5   5  703.46   41.72
   2   5  -5    1.76    4.55
   2   5  -5    9.04    8.29
  -2  -5   5    0.72    4.86
  -2  -5   5    7.12    8.35
  -2  -5   5   -0.46    6.94
   1   5  -5  633.23   28.07
   1   5  -5  633.20   39.08
  -1  -5   5  582.36   33.33
  -1  -5   5  624.02   28.41
  -1  -5   5  675.13   38.43
   0  -5   5  963.41   49.01
   0  -5   5  970.03   50.45
   0   5  -5 1035.13   53.06
   0  -5   5 1015.65   36.78
  -1   5  -5   27.33   10.41
   1  -5   5   41.74   10.73
   1  -5   5   51.25   12.05
  -2   5  -5  908.63   50.90
   2  -5   5 1001.13   52.57
   2  -5   5 1059.70   50.59
  -2   5  -5 1019.96   39.91
   3  -5   5    8.90    7.35
  -3   5  -5    5.08    4.11
  -3   5  -5   -3.55    6.45
   3  -5   5   13.09    9.13
  -3   5  -5    5.86    3.78
  -4   5  -5   -7.29    6.42
  -4   5  -5    2.23    5.28
   4  -5   5   -1.60    7.88
   4  -5   5   -8.11    5.38
   5  -5   5  254.49   30.67
   5  -5   5  249.19   25.12
  -5   5  -5  248.64   27.13
   6  -5   5  186.47   28.33
  -6   5  -5  152.16   23.08
   6  -5   5  176.64   23.49
  -7   5  -5    4.40   11.17
   7  -5   5    5.35   10.10
   7  -5   5    4.17   13.09
  -8   5  -5   10.54   12.78
   8  -5   5   -3.10    9.68
  -9   5  -5   -7.83   11.82
  10   4  -5    4.25   16.00
 -10  -4   5    8.86   19.48
  -9  -4   5   11.71   17.18
   9   4  -5    5.01   14.45
  -9  -4   5    7.75   15.27
   8   4  -5   29.98   15.83
  -8  -4   5   66.80   22.54
  -8  -4   5   34.12   16.47
  -7  -4   5  797.31   50.87
  -7  -4   5  800.25   56.25
   7   4  -5  734.31   49.96
   6   4  -5  177.62   29.88
  -6  -4   5  174.52   25.00
   6   4  -5  189.52   25.19
  -6  -4   5  220.36   32.11
   5   4  -5   88.20   19.64
  -5  -4   5  118.97   19.82
   5   4  -5  105.54   17.73
  -5  -4   5   51.74   15.69
   4   4  -5  690.24   31.14
  -4  -4   5  586.04   41.29
  -4  -4   5  668.36   29.35
   4   4  -5  672.53   45.29
  -4  -4   5  750.06   42.54
   4   4  -5  639.94   37.50
  -3  -4   5  424.29   31.86
  -3  -4   5  411.18   29.52
   3   4  -5  482.68   34.31
   3   4  -5  432.27   26.51
   3   4  -5  427.07   24.77
  -3  -4   5  463.55   22.95
  -2  -4   5   18.97    9.79
  -2  -4   5   20.29    6.19
  -2  -4   5    6.08    6.84
   2   4  -5    0.25    7.40
   2   4  -5   13.04    5.70
  -1  -4   5 1201.66   59.99
  -1  -4   5 1265.96   56.17
   1   4  -5 1278.49   62.69
  -1  -4   5 1312.65   51.11
   1   4  -5 1298.91   51.05
   0   4  -5  414.75   28.66
   0  -4   5  426.02   18.43
   0  -4   5  393.24   27.07
   0  -4   5  386.50   25.03
   1  -4   5  309.66   22.23
   1  -4   5  276.40   21.29
  -1   4  -5  261.25   22.29
   2  -4   5  486.34   33.03
  -2   4  -5  525.81   33.63
  -2   4  -5  588.35   22.51
  -2   4  -5  566.82   22.54
   2  -4   5  570.42   32.92
   3  -4   5  555.04   35.92
   3  -4   5  589.31   33.98
  -3   4  -5  572.20   25.51
  -3   4  -5  603.88   36.01
  -4   4  -5   22.93    9.80
   4  -4   5   41.30   12.62
   4  -4   5   28.91    9.78
   5  -4   5  224.31   27.16
   5  -4   5  274.30   19.83
   5  -4   5  298.37   26.93
  -5   4  -5  202.63   24.49
   6  -4   5  133.33   20.66
   6  -4   5  159.57   18.84
  -6   4  -5  153.64   22.84
   6  -4   5  121.70   23.53
   7  -4   5   -0.99    8.60
   7  -4   5   28.58   12.05
  -7   4  -5    3.25   10.13
  -8   4  -5   14.18   12.22
  -9   4  -5   79.74   21.18
 -10  -3   5   77.66   26.88
  10   3  -5  120.79   28.10
   9   3  -5   16.38   15.22
  -9  -3   5   25.57   18.35
  -9  -3   5    1.49   13.99
  -8  -3   5  213.80   29.68
  -8  -3   5  207.67   34.41
   8   3  -5  239.90   32.98
  -7  -3   5   50.28   18.49
   7   3  -5   98.53   20.06
  -7  -3   5   45.04   15.24
   6   3  -5   98.69   21.91
  -6  -3   5  174.01   22.93
  -6  -3   5  107.98   23.28
   6   3  -5   93.98   18.42
   5   3  -5  427.69   31.58
   5   3  -5  499.15   38.59
  -5  -3   5  428.31   35.35
  -5  -3   5  531.81   34.15
   4   3  -5 1459.41   75.30
   4   3  -5 1455.53   67.30
  -4  -3   5 1486.49   73.09
  -4  -3   5 1531.56   68.82
   3   3  -5 1262.93   65.28
  -3  -3   5 1180.42   62.44
  -3  -3   5 1328.81   60.28
   3   3  -5 1385.11   52.82
   3   3  -5 1251.44   57.22
  -3  -3   5 1268.37   50.96
   2   3  -5  606.84   28.42
  -2  -3   5  522.86   34.25
   2   3  -5  526.79   35.11
  -2  -3   5  600.14   27.36
  -2  -3   5  581.40   32.58
   2   3  -5  558.80   28.65
  -1  -3   5 1321.14   61.16
  -1  -3   5 1317.10   52.52
  -1  -3   5 1312.08   55.99
   1   3  -5 1334.64   63.22
   0  -3   5 2110.89   84.95
   0  -3   5 2092.76   86.87
   0  -3   5 2060.91   75.47
   0   3  -5 1903.37   88.25
   0  -3   5 2103.73   76.53
   1  -3   5    4.41    5.79
   1  -3   5   -0.52    5.51
  -1   3  -5    8.20    6.48
  -2   3  -5  605.03   23.66
  -2   3  -5  570.84   34.15
   2  -3   5  539.11   32.27
   2  -3   5  588.68   34.18
   3  -3   5  152.66   19.23
  -3   3  -5  145.19   10.59
   3  -3   5  131.74   16.70
   3  -3   5  122.23    9.84
  -3   3  -5  124.46   17.19
   4  -3   5  401.39   22.54
   4  -3   5  390.41   27.13
  -4   3  -5  363.88   28.02
   4  -3   5  422.48   30.54
   5  -3   5  474.28   34.24
   5  -3   5  440.20   26.43
  -5   3  -5  373.83   30.78
   5  -3   5  411.30   29.74
   6  -3   5  838.04   48.21
  -6   3  -5  786.94   49.65
   6  -3   5  878.82   45.48
   7  -3   5    0.56    8.85
  -7   3  -5   -3.74    9.08
   7  -3   5    0.58    9.03
   8  -3   5   -5.12    9.58
  -8   3  -5    5.22   12.15
  -9   3  -5   15.32   14.70
   9  -3   5   68.85   18.90
 -10   3  -5   10.75   16.18
  10   2  -5  133.32   30.37
 -10  -2   5  194.84   37.65
  -9  -2   5  -20.49   11.65
  -9  -2   5    1.55   13.98
   9   2  -5   -7.80   11.66
  -8  -2   5  -13.27   10.27
  -8  -2   5    1.72   12.91
   8   2  -5    3.85   12.02
  -7  -2   5  237.98   34.00
  -7  -2   5  262.67   28.47
   7   2  -5  235.68   30.50
   6   2  -5  281.20   33.68
  -6  -2   5  278.69   33.02
  -6  -2   5  277.74   26.66
   6   2  -5  242.86   27.37
  -5  -2   5  151.84   19.27
  -5  -2   5  234.76   28.32
   5   2  -5  228.02   24.48
   5   2  -5  187.18   26.90
  -4  -2   5 1931.38   80.38
  -4  -2   5 1819.10   85.33
   4   2  -5 1733.57   87.57
   4   2  -5 1958.72   81.93
  -3  -2   5 1868.21   76.84
   3   2  -5 1805.87   83.90
   3   2  -5 1794.18   76.19
  -3  -2   5 1804.79   81.64
  -2  -2   5 1094.58   44.45
   2   2  -5 1179.19   45.51
   2   2  -5 1077.73   47.97
  -2  -2   5 1123.14   49.87
  -2  -2   5 1046.57   53.43
   2   2  -5 1069.69   54.81
  -1  -2   5  355.31   19.82
   1   2  -5  408.87   21.16
  -1  -2   5  355.79   24.63
   1   2  -5  364.05   25.81
  -1  -2   5  396.15   19.70
   0  -2   5  791.80   37.09
   0  -2   5  786.91   31.60
   0   2  -5  798.26   41.45
   0  -2   5  758.09   39.59
   0  -2   5  805.49   32.74
   1  -2   5  749.01   38.01
   1  -2   5  748.36   29.09
   1  -2   5  710.87   37.03
  -1   2  -5  812.33   40.50
   2  -2   5  919.65   45.20
   2  -2   5  976.26   46.90
  -2   2  -5  914.06   46.95
  -2   2  -5  972.38   37.96
   2  -2   5  931.04   37.20
   3  -2   5 1541.44   70.71
  -3   2  -5 1495.88   70.10
   3  -2   5 1560.52   61.07
   3  -2   5 1477.55   67.44
  -3   2  -5 1600.19   61.62
   4  -2   5  106.21   12.02
   4  -2   5   93.07   16.56
  -4   2  -5  116.29   17.12
   4  -2   5  132.72   17.58
  -5   2  -5  248.65   26.34
   5  -2   5  240.68   24.42
   5  -2   5  245.75   20.74
   6  -2   5 1460.91   72.05
  -6   2  -5 1505.43   75.28
   6  -2   5 1497.97   68.65
   7  -2   5   31.59   12.75
  -7   2  -5   28.71   12.90
   7  -2   5   46.20   13.71
  -8   2  -5   -8.24    9.14
   8  -2   5    3.71   10.17
  -9   2  -5   65.66   20.00
   9  -2   5   75.71   20.72
  10  -2   5   61.80   20.88
 -10   2  -5   29.92   17.43
 -10  -1   5   27.41   20.67
   9   1  -5    7.83   14.45
  -9  -1   5   -8.56   13.53
  -8  -1   5    6.42   13.85
  -8  -1   5    8.53   11.67
   8   1  -5    1.49   11.42
  -7  -1   5  432.39   32.81
  -7  -1   5  440.30   42.48
   7   1  -5  459.49   37.33
   6   1  -5   28.29   12.68
  -6  -1   5   57.72   13.90
  -6  -1   5   46.57   16.00
  -5  -1   5    1.73    8.91
  -5  -1   5    3.42    6.81
   5   1  -5   -4.65    6.98
   5   1  -5   19.16   11.79
   4   1  -5 1457.45   64.37
  -4  -1   5 1404.28   60.27
  -4  -1   5 1226.69   64.75
   4   1  -5 1338.45   68.64
   3   1  -5  104.23   13.96
  -3  -1   5  141.41   18.68
   3   1  -5   81.07   14.96
   3   1  -5  163.09   15.31
  -3  -1   5  119.52   13.33
   2   1  -5  461.97   28.85
  -2  -1   5  427.08   27.46
   2   1  -5  385.21   23.39
  -2  -1   5  427.80   23.31
   2   1  -5  438.79   19.33
   1   1  -5 2399.55  106.07
   1   1  -5 2661.75   99.44
  -1  -1   5 2533.67  103.63
   1   1  -5 2758.83  101.04
   0  -1   5 6863.54  243.92
   0   1  -5 6256.14  243.40
   0  -1   5 6453.15  232.34
   0  -1   5 6122.65  236.74
   1  -1   5  617.89   31.79
  -1   1  -5  624.87   33.18
  -1   1  -5  607.87   26.31
   1  -1   5  529.04   25.12
  -1   1  -5  636.31   26.64
  -2   1  -5 1178.68   45.76
  -2   1  -5 1052.58   52.17
   2  -1   5 1146.23   45.06
   2  -1   5 1071.41   50.63
   3  -1   5  933.38   45.72
   3  -1   5  926.29   40.34
  -3   1  -5  871.73   46.64
  -3   1  -5  989.12   41.34
   4  -1   5  727.86   35.03
   4  -1   5  659.13   38.30
  -4   1  -5  734.14   41.13
  -5   1  -5  706.65   43.30
   5  -1   5  761.15   39.06
   5  -1   5  750.27   42.28
  -6   1  -5  113.45   19.39
   6  -1   5  156.13   21.93
   6  -1   5  193.27   20.78
   7  -1   5  348.96   33.97
  -7   1  -5  291.90   30.96
   7  -1   5  277.71   27.64
   8  -1   5   25.94   12.67
  -8   1  -5   -4.58    8.95
   9  -1   5  137.23   24.91
  -9   1  -5  130.34   25.67
 -10   1  -5   73.07   21.44
  10  -1   5   70.77   21.58
 -10   0   5   91.33   27.29
  -9   0   5   15.77   16.33
  -8   0   5   20.01   15.17
   8   0  -5  -14.63    8.13
  -8   0   5   14.10   12.50
   7   0  -5  232.88   29.77
  -7   0   5  180.31   28.51
  -7   0   5  218.93   24.25
  -6   0   5  230.74   28.83
   6   0  -5  295.30   30.31
  -6   0   5  206.30   21.42
  -5   0   5   84.53   16.83
   5   0  -5   80.55   16.54
   5   0  -5   76.53   16.60
  -5   0   5   79.51   12.99
  -4   0   5  191.76   22.51
   4   0  -5  187.95   22.72
  -4   0   5  164.68   15.12
   3   0  -5  325.94   24.94
  -3   0   5  306.33   23.39
  -3   0   5  327.80   18.98
   3   0  -5  295.84   19.02
  -2   0   5 4224.01  157.64
   2   0  -5 3716.14  159.96
   2   0  -5 4139.99  150.79
   2   0  -5 4081.00  151.87
   2   0  -5 4205.59  151.40
  -2   0   5 4158.92  150.42
   1   0  -5 3424.16  139.47
  -1   0   5 3451.24  134.07
  -1   0   5 3433.33  135.57
   1   0  -5 3696.87  131.75
  -1   0   5 3711.35  139.60
   0   0   5 2200.57   86.00
   0   0  -5 2086.79   82.17
   0   0   5 1918.34   82.67
   0   0  -5 1951.75   85.36
   0   0   5 2119.77   80.82
   0   0  -5 2136.59   80.76
  -1   0  -5  418.64   26.43
   1   0   5  458.76   18.57
  -1   0  -5  532.39   24.15
   1   0   5  483.58   27.25
   1   0   5  457.49   26.03
  -1   0  -5  509.85   22.51
   1   0   5  499.95   23.27
  -2   0  -5 3098.65  113.65
   2   0   5 2963.43  113.05
  -2   0  -5 2978.17  107.80
   3   0   5  531.70   27.21
   3   0   5  545.02   30.55
  -3   0  -5  517.49   31.52
  -4   0  -5  555.89   34.06
  -4   0  -5  583.22   31.33
   4   0   5  503.35   31.76
   4   0   5  535.67   29.46
   5   0   5   37.79   10.14
   5   0   5   60.56   13.11
  -5   0  -5   55.37   13.60
  -6   0  -5  692.07   43.46
   6   0   5  659.74   39.34
   6   0   5  706.68   42.78
   7   0   5  363.51   30.91
  -7   0  -5  204.27   26.91
   7   0   5  346.24   34.04
   8   0   5   12.24   11.86
  -8   0  -5   17.50   12.16
  -9   0  -5  141.62   25.10
   9   0   5  118.79   23.34
 -10   0  -5  157.61   28.38
  10   0   5  121.08   25.45
 -10   1   5   26.49   19.81
   9  -1  -5   26.57   16.06
  -9   1   5   35.11   19.24
   8  -1  -5  -10.79   10.62
  -8   1   5   10.97   13.03
  -7   1   5  121.06   22.84
  -7   1   5  187.91   21.19
  -6   1   5  466.04   35.03
  -6   1   5  441.20   28.56
  -5   1   5    2.31    6.00
  -5   1   5   -8.89    6.39
   5  -1  -5    9.81    8.70
  -4   1   5  622.82   36.02
   4  -1  -5  556.05   23.70
  -4   1   5  620.41   28.91
   4  -1  -5  567.11   36.50
   3  -1  -5 1137.14   59.20
  -3   1   5 1246.61   58.43
  -3   1   5 1317.62   50.75
   3  -1  -5 1327.81   49.65
  -2   1   5   11.38    6.53
   2  -1  -5    7.71    3.73
  -2   1   5    0.71    4.73
   2  -1  -5    7.13    4.18
   2  -1  -5    7.89    5.86
   1  -1  -5  637.78   34.79
  -1   1   5  716.88   34.39
  -1   1   5  787.55   35.93
  -1   1   5  680.21   34.62
   1  -1  -5  713.54   32.80
   0  -1  -5 1467.05   58.47
   0   1   5 1361.11   54.57
   0   1   5 1426.82   59.30
   0  -1  -5 1276.14   58.99
   0   1   5 1389.24   57.65
   0   1   5 1354.01   57.59
  -1  -1  -5 1984.03   85.08
  -1  -1  -5 2110.31   79.04
   1   1   5 2035.66   82.78
  -1  -1  -5 2184.85   82.55
   1   1   5 2066.99   81.68
   1   1   5 2197.23   85.34
   1   1   5 2062.41   77.01
   2   1   5 2244.16   89.15
  -2  -1  -5 2297.25   84.15
  -2  -1  -5 2370.63   89.94
  -2  -1  -5 2269.30   93.85
   2   1   5 2279.68   91.27
   3   1   5 1104.64   53.23
   3   1   5 1204.41   51.87
  -3  -1  -5 1239.19   56.12
  -4  -1  -5   79.14   13.79
   4   1   5  120.25   14.59
   4   1   5   95.64   14.19
  -5  -1  -5   16.92    7.29
   5   1   5    4.88    6.67
  -5  -1  -5   -2.94    5.87
   5   1   5   15.38    8.39
  -6  -1  -5  499.16   35.95
   6   1   5  543.08   36.61
   6   1   5  515.94   34.18
   7   1   5  474.26   34.55
  -7  -1  -5  434.00   34.90
  -8  -1  -5   76.68   17.83
   8   1   5   81.70   18.79
  -9  -1  -5   87.64   20.48
   9   1   5   63.27   18.77
  10   1   5  105.83   24.58
 -10  -1  -5   93.32   22.51
 -10   2   5   15.68   18.46
  -9   2   5   22.18   16.48
   9  -2  -5   10.23   14.92
  -8   2   5   36.98   16.66
   8  -2  -5   24.53   14.69
  -7   2   5   88.97   20.12
  -7   2   5   83.32   15.45
  -6   2   5 1057.50   58.20
  -6   2   5 1080.67   50.33
  -5   2   5    2.82    5.17
   5  -2  -5   -7.91    3.37
  -5   2   5   -5.94    6.90
  -5   2   5   -2.67    5.13
  -4   2   5   24.97    9.36
  -4   2   5   26.99    7.02
   4  -2  -5   33.44    6.36
  -4   2   5   40.34    7.03
   4  -2  -5   27.71   10.85
  -3   2   5  612.63   28.99
  -3   2   5  622.96   33.51
   3  -2  -5  566.87   27.87
  -3   2   5  624.94   25.15
   3  -2  -5  655.72   35.30
   2  -2  -5  100.83   12.86
  -2   2   5  126.30   11.57
   2  -2  -5  112.94   10.92
  -2   2   5  114.44   15.46
  -2   2   5  119.95   13.25
  -2   2   5  110.49   13.19
  -1   2   5  119.82   12.09
   1  -2  -5  123.37   12.37
  -1   2   5  119.75   14.15
   1  -2  -5   92.76   11.34
  -1   2   5  114.29   11.82
   0   2   5 4146.91  157.22
   0  -2  -5 4125.24  160.21
   0  -2  -5 4485.38  158.55
   0   2   5 4428.76  158.52
   0   2   5 4048.70  153.94
   0   2   5 3990.04  152.05
   0  -2  -5 3939.58  158.35
  -1  -2  -5   14.43    6.29
  -1  -2  -5   18.83    6.25
   1   2   5    6.99    4.40
  -1  -2  -5    6.55    4.24
   1   2   5   10.84    5.77
   1   2   5    8.32    4.00
   1   2   5    9.71    4.99
  -2  -2  -5  188.18   11.92
   2   2   5  199.26   15.30
  -2  -2  -5  207.06   16.22
   2   2   5  194.59   15.08
   3   2   5 1898.15   81.40
   3   2   5 1967.96   80.99
  -3  -2  -5 2085.39   73.09
  -3  -2  -5 1884.57   83.49
  -4  -2  -5 1671.32   78.74
   4   2   5 1864.36   78.27
   4   2   5 1821.89   76.97
   5   2   5  130.46   17.77
   5   2   5   86.83   15.49
  -5  -2  -5  127.10   11.76
   6   2   5  758.80   45.60
   6   2   5  867.11   48.69
   7   2   5   -2.91    7.77
   8   2   5   11.80   11.32
   9   2   5   17.90   12.95
 -10  -2  -5   54.81   18.66
  10   2   5  105.00   24.90
  11   2   5    8.95   16.65
 -10   3   5  -13.50   15.37
  -9   3   5   -3.05   13.05
   9  -3  -5    5.70   13.80
  -8   3   5    1.40   11.06
   8  -3  -5   -9.28   11.83
  -7   3   5   -3.14   10.23
   7  -3  -5   22.46   13.98
  -6   3   5  199.89   17.89
  -6   3   5  180.11   23.86
   6  -3  -5  203.06   16.83
  -5   3   5   66.96    9.53
   5  -3  -5   66.52   10.24
  -5   3   5   40.29   12.64
   4  -3  -5    4.06    5.21
  -4   3   5   -2.93    3.31
  -4   3   5    6.34    6.90
  -3   3   5  718.59   37.47
   3  -3  -5  719.44   38.73
  -3   3   5  734.73   42.56
   3  -3  -5  799.13   36.56
  -3   3   5  836.45   39.63
  -2   3   5  456.23   23.94
  -2   3   5  384.40   22.31
   2  -3  -5  399.77   23.31
  -2   3   5  352.84   25.62
   2  -3  -5  385.28   23.13
  -1   3   5   66.05    8.46
   1  -3  -5   64.61    8.90
  -1   3   5   59.11   10.82
   1  -3  -5   61.17    4.75
   1  -3  -5   47.24    9.57
  -1   3   5   53.77    8.36
   0   3   5  199.97   13.24
   0  -3  -5  190.25   13.66
   0   3   5  206.64   13.24
   0  -3  -5  176.86   17.09
   0   3   5  193.94   17.69
   0   3   5  192.09   13.05
   1   3   5   72.09    8.54
   1   3   5   65.45    8.91
   1   3   5   76.50    9.51
  -1  -3  -5   73.51    8.88
   1   3   5   65.13   11.06
  -1  -3  -5   74.86    9.69
  -1  -3  -5   62.94   12.13
  -2  -3  -5  446.66   25.88
   2   3   5  463.14   25.26
   2   3   5  471.56   26.82
  -2  -3  -5  465.32   22.69
   3   3   5 3560.02  143.00
  -3  -3  -5 3747.12  135.38
   3   3   5 3755.44  142.56
  -3  -3  -5 3711.16  146.19
   4   3   5  618.46   35.41
   4   3   5  630.75   35.44
   5   3   5   28.55   10.32
  -5  -3  -5   33.32    5.81
   5   3   5   14.63    8.87
   6   3   5   10.18    9.15
   7   3   5   72.95   17.50
   8   3   5   -4.74    9.95
   9   3   5   -5.83   10.86
  10   3   5   35.05   18.14
 -10  -3  -5   80.17   23.64
  11   3   5  -10.78   13.76
 -10   4   5  -37.70   13.06
   9  -4  -5    1.11   14.61
  -9   4   5    6.95   14.26
  -8   4   5   13.94   13.40
   8  -4  -5   17.32   15.34
   7  -4  -5   51.92   16.95
  -7   4   5   65.26   17.39
   6  -4  -5   12.57   12.27
   6  -4  -5   34.56    9.82
  -6   4   5   23.83   11.74
  -6   4   5   48.36   10.64
  -5   4   5   58.89   13.58
   5  -4  -5   78.98   12.99
  -5   4   5   82.71   10.15
   4  -4  -5    6.44    6.23
  -4   4   5   18.16   11.41
  -4   4   5   14.48    7.59
   3  -4  -5  109.75   13.22
  -3   4   5  128.39   13.81
  -3   4   5  123.83   18.75
  -3   4   5  106.01   12.76
   3  -4  -5  113.82   13.95
  -2   4   5  576.02   27.29
  -2   4   5  492.21   32.21
  -2   4   5  525.71   26.38
   2  -4  -5  519.32   30.32
   2  -4  -5  550.60   27.40
  -1   4   5  450.44   29.56
   1  -4  -5  476.31   21.55
   1  -4  -5  477.80   24.53
   1  -4  -5  566.54   25.37
  -1   4   5  507.62   23.89
  -1   4   5  531.49   24.27
   1  -4  -5  549.84   30.46
   0  -4  -5   29.15    6.09
   0   4   5   28.16    5.56
   0  -4  -5   29.70    6.43
   0   4   5   19.10    4.82
   0  -4  -5   20.45    8.73
   0   4   5   26.03    6.89
   0   4   5   17.50    7.52
   1   4   5    7.95    6.19
  -1  -4  -5   -4.48    5.80
   1   4   5   -1.23    4.13
  -1  -4  -5   -0.15    2.74
  -1  -4  -5    8.00    5.64
   1   4   5    4.75    3.86
  -2  -4  -5  431.25   30.76
   2   4   5  470.32   28.35
   2   4   5  480.78   25.69
  -2  -4  -5  490.60   26.67
   2   4   5  482.81   22.48
   3   4   5    7.14    6.43
  -3  -4  -5  -11.66    6.19
   3   4   5    0.64    6.28
   4   4   5  224.54   22.19
   4   4   5  220.75   21.86
  -4  -4  -5  175.06   22.90
   5   4   5  427.72   30.71
   5   4   5  444.06   31.14
   6   4   5   -1.88    8.30
   7   4   5  339.12   33.54
   8   4   5   31.49   13.92
  -8  -4  -5   30.05   16.07
  -9  -4  -5    9.56   15.14
   9   4   5   18.54   14.08
  -9  -4  -5    0.42   11.89
 -10  -4  -5    6.49   15.64
  10   4   5    6.80   16.12
 -10  -4  -5   10.21   16.93
   9  -5  -5   17.10   17.45
   8  -5  -5   91.57   23.37
  -8   5   5   82.79   19.83
  -7   5   5   52.94   16.43
   7  -5  -5   43.63   17.83
   6  -5  -5    0.21    7.71
   6  -5  -5   -8.69    9.08
  -6   5   5   -8.43    7.29
   5  -5  -5  146.21   18.10
   5  -5  -5  119.84   22.66
  -5   5   5  124.34   17.55
  -5   5   5  139.85   23.90
  -4   5   5  193.27   12.33
  -4   5   5  167.49   23.77
   4  -5  -5  202.33   20.10
  -4   5   5  200.97   18.33
   3  -5  -5  105.00   15.50
  -3   5   5  124.26   12.58
  -3   5   5   88.86   17.11
  -3   5   5  112.31    7.59
  -3   5   5  119.15   12.29
  -2   5   5  291.40   16.02
  -2   5   5  276.33   13.72
  -2   5   5  308.51   16.26
   2  -5  -5  297.67   17.12
   2  -5  -5  283.26   16.43
   2  -5  -5  323.79   23.83
  -2   5   5  250.12   24.60
   1  -5  -5  639.26   29.15
   1  -5  -5  659.06   29.15
  -1   5   5  689.78   28.20
   1  -5  -5  712.65   29.39
   1  -5  -5  643.59   37.26
  -1   5   5  652.84   37.82
  -1   5   5  672.03   27.99
   0  -5  -5  609.55   28.26
   0  -5  -5  692.26   28.84
   0  -5  -5  599.97   36.15
   0   5   5  590.57   35.19
   0   5   5  636.12   27.07
   0   5   5  593.15   29.91
   0  -5  -5  617.91   30.67
   1   5   5    4.79    5.46
   1   5   5    4.90    6.14
  -1  -5  -5    5.73    4.28
   1   5   5    6.39    4.25
  -1  -5  -5    2.91    5.62
  -1  -5  -5   -1.51    6.26
   2   5   5 1471.31   58.46
  -2  -5  -5 1523.33   66.51
   2   5   5 1439.71   60.43
   2   5   5 1389.24   65.18
  -2  -5  -5 1420.47   61.83
  -3  -5  -5 1661.34   78.63
   3   5   5 1590.75   73.19
   3   5   5 1669.87   70.40
  -3  -5  -5 1647.59   75.76
  -4  -5  -5  408.95   32.14
   4   5   5  430.86   30.29
  -4  -5  -5  525.24   35.64
   4   5   5  443.84   29.17
  -5  -5  -5  185.64   25.39
   5   5   5  179.17   21.96
  -5  -5  -5  204.47   26.46
   6   5   5   -2.48    7.93
  -6  -5  -5    1.04   10.22
  -6  -5  -5   -4.24    8.75
  -7  -5  -5   44.63   16.26
  -7  -5  -5   26.05   14.96
   7   5   5   28.83   13.86
  -8  -5  -5    5.56   12.78
   8   5   5    3.30   10.74
  -8  -5  -5   -4.36   11.78
   9   5   5   37.18   17.42
  -9  -5  -5   34.90   18.94
  -9  -5  -5   27.35   16.07
  10   5   5  -11.45   12.94
 -10  -5  -5   -7.49   13.64
  -9   6   5   -1.15   15.72
   9  -6  -5    8.05   17.99
  -8   6   5   55.28   21.89
   8  -6  -5   52.64   20.98
  -7   6   5   46.85   18.81
  -7   6   5  108.06   19.99
   7  -6  -5  121.71   25.69
   7  -6  -5  131.09   20.35
   6  -6  -5   40.80   16.00
  -6   6   5   64.13   14.97
   6  -6  -5   68.31   15.19
  -6   6   5   54.12   17.90
  -5   6   5  267.38   21.27
   5  -6  -5  214.51   28.61
   5  -6  -5  274.26   25.59
  -5   6   5  276.16   32.43
   4  -6  -5  446.10   36.31
  -4   6   5  402.14   33.89
  -4   6   5  470.25   27.47
  -4   6   5  437.18   25.95
   4  -6  -5  503.73   32.66
  -4   6   5  488.94   23.50
   3  -6  -5  445.91   29.42
  -3   6   5  379.05   19.61
  -3   6   5  395.92   21.17
   3  -6  -5  386.24   31.62
  -3   6   5  400.95   21.11
  -3   6   5  381.12   30.35
  -2   6   5  125.19    8.74
  -2   6   5  133.61   18.83
  -2   6   5  154.63    8.45
  -2   6   5  141.17   10.98
   2  -6  -5  171.36   20.82
  -1   6   5 1234.18   59.27
   1  -6  -5 1220.63   45.53
  -1   6   5 1163.87   44.44
   1  -6  -5 1193.08   59.47
  -1   6   5 1184.39   49.82
   1  -6  -5 1128.82   49.55
  -1   6   5 1253.90   51.10
   0  -6  -5 1219.10   61.80
   0  -6  -5 1300.95   49.54
   0   6   5 1303.56   60.83
   0  -6  -5 1240.40   54.56
   0  -6  -5 1269.84   50.14
   0   6   5 1222.99   48.05
   0   6   5 1186.37   52.86
   1   6   5  127.18   17.96
   1   6   5  141.62   11.04
  -1  -6  -5  153.09   11.92
   1   6   5  152.44   14.81
  -1  -6  -5  173.44   18.02
  -1  -6  -5  197.45   22.68
   2   6   5  711.05   33.99
  -2  -6  -5  684.96   42.99
  -2  -6  -5  689.15   39.56
   2   6   5  686.47   39.59
   2   6   5  723.65   33.80
   3   6   5  339.99   26.44
  -3  -6  -5  397.56   34.36
  -3  -6  -5  379.51   20.19
  -3  -6  -5  356.35   28.52
  -4  -6  -5  162.29   23.19
  -4  -6  -5  131.94   22.14
   4   6   5  122.48   18.33
  -5  -6  -5  171.58   25.92
   5   6   5  181.96   24.06
  -5  -6  -5  242.54   29.78
  -6  -6  -5  264.55   33.24
   6   6   5  276.63   30.42
  -6  -6  -5  226.80   30.75
   7   6   5   36.86   14.47
  -7  -6  -5   44.17   18.28
  -7  -6  -5   61.51   18.71
   8   6   5   -4.18   11.22
  -8  -6  -5  -11.83   12.56
  -8  -6  -5   -4.89   12.28
  -9  -6  -5  131.23   25.51
   9   6   5  117.45   25.56
  -9  -6  -5  100.52   25.62
 -10  -6  -5    9.89   17.01
 -10  -6  -5   38.07   20.04
  10   6   5    7.20   14.77
  -9   7   5   -0.89   16.54
   9  -7  -5   -0.55   18.09
  -8   7   5    7.38   15.36
   8  -7  -5    9.62   15.31
   7  -7  -5  207.34   26.25
   7  -7  -5  100.48   25.46
  -7   7   5  139.86   28.43
   6  -7  -5   60.83   15.96
   6  -7  -5   23.39   15.34
  -6   7   5   16.30   13.79
  -5   7   5  878.98   43.65
  -5   7   5  810.69   54.47
   5  -7  -5  987.18   60.22
   5  -7  -5  895.73   50.95
  -4   7   5  496.85   26.05
   4  -7  -5  533.05   35.83
  -4   7   5  433.91   38.94
   4  -7  -5  452.37   38.08
  -3   7   5  327.68   16.03
  -3   7   5  325.28   15.42
  -3   7   5  244.23   27.76
  -3   7   5  327.72   15.53
   3  -7  -5  355.92   33.67
   3  -7  -5  347.00   28.02
  -3   7   5  316.74   19.31
   2  -7  -5  325.00   29.27
  -2   7   5  327.24   19.30
  -2   7   5  232.03   25.81
   2  -7  -5  302.70   29.62
   1  -7  -5  710.95   35.68
   1  -7  -5  724.49   44.01
   1  -7  -5  718.69   44.03
  -1   7   5  779.91   44.01
  -1   7   5  765.26   36.44
  -1   7   5  789.53   36.19
   0  -7  -5  995.66   51.89
   0  -7  -5 1021.40   39.89
   0  -7  -5  951.38   53.63
   0  -7  -5  921.81   46.46
   0  -7  -5 1011.36   40.09
   0   7   5  989.64   45.42
   0  -7  -5 1019.10   39.40
   0   7   5  962.26   51.82
   1   7   5  845.36   40.50
  -1  -7  -5  885.82   44.81
  -1  -7  -5  862.32   49.83
  -1  -7  -5  825.37   44.22
  -1  -7  -5  834.22   37.51
   1   7   5  924.17   47.99
   2   7   5  242.90   17.78
  -2  -7  -5  223.55   17.89
  -2  -7  -5  290.33   28.97
  -2  -7  -5  254.52   24.83
   2   7   5  244.73   24.11
  -3  -7  -5  144.79   12.55
  -3  -7  -5  152.12   22.15
  -3  -7  -5  118.47   21.18
   3   7   5  104.55   17.69
  -4  -7  -5  398.52   37.14
  -4  -7  -5  336.79   33.98
   4   7   5  365.75   29.29
  -5  -7  -5  592.62   43.85
   5   7   5  639.10   41.54
  -5  -7  -5  614.86   44.21
  -6  -7  -5  582.53   43.17
   6   7   5  592.45   41.10
  -6  -7  -5  430.08   43.01
  -7  -7  -5    3.18   13.70
   7   7   5    1.90   10.78
  -7  -7  -5   -0.66   13.43
  -8  -7  -5   22.04   16.08
  -8  -7  -5    2.61   13.51
   8   7   5   49.06   17.26
  -9  -7  -5   62.23   21.20
  -9  -7  -5   81.35   25.41
  -9  -7  -5   89.28   24.93
   9   7   5   99.51   25.52
 -10  -7  -5   17.67   18.16
  10   7   5  -16.08   13.59
 -10  -7  -5   34.27   21.36
   9  -8  -5  -13.44   17.71
  -9   8   5    5.29   18.24
  -8   8   5   23.26   18.77
   8  -8  -5   52.81   22.69
   7  -8  -5  284.75   39.35
   7  -8  -5  328.95   34.25
  -7   8   5  355.13   42.53
   6  -8  -5   99.86   20.07
  -6   8   5   79.87   21.43
   6  -8  -5   67.76   21.31
   5  -8  -5  223.22   27.84
   5  -8  -5  174.37   28.53
  -5   8   5  196.29   29.35
   4  -8  -5  359.69   33.89
   4  -8  -5  355.99   37.60
  -4   8   5  268.02   32.11
   3  -8  -5  353.78   36.29
   3  -8  -5  435.57   33.01
  -3   8   5  390.36   31.94
  -2   8   5  408.97   31.76
   2  -8  -5  403.68   33.26
   2  -8  -5  389.66   31.75
  -1   8   5  895.34   42.50
  -1   8   5  853.33   50.31
   1  -8  -5  921.15   52.58
   1  -8  -5  969.38   54.36
   1  -8  -5  919.50   43.93
   0  -8  -5  703.96   26.53
   0  -8  -5  618.77   39.73
   0  -8  -5  630.77   36.56
   0   8   5  683.98   35.13
   0  -8  -5  621.08   41.90
   1   8   5  408.45   29.86
  -1  -8  -5  386.45   31.68
  -1  -8  -5  317.63   25.95
  -1  -8  -5  368.10   26.46
   1   8   5  401.40   24.33
  -1  -8  -5  370.41   21.48
  -1  -8  -5  308.56   18.63
   2   8   5    6.84    7.75
  -2  -8  -5   -3.93    5.80
   2   8   5   -2.04    7.26
  -2  -8  -5   -6.05    6.98
  -2  -8  -5   -1.38    9.61
  -3  -8  -5 1341.76   58.70
  -3  -8  -5 1322.90   71.41
  -3  -8  -5 1314.61   69.15
  -4  -8  -5  418.76   38.07
  -4  -8  -5  369.68   37.37
   4   8   5  318.21   31.28
  -5  -8  -5  154.42   26.83
  -5  -8  -5  201.46   28.70
   5   8   5  109.78   19.94
  -6  -8  -5  632.98   47.73
   6   8   5  639.41   45.33
  -6  -8  -5  692.52   50.31
  -7  -8  -5    8.67   14.65
   7   8   5    9.20   11.90
  -7  -8  -5   43.48   18.45
  -8  -8  -5   -9.01   12.90
  -8  -8  -5   -6.99   11.33
   8   8   5   -6.59   10.82
  -8  -8  -5   -3.89   14.83
   9   8   5   94.82   24.37
  -9  -8  -5   90.74   25.90
  -9  -8  -5   58.29   22.34
  -9  -8  -5  104.73   26.00
  10   8   5   -7.03   15.50
 -10  -8  -5    9.36   17.80
 -10  -8  -5   13.31   19.63
   8  -9  -5   17.73   18.50
  -8   9   5   16.26   18.39
   7  -9  -5  101.79   26.86
   7  -9  -5  143.80   26.15
  -7   9   5  114.29   27.62
  -6   9   5  139.82   27.09
   6  -9  -5   96.79   22.54
   6  -9  -5  131.86   28.26
   5  -9  -5   14.74   12.24
   5  -9  -5   -4.25   11.22
  -5   9   5   -3.07   11.20
   4  -9  -5  661.39   50.99
   4  -9  -5  716.29   47.76
  -4   9   5  741.82   49.03
  -3   9   5  102.14   20.80
   3  -9  -5  132.61   24.00
   3  -9  -5  145.53   24.25
   2  -9  -5   35.54   14.02
  -2   9   5   56.68   11.92
   2  -9  -5   59.61   17.40
  -2   9   5   70.03   17.08
   1  -9  -5  938.00   47.26
   1  -9  -5  991.33   57.43
   1  -9  -5  880.91   54.35
  -1   9   5  998.49   46.17
   0   9   5  759.92   46.71
   0   9   5  753.74   39.73
   0  -9  -5  798.70   46.95
   0  -9  -5  819.78   43.59
   0  -9  -5  754.81   49.43
  -1  -9  -5   63.84   17.67
  -1  -9  -5   67.69   15.39
  -1  -9  -5   99.05   11.23
  -1  -9  -5   96.88   11.75
  -1  -9  -5   65.77   14.90
   1   9   5   99.87   15.60
   1   9   5   93.95   18.09
  -1  -9  -5   88.07    9.19
  -2  -9  -5  151.43   22.64
  -2  -9  -5  115.01   15.51
   2   9   5  112.70   16.00
  -2  -9  -5  161.35   26.24
  -2  -9  -5   99.18   15.65
   2   9   5  146.54   21.98
  -3  -9  -5  669.41   47.53
   3   9   5  598.32   41.49
  -3  -9  -5  684.64   39.48
  -3  -9  -5  659.88   45.25
  -4  -9  -5   47.66   17.71
  -4  -9  -5   23.04   14.60
   4   9   5   45.80   15.01
  -5  -9  -5  661.85   46.28
   5   9   5  781.95   49.00
  -5  -9  -5  607.73   48.73
  -5  -9  -5  805.51   52.80
  -6  -9  -5   89.86   23.06
   6   9   5   37.41   14.84
  -6  -9  -5   69.15   19.58
  -6  -9  -5   77.08   22.29
   7   9   5  124.66   24.16
  -7  -9  -5   59.74   21.79
  -7  -9  -5  117.88   25.62
  -7  -9  -5  114.46   25.67
  -8  -9  -5   14.79   17.11
  -8  -9  -5    4.25   13.85
  -8  -9  -5   -9.19   13.55
   8   9   5   -4.19   11.77
  -9  -9  -5   84.93   24.31
  -9  -9  -5  114.18   30.47
   9   9   5   85.00   23.72
  -9  -9  -5  148.11   30.93
  10   9   5   26.22   20.03
   8 -10  -5   -9.99   17.30
  -8  10   5   -3.46   15.89
   7 -10  -5   93.69   28.09
  -7  10   5  106.77   26.49
   7 -10  -5  149.39   28.07
   6 -10  -5   51.80   19.78
  -6  10   5    6.18   14.98
   6 -10  -5   70.14   20.42
   5 -10  -5   50.76   17.65
   5 -10  -5   70.87   22.23
  -5  10   5   38.29   16.37
  -4  10   5  282.97   34.26
   4 -10  -5  298.82   37.54
   4 -10  -5  276.76   34.45
   3 -10  -5  254.21   32.62
  -3  10   5  243.92   19.35
  -3  10   5  212.92   28.21
   3 -10  -5  229.70   31.33
   2 -10  -5    0.05   10.71
  -2  10   5    3.23   10.44
  -2  10   5   16.43    9.37
   2 -10  -5    3.95   11.00
  -1  10   5  333.67   24.61
  -1  10   5  374.98   34.10
   1 -10  -5  313.09   36.20
   1 -10  -5  390.95   33.11
   0  10   5  712.76   38.25
   0 -10  -5  635.85   39.87
   0 -10  -5  653.72   46.41
   0  10   5  688.22   44.19
   0 -10  -5  644.22   43.88
  -1 -10  -5  217.49   15.41
  -1 -10  -5  216.27   26.33
   1  10   5  226.24   27.86
  -1 -10  -5  175.92   27.90
  -1 -10  -5  183.43   23.38
   1  10   5  238.32   23.15
  -1 -10  -5  198.09   13.76
  -2 -10  -5  853.91   47.62
   2  10   5  829.95   51.13
   2  10   5  839.34   44.87
  -2 -10  -5  860.87   56.34
  -2 -10  -5  890.86   53.68
  -2 -10  -5  896.72   44.14
  -3 -10  -5   25.58   15.75
   3  10   5   46.62   15.30
  -3 -10  -5   35.95   12.18
  -3 -10  -5   30.31   14.74
  -4 -10  -5   15.45   13.77
  -4 -10  -5  -11.15    7.43
   4  10   5    7.90   10.09
  -4 -10  -5   22.99   14.60
  -5 -10  -5   52.33   19.64
   5  10   5   43.98   15.57
  -5 -10  -5   40.88   14.45
  -5 -10  -5   -3.60   12.52
  -6 -10  -5  469.20   49.62
  -6 -10  -5  401.15   42.82
  -6 -10  -5  387.99   40.64
   6  10   5  373.74   39.14
   7  10   5   39.97   17.33
  -7 -10  -5   20.71   17.81
  -7 -10  -5   42.23   17.98
  -7 -10  -5   53.88   20.59
   8  10   5   -7.73   12.18
  -8 -10  -5  -10.77   14.51
  -8 -10  -5    3.11   15.84
  -8 -10  -5    3.01   13.87
  -9 -10  -5   18.86   16.58
  -9 -10  -5   58.81   25.77
   9  10   5   58.67   21.91
   7 -11  -5   97.50   28.45
   7 -11  -5   98.15   25.16
  -7  11   5   76.65   24.35
   6 -11  -5  -12.24   12.10
  -6  11   5   20.79   17.82
   6 -11  -5    9.87   16.68
  -5  11   5   -8.37   12.15
   5 -11  -5   19.21   14.36
   5 -11  -5   -5.24   11.99
   4 -11  -5   75.11   21.43
  -4  11   5   70.82   20.91
   4 -11  -5   71.97   21.82
   3 -11  -5  461.25   44.47
   3 -11  -5  383.60   41.35
  -3  11   5  343.33   36.27
  -3  11   5  401.78   26.44
   2 -11  -5   21.45   14.30
   2 -11  -5   39.21   15.64
  -2  11   5   17.52   10.07
  -2  11   5   -0.01   11.04
  -1  11   5  710.04   46.85
  -1  11   5  598.95   36.97
   1 -11  -5  735.45   49.38
   1 -11  -5  695.48   49.80
   0 -11  -5  263.07   35.55
   0  11   5  325.69   28.02
   0 -11  -5  287.00   32.32
   0  11   5  278.79   31.87
   0 -11  -5  293.20   29.66
   1  11   5  152.19   20.63
  -1 -11  -5  105.42   24.51
   1  11   5  114.43   21.82
  -1 -11  -5  147.41   22.37
  -1 -11  -5  141.06   23.38
  -2 -11  -5    3.76   11.12
   2  11   5  -15.76    8.35
  -2 -11  -5    0.47    7.91
   2  11   5   -3.36    9.25
  -2 -11  -5   -4.83   10.68
  -3 -11  -5  350.46   28.26
  -3 -11  -5  332.14   39.61
   3  11   5  396.01   36.80
  -3 -11  -5  485.34   43.63
  -4 -11  -5  243.04   34.93
   4  11   5  133.52   23.86
  -4 -11  -5  184.12   31.50
  -4 -11  -5  230.35   27.10
  -5 -11  -5   -4.57    9.91
   5  11   5   -0.83   10.85
  -5 -11  -5   -9.44   11.70
  -5 -11  -5   -8.99   11.57
   6  11   5  136.19   26.83
  -6 -11  -5  119.46   29.65
  -6 -11  -5  101.95   25.09
  -6 -11  -5  115.68   24.47
   7  11   5    8.90   14.76
  -7 -11  -5   25.89   18.93
  -7 -11  -5   32.30   18.88
  -7 -11  -5   20.64   15.48
   8  11   5   10.65   14.76
  -8 -11  -5   12.40   20.36
  -8 -11  -5  -13.40   14.64
  -8 -11  -5   -0.11   13.84
  -9 -11  -5    2.62   15.77
   9  11   5    9.83   17.59
  -9 -11  -5    7.79   22.43
   6 -12  -5   -5.26   17.24
  -6  12   5   46.33   21.67
   6 -12  -5   15.15   17.13
   5 -12  -5   -4.77   13.45
   5 -12  -5   14.82   17.07
  -5  12   5   15.58   16.80
  -4  12   5   23.24   16.22
   4 -12  -5   35.48   18.09
  -4  12   5   27.01   11.70
   4 -12  -5   17.61   16.41
   3 -12  -5  276.52   37.98
  -3  12   5  357.96   37.39
   3 -12  -5  294.42   38.74
  -3  12   5  341.72   25.68
   2 -12  -5   32.14   16.70
  -2  12   5   17.12   11.16
  -2  12   5   26.51   15.06
   2 -12  -5   16.82   15.41
  -1  12   5   -5.28    8.36
   1 -12  -5   -3.41   10.99
  -1  12   5  -15.53    8.57
   1 -12  -5   -7.55   11.10
   0 -12  -5  456.75   38.05
   0 -12  -5  362.16   41.96
   0 -12  -5  439.13   34.53
   0  12   5  407.43   30.32
   0  12   5  455.73   40.26
  -1 -12  -5  132.97   23.55
   1  12   5  181.51   23.23
  -1 -12  -5  203.98   27.44
   1  12   5  220.84   29.11
  -1 -12  -5  223.52   35.36
   2  12   5   -4.20    9.99
  -2 -12  -5    1.27   12.81
   2  12   5   14.05   12.32
  -2 -12  -5   -5.35   10.10
  -3 -12  -5  443.45   45.81
  -3 -12  -5  526.99   49.00
   3  12   5  308.28   35.11
  -4 -12  -5   72.02   22.73
  -4 -12  -5   63.56   21.83
  -4 -12  -5   25.26   13.17
   4  12   5   64.51   18.94
  -5 -12  -5   34.01   18.45
  -5 -12  -5   28.38   14.16
  -5 -12  -5   -9.06   13.30
   5  12   5   13.34   13.57
   6  12   5   38.12   18.33
  -6 -12  -5   47.81   22.58
  -6 -12  -5   58.58   19.86
  -6 -12  -5   66.12   22.47
   7  12   5   35.42   18.24
  -7 -12  -5   33.07   20.52
  -7 -12  -5   20.08   16.60
  -7 -12  -5   27.40   20.70
   8  12   5   20.20   18.23
  -8 -12  -5   53.14   22.36
  -8 -12  -5   36.15   20.83
  -8 -12  -5   46.74   24.27
   6 -13  -5   -0.64   17.23
  -6  13   5   22.80   19.98
  -5  13   5   12.19   17.63
   5 -13  -5   50.02   22.57
   5 -13  -5    1.15   17.36
   4 -13  -5   26.27   18.37
  -4  13   5    9.82   14.53
   4 -13  -5   -7.25   15.24
  -4  13   5    3.83   10.63
   3 -13  -5  108.58   27.06
   3 -13  -5   96.94   25.13
  -3  13   5  107.41   24.03
  -3  13   5  126.97   19.62
   2 -13  -5   21.79   17.81
   2 -13  -5   27.45   17.63
  -2  13   5   45.63   14.27
  -2  13   5   13.43   13.28
  -1  13   5   -8.46    9.03
   1 -13  -5    3.82   13.83
   1 -13  -5   -0.07   12.58
  -1  13   5   11.16   12.92
   0  13   5   83.69   18.12
   0 -13  -5   93.92   20.08
   0 -13  -5   86.26   24.68
   0  13   5  114.79   23.39
   0 -13  -5  117.70   25.07
  -1 -13  -5  -11.60    8.93
   1  13   5  -12.14    9.34
  -1 -13  -5  -11.35   12.76
   1  13   5    5.48   11.01
   2  13   5   40.79   17.18
  -2 -13  -5   63.06   22.96
  -2 -13  -5   12.54   13.97
   2  13   5   37.09   15.02
   3  13   5  254.60   33.28
  -3 -13  -5  263.02   37.45
  -3 -13  -5  257.20   36.98
  -4 -13  -5   37.99   19.21
   4  13   5   12.32   14.20
  -4 -13  -5    8.99   16.17
  -5 -13  -5   55.34   18.66
   5  13   5   21.96   16.01
  -5 -13  -5   43.39   22.66
  -5 -13  -5   30.17   18.77
   6  13   5   34.17   17.64
  -6 -13  -5   87.83   25.46
  -6 -13  -5   96.59   28.71
  -6 -13  -5   86.14   23.80
  -7 -13  -5   15.35   15.69
  -7 -13  -5   36.01   21.22
  -7 -13  -5   64.41   26.65
   7  13   5   22.44   17.91
  -8 -13  -5    0.06   15.82
  -8 -13  -5   -0.37   21.01
  -8 -13  -5   -2.66   17.88
   8  13   5    9.21   17.42
   5 -14  -5   -3.41   16.38
   4 -14  -5  -11.25   15.50
   4 -14  -5    2.25   15.10
  -4  14   5   -1.59   15.33
  -4  14   5    2.06   12.32
   3 -14  -5   30.51   19.20
  -3  14   5   53.37   19.45
   3 -14  -5   28.28   19.01
  -3  14   5   42.35   15.46
  -2  14   5   -6.27   10.26
  -2  14   5    2.88   13.62
   2 -14  -5   15.41   15.99
   2 -14  -5   19.57   17.35
   1 -14  -5   14.51   15.21
  -1  14   5    3.30   11.61
  -1  14   5   17.13   14.35
   0  14   5   12.71   13.93
   0 -14  -5    4.91   13.51
   0  14   5    2.06   11.59
   1  14   5   18.76   15.05
  -1 -14  -5   11.37   13.69
  -1 -14  -5   27.66   18.26
   1  14   5   11.75   13.22
  -2 -14  -5    4.53   11.59
   2  14   5    6.25   13.65
  -2 -14  -5    9.62   16.02
   3  14   5   60.32   19.67
  -3 -14  -5   78.15   26.76
  -3 -14  -5   48.69   19.13
   4  14   5   51.06   18.18
  -4 -14  -5   43.45   20.89
  -4 -14  -5   11.60   16.26
   5  14   5    8.91   15.30
  -5 -14  -5    7.99   18.40
  -5 -14  -5    8.31   16.26
  -6 -14  -5   20.84   19.93
  -6 -14  -5   24.97   22.87
   6  14   5   21.84   17.55
  -7 -14  -5   54.79   23.29
   7  14   5   29.13   19.25
  -7 -14  -5   50.92   26.44
  -4  15   5    4.50   13.80
   4 -15  -5   16.80   17.93
  -3  15   5    1.60   15.52
   3 -15  -5   -3.29   17.57
  -3  15   5   -3.08   12.59
   2 -15  -5   -8.21   15.92
  -2  15   5   -2.34   14.67
  -2  15   5   -0.40   12.29
  -1  15   5   16.24   15.94
   1 -15  -5   65.54   24.81
  -1  15   5   32.06   15.76
   0  15   5   15.72   16.25
   0 -15  -5   12.25   16.27
   0  15   5    2.51   12.81
   1  15   5   46.41   17.86
  -1 -15  -5   18.61   15.28
  -1 -15  -5   63.44   25.04
   1  15   5   45.90   19.34
  -2 -15  -5   23.37   18.88
   2  15   5    0.33   14.28
  -2 -15  -5   -6.84   13.68
   3  15   5   11.03   15.21
  -3 -15  -5  -11.12   15.74
  -3 -15  -5   26.83   16.59
  -4 -15  -5   20.59   18.23
   4  15   5    0.38   14.58
  -4 -15  -5   -3.99   18.15
  -5 -15  -5   66.80   26.90
  -5 -15  -5  107.20   30.73
   5  15   5   72.00   22.65
   6  15   5   12.66   17.23
  -6 -15  -5   -9.96   16.37
  -6 -15  -5  -10.48   18.49
   2 -16  -5   27.20   20.06
  -1  16   5    2.48   15.85
  -1  16   5    5.52   14.45
   1 -16  -5   38.33   20.19
   0 -16  -5   14.55   19.09
   0  16   5   20.79   16.90
   0  16   5   24.71   18.34
  -1 -16  -5   11.01   19.74
   1  16   5    1.64   15.90
  -1 -16  -5    8.10   15.39
   1  16   5   26.39   18.53
  -2 -16  -5  106.50   26.56
   2  16   5  139.01   29.20
  -2 -16  -5  182.24   37.82
  -3 -16  -5    2.14   17.11
  -3 -16  -5   11.11   20.24
   3  16   5    7.50   16.52
  -4 -16  -5   -2.78   19.96
   4  16   5  -13.07   14.26
  -4 -16  -5   -4.04   16.36
   1  17   5   20.62   20.27
   2  17   5   90.49   25.05
  -4 -14   6    1.68   15.07
  -3 -14   6   40.46   20.52
  -2 -14   6   13.41   18.16
  -1 -14   6   -2.70   15.47
   0 -14   6    7.12   16.11
   1 -14   6   17.42   16.83
   2 -14   6   11.92   17.13
  -5 -13   6   20.54   18.74
  -5 -13   6   36.87   21.24
   5  13  -6   -5.03   16.77
   4  13  -6   33.15   20.66
  -4 -13   6   21.71   17.00
   3  13  -6   30.75   20.02
  -3 -13   6   46.68   19.15
  -3 -13   6   45.24   19.47
  -2 -13   6   -3.34   11.80
  -2 -13   6    7.55   14.19
   2  13  -6   -3.07   14.53
  -1 -13   6   -1.84   13.78
   0 -13   6  169.43   30.72
   1 -13   6  209.25   33.52
   2 -13   6   15.05   15.00
   3 -13   6    2.46   16.27
  -4  13  -6  -13.29   15.21
   4 -13   6  -13.98   14.92
   6  12  -6   79.84   27.04
  -6 -12   6   64.31   25.10
  -6 -12   6   47.71   22.47
  -5 -12   6   -6.78   13.04
  -5 -12   6   19.84   17.77
   5  12  -6   -4.76   15.40
  -4 -12   6   16.04   17.12
  -4 -12   6    9.28   16.13
   4  12  -6   34.14   18.81
  -3 -12   6   34.81   16.82
  -3 -12   6   56.97   17.87
   3  12  -6   24.53   16.65
  -2 -12   6   83.66   22.37
   2  12  -6   31.78   17.85
  -2 -12   6   39.86   16.76
  -1 -12   6    8.75   13.87
  -1 -12   6    2.94   11.40
   1  12  -6    7.65   14.37
   0 -12   6   58.41   18.19
   0  12  -6   76.88   21.13
   0 -12   6   79.95   21.45
   1 -12   6   53.15   18.97
   2 -12   6    7.46   14.02
   3 -12   6   30.56   17.73
   4 -12   6   89.31   24.88
  -4  12  -6  143.64   23.02
   5 -12   6   16.97   17.58
  -7 -11   6   -2.75   15.25
  -7 -11   6   -6.81   16.04
  -6 -11   6   -7.34   14.82
  -6 -11   6    1.73   15.74
   6  11  -6    8.80   18.51
  -5 -11   6   56.12   20.94
  -5 -11   6   22.41   17.59
   5  11  -6   75.99   24.26
  -4 -11   6    8.66   14.11
  -4 -11   6   -8.27   10.56
   4  11  -6   -7.61   12.69
  -4 -11   6   -9.64   11.51
  -3 -11   6    0.14   11.57
   3  11  -6  -13.29   11.05
  -3 -11   6    7.64   11.93
  -2 -11   6   19.78   14.52
  -2 -11   6   29.83   14.34
   2  11  -6   31.91   16.79
   1  11  -6    4.17   12.69
  -1 -11   6    4.42   12.03
  -1 -11   6   18.64   12.21
   0 -11   6    1.01    9.95
   0  11  -6   21.29   14.44
   0 -11   6   16.25   13.93
  -1  11  -6  170.16   27.32
   1 -11   6  203.45   26.54
   1 -11   6  196.14   30.74
   2 -11   6    6.65   13.50
  -2  11  -6    5.38   12.90
   2 -11   6   23.52   12.15
  -3  11  -6    3.97   11.69
   3 -11   6    5.81   13.96
   4 -11   6  162.30   30.74
  -4  11  -6  229.09   24.67
   5 -11   6   39.08   19.49
   6 -11   6   -9.66   14.66
  -8 -10   6    8.63   18.14
   8  10  -6   14.32   17.25
  -8 -10   6   -3.27   16.31
  -7 -10   6   26.76   19.05
   7  10  -6   18.32   16.07
  -7 -10   6   56.46   23.67
  -6 -10   6   11.50   15.07
   6  10  -6   10.74   13.77
   6  10  -6   15.97   16.96
  -6 -10   6   10.34   16.28
   5  10  -6  219.55   35.82
  -5 -10   6  163.98   29.95
   5  10  -6  189.55   25.03
  -5 -10   6  197.05   34.23
  -4 -10   6    9.77   13.18
  -4 -10   6   31.33   13.43
  -4 -10   6   14.09   15.15
   4  10  -6    2.44    9.84
   4  10  -6   -0.28   13.32
   3  10  -6   15.13   14.48
  -3 -10   6   27.54   15.31
  -3 -10   6   -0.13   10.52
  -3 -10   6   26.12   15.07
   2  10  -6   61.03   19.71
  -2 -10   6   85.41   18.87
  -2 -10   6  114.46   23.23
  -1 -10   6  135.74   23.84
   1  10  -6  160.77   26.32
  -1 -10   6  189.22   26.93
   0  10  -6  104.27   21.38
   0 -10   6  128.40   22.03
   0 -10   6   90.27   20.30
  -1  10  -6  487.25   39.11
   1 -10   6  425.01   41.15
   1 -10   6  507.32   36.09
   2 -10   6    0.38   11.44
   2 -10   6   -3.97    7.61
  -2  10  -6   -1.41   10.23
  -3  10  -6   -2.05   10.39
   3 -10   6   -4.77    8.82
   3 -10   6   -5.55   11.74
  -3  10  -6   -3.58   10.86
   4 -10   6   81.71   17.01
   4 -10   6   68.85   21.34
  -4  10  -6   84.50   20.78
   5 -10   6   29.97   17.06
   6 -10   6    3.55   14.88
   7 -10   6   70.14   24.43
  -8  -9   6   -4.11   15.62
   8   9  -6  -16.13   13.82
  -8  -9   6   -9.57   14.90
  -7  -9   6   50.09   20.81
   7   9  -6   20.72   15.72
  -7  -9   6   40.36   20.37
  -6  -9   6   40.42   19.91
   6   9  -6   52.60   20.78
   6   9  -6   34.92   16.09
  -6  -9   6   31.76   17.63
  -5  -9   6   51.41   18.60
   5   9  -6   57.43   20.22
   5   9  -6   30.62   13.54
  -5  -9   6   77.99   22.06
  -4  -9   6   13.66   11.07
  -4  -9   6   55.71   19.14
   4   9  -6   28.27   15.56
  -4  -9   6    0.01   12.75
   4   9  -6   27.08   11.69
  -3  -9   6    2.17    9.35
  -3  -9   6   -3.47   10.96
  -3  -9   6  -10.58    8.41
   3   9  -6   -5.35    7.20
   3   9  -6   -1.65   11.03
  -2  -9   6   16.33   11.91
  -2  -9   6   23.40   12.07
   2   9  -6   20.10    8.02
   2   9  -6   13.96   12.78
   1   9  -6   82.27   20.30
  -1  -9   6  149.74   23.24
  -1  -9   6  136.76   23.92
   0   9  -6   26.55   13.24
   0  -9   6    0.97    8.95
   0  -9   6   12.69   11.48
  -1   9  -6   54.99   16.96
   1  -9   6   54.81   14.51
   1  -9   6   50.17   16.48
   2  -9   6    1.61    8.64
  -2   9  -6   -9.35    8.57
   2  -9   6   -1.59   10.07
   3  -9   6  152.93   22.33
  -3   9  -6  154.29   17.98
  -3   9  -6  119.90   21.67
   3  -9   6  136.24   25.69
  -4   9  -6   33.24   14.43
   4  -9   6   26.40   11.45
   4  -9   6    8.27   12.41
   5  -9   6   69.51   17.14
   5  -9   6   60.40   19.99
  -5   9  -6   25.13   15.92
   6  -9   6   28.27   17.65
   7  -9   6    2.93   16.16
  -9  -8   6    8.48   20.29
   9   8  -6  -13.12   15.95
  -9  -8   6  -12.64   17.11
   8   8  -6  -10.25   12.09
  -8  -8   6   -1.31   15.34
  -8  -8   6   19.41   18.68
   7   8  -6   -1.81   12.43
   7   8  -6   -8.19   13.02
  -7  -8   6   16.85   16.59
  -7  -8   6   24.94   18.16
  -6  -8   6    7.71   13.08
  -6  -8   6   11.91   15.01
   6   8  -6    1.63   11.20
   6   8  -6  -11.96   11.24
  -5  -8   6   28.30   15.79
  -5  -8   6   43.82   17.38
   5   8  -6   35.81   13.49
   5   8  -6   20.32   14.76
   4   8  -6  118.77   18.28
  -4  -8   6  104.28   21.52
  -4  -8   6  123.72   25.05
  -4  -8   6  144.57   18.24
   4   8  -6   95.34   22.49
  -3  -8   6   11.81    9.24
   3   8  -6   11.78    8.54
   3   8  -6    5.76   12.05
  -3  -8   6    4.23   11.87
  -3  -8   6   13.73   13.19
  -2  -8   6    5.39    8.66
   2   8  -6    5.49    6.60
  -2  -8   6    0.17    9.57
   2   8  -6    3.52   10.56
  -1  -8   6    9.84   10.38
   1   8  -6    7.50    5.33
  -1  -8   6    7.35    9.07
   1   8  -6    4.96   10.24
   0   8  -6    5.11    9.78
   0  -8   6   -0.65    8.12
   0  -8   6   -3.13    8.53
   1  -8   6   63.53   17.20
  -1   8  -6   36.61   14.54
   1  -8   6   45.75   13.11
   2  -8   6  267.98   30.84
  -2   8  -6  305.76   21.73
   2  -8   6  288.34   28.32
  -2   8  -6  251.77   28.93
   3  -8   6  488.35   38.72
  -3   8  -6  454.21   25.47
  -3   8  -6  408.51   34.24
   3  -8   6  392.77   31.05
  -4   8  -6    5.45   11.28
   4  -8   6   23.63   13.39
   4  -8   6   40.40   13.13
   5  -8   6   66.58   15.97
   5  -8   6   54.82   18.44
  -5   8  -6   40.30   15.43
  -6   8  -6   31.54   15.97
   6  -8   6   15.07   15.65
   6  -8   6   75.27   17.79
   7  -8   6    5.60   15.34
   7  -8   6   -8.64   10.00
   8  -8   6   -1.56   15.90
   9   7  -6   -2.14   15.70
  -9  -7   6   -7.28   15.15
  -9  -7   6   11.55   20.64
   8   7  -6    4.94   13.38
  -8  -7   6   17.61   18.26
  -8  -7   6   -2.36   14.40
  -7  -7   6   78.07   23.18
   7   7  -6   70.31   23.97
   7   7  -6  117.51   23.21
  -7  -7   6  106.78   26.00
   6   7  -6  103.15   19.92
  -6  -7   6   88.16   21.98
   6   7  -6  108.64   25.64
  -6  -7   6   76.10   21.82
   5   7  -6   34.89   13.41
  -5  -7   6   18.02   13.85
  -5  -7   6   17.85   13.57
   5   7  -6   45.91   16.98
   4   7  -6   87.77   16.25
   4   7  -6   81.15   21.27
  -4  -7   6  106.16   23.43
  -4  -7   6   66.95   18.31
  -4  -7   6  110.35   14.76
   3   7  -6   25.95    9.35
   3   7  -6   30.06   14.59
  -3  -7   6   50.34   11.82
  -3  -7   6   38.43   16.05
  -3  -7   6   21.69   12.73
   2   7  -6   68.98   18.02
   2   7  -6   80.94   10.93
  -2  -7   6   63.31   13.62
  -2  -7   6   53.04   16.14
   1   7  -6   52.83    7.73
  -1  -7   6   64.89    8.91
   1   7  -6   41.23   13.94
  -1  -7   6   58.55   13.46
  -1  -7   6   39.13   13.79
   0   7  -6 1157.32   63.25
   0  -7   6 1251.27   61.13
   0  -7   6 1091.91   59.61
   1  -7   6   29.50   11.09
   1  -7   6    1.41    8.52
  -1   7  -6   18.92   11.30
   2  -7   6   -3.99    9.17
   2  -7   6    1.44    7.81
  -2   7  -6   10.81    8.32
  -2   7  -6   -0.22    8.65
  -3   7  -6  197.91   25.14
  -3   7  -6  256.76   16.39
   3  -7   6  273.22   26.90
   3  -7   6  244.46   29.84
   4  -7   6  341.58   30.10
  -4   7  -6  238.76   27.78
   4  -7   6  354.99   36.42
   5  -7   6    8.47    9.27
  -5   7  -6    6.50   10.35
   5  -7   6   11.05   12.84
   6  -7   6    8.41   10.81
  -6   7  -6    3.90   11.65
   6  -7   6   25.66   15.99
   7  -7   6   20.00   12.05
  -7   7  -6   11.74   13.73
   7  -7   6   31.03   17.55
   8  -7   6   -5.90   11.09
  -8   7  -6   23.57   17.44
  -9  -6   6    1.24   16.16
  -9  -6   6   40.05   22.15
   9   6  -6   21.69   17.76
   8   6  -6   -1.88   13.28
  -8  -6   6  -18.40   11.85
  -8  -6   6   -5.75   12.62
   7   6  -6   96.65   21.06
  -7  -6   6   95.94   25.80
  -7  -6   6   72.34   22.00
   7   6  -6   69.50   22.61
  -6  -6   6  293.46   34.91
   6   6  -6  278.28   38.14
  -6  -6   6  357.11   41.46
   6   6  -6  285.37   30.57
   5   6  -6    0.88   11.19
  -5  -6   6   -4.21    9.04
  -5  -6   6    8.78   11.69
   5   6  -6   12.92    9.77
   4   6  -6  347.33   26.57
   4   6  -6  412.83   39.71
  -4  -6   6  322.74   33.66
  -4  -6   6  371.24   22.97
  -4  -6   6  371.86   38.32
   3   6  -6 1317.43   74.64
  -3  -6   6 1477.65   63.47
   3   6  -6 1446.78   63.28
  -3  -6   6 1478.14   72.71
  -3  -6   6 1342.40   73.56
   2   6  -6   63.63   16.44
  -2  -6   6   45.89   14.82
  -2  -6   6   61.65   15.92
   2   6  -6   79.69   10.76
  -2  -6   6   57.91   12.01
  -1  -6   6  400.78   20.54
  -1  -6   6  368.67   29.47
  -1  -6   6  363.56   26.43
   1   6  -6  371.74   19.35
   1   6  -6  366.65   30.89
   0  -6   6  762.04   43.53
   0   6  -6  851.75   48.95
   0  -6   6  770.60   45.34
   1  -6   6   85.62   16.44
   1  -6   6   91.96   16.88
  -1   6  -6   77.49   16.15
   2  -6   6  348.39   31.19
  -2   6  -6  319.78   29.47
   2  -6   6  326.64   26.57
  -2   6  -6  330.60   19.84
  -3   6  -6  414.70   33.49
   3  -6   6  521.78   33.69
  -3   6  -6  516.23   22.61
   3  -6   6  471.00   36.16
  -4   6  -6   41.28   14.35
   4  -6   6   23.29   12.76
   4  -6   6   43.42   12.87
   5  -6   6    8.74    9.70
  -5   6  -6    2.02    9.28
   5  -6   6   10.62   12.24
   6  -6   6  170.69   23.35
  -6   6  -6  199.92   28.32
   6  -6   6  152.60   26.84
  -7   6  -6   67.68   19.40
   7  -6   6   52.77   19.16
   7  -6   6   69.14   17.50
   8  -6   6   -2.37   11.23
  -8   6  -6    7.31   14.24
  -9   6  -6    0.76   14.69
   9   5  -6   35.50   19.49
  -9  -5   6   44.52   23.05
  -9  -5   6   38.97   21.14
  -8  -5   6   38.80   18.94
   8   5  -6    6.80   14.35
  -8  -5   6   -5.21   13.58
  -7  -5   6  132.91   27.85
  -7  -5   6  115.10   23.39
   7   5  -6  135.76   28.08
   7   5  -6  124.79   23.96
   6   5  -6  259.18   36.96
   6   5  -6  366.52   33.79
  -6  -5   6  319.98   34.35
  -6  -5   6  325.42   40.43
   5   5  -6   83.04   16.73
   5   5  -6   56.23   17.68
  -5  -5   6  117.64   23.38
  -5  -5   6  117.20   21.86
  -4  -5   6 1203.56   61.83
   4   5  -6 1104.88   65.96
  -4  -5   6 1051.94   63.13
  -4  -5   6 1130.51   48.75
   4   5  -6 1206.95   56.80
  -3  -5   6  606.75   41.73
  -3  -5   6  576.64   30.67
   3   5  -6  560.39   32.31
  -3  -5   6  700.70   40.60
   3   5  -6  592.11   42.67
  -2  -5   6  261.40   26.12
   2   5  -6  290.20   19.04
   2   5  -6  262.79   28.56
  -2  -5   6  346.58   32.08
  -2  -5   6  324.96   21.24
   1   5  -6  623.05   40.18
  -1  -5   6  647.70   27.92
  -1  -5   6  562.80   37.40
  -1  -5   6  545.71   32.90
   0  -5   6 1683.87   75.86
   0  -5   6 1648.72   73.33
   0  -5   6 1591.21   58.64
   0   5  -6 1603.67   77.77
  -1   5  -6   30.17   11.38
   1  -5   6    8.37    7.86
   1  -5   6   13.74    8.53
   2  -5   6    8.68    9.32
   2  -5   6    3.31    6.53
  -2   5  -6    8.84    8.49
  -2   5  -6   15.65    6.38
   3  -5   6  722.58   44.41
   3  -5   6  713.66   41.34
  -3   5  -6  678.98   42.92
   4  -5   6  319.43   28.27
   4  -5   6  257.20   28.80
  -4   5  -6  201.47   25.16
   5  -5   6   69.67   18.29
   5  -5   6   53.86   14.65
  -5   5  -6   49.14   15.19
   6  -5   6  142.17   25.62
  -6   5  -6  155.35   24.72
   6  -5   6  128.01   20.87
  -7   5  -6   87.72   20.43
   7  -5   6   69.94   17.24
  -8   5  -6  131.78   25.69
   8  -5   6  105.06   21.97
  -9   5  -6    5.81   13.34
 -10  -4   6   47.53   25.53
  10   4  -6   45.94   22.51
   9   4  -6  152.40   28.54
  -9  -4   6  109.39   24.72
  -9  -4   6   81.56   26.07
  -8  -4   6   -4.61   13.01
  -8  -4   6   13.34   17.08
   8   4  -6    6.21   12.64
  -7  -4   6   33.49   17.44
  -7  -4   6   32.34   15.21
   7   4  -6   37.39   14.87
   6   4  -6  176.32   24.28
   6   4  -6  217.97   33.23
  -6  -4   6  259.92   35.16
  -6  -4   6  245.14   28.45
   5   4  -6  126.12   24.21
  -5  -4   6  121.56   22.71
  -5  -4   6  109.95   19.74
   5   4  -6  109.13   19.06
  -4  -4   6  226.45   25.03
   4   4  -6  208.33   14.87
   4   4  -6  246.02   23.21
  -4  -4   6  229.77   13.09
   4   4  -6  205.54   28.15
  -4  -4   6  215.67   28.15
  -3  -4   6 1197.33   58.95
  -3  -4   6 1198.43   49.85
  -3  -4   6 1084.03   61.06
   3   4  -6 1209.40   64.66
   3   4  -6 1175.06   54.01
  -2  -4   6  279.84   17.97
  -2  -4   6  289.90   28.27
  -2  -4   6  267.52   24.47
   2   4  -6  213.32   25.02
   2   4  -6  249.00   17.20
  -1  -4   6  171.16   16.20
  -1  -4   6  186.09   12.42
  -1  -4   6  180.55   21.44
   1   4  -6  161.24   21.54
   0   4  -6 2904.87  125.27
   0  -4   6 3037.29  120.37
   0  -4   6 2989.96  108.26
   0  -4   6 3008.39  108.16
   0  -4   6 2977.88  107.27
   0  -4   6 2645.36  120.02
   0  -4   6 3065.45  108.03
   1  -4   6 1706.22   77.40
   1  -4   6 1718.48   77.01
  -1   4  -6 1771.42   80.57
   2  -4   6    5.71    6.38
   2  -4   6   -4.35    6.95
  -2   4  -6   -5.43    6.15
  -2   4  -6   -3.19    4.16
   3  -4   6  496.89   34.94
   3  -4   6  480.41   32.44
  -3   4  -6  486.36   34.16
  -3   4  -6  545.88   22.97
  -4   4  -6  396.60   31.22
   4  -4   6  381.24   28.96
  -4   4  -6  427.24   22.71
   4  -4   6  416.78   32.62
   5  -4   6  142.71   24.05
   5  -4   6  150.87   15.27
   5  -4   6  101.17   17.75
  -5   4  -6  129.55   21.50
   6  -4   6  394.12   34.52
  -6   4  -6  339.25   34.48
   6  -4   6  399.73   27.14
   7  -4   6  290.17   31.87
   7  -4   6  368.12   28.33
  -7   4  -6  290.70   32.85
  -8   4  -6   -5.26   10.12
   8  -4   6    7.92   10.93
  -9   4  -6   23.97   15.93
 -10  -3   6   57.10   25.74
  10   3  -6   60.80   23.18
   9   3  -6   17.62   16.41
  -9  -3   6   -3.01   16.08
  -8  -3   6   34.05   17.13
   8   3  -6    8.26   13.83
  -8  -3   6    0.93   14.43
  -7  -3   6   -6.94   10.24
   7   3  -6  -13.84    8.78
  -7  -3   6   -1.30   10.91
   6   3  -6  174.20   29.10
  -6  -3   6  253.74   33.90
  -6  -3   6  263.08   27.39
   6   3  -6  183.89   25.71
   5   3  -6   13.37   10.04
   5   3  -6   20.79   13.14
  -5  -3   6   32.86   12.39
  -5  -3   6   10.18   11.71
  -4  -3   6  203.11   22.18
  -4  -3   6  217.06   27.19
   4   3  -6  209.46   21.60
   4   3  -6  166.95   25.00
  -3  -3   6  818.26   33.83
   3   3  -6  781.90   48.19
  -3  -3   6  830.76   47.44
   3   3  -6  770.01   39.77
  -3  -3   6  751.44   41.68
   3   3  -6  802.08   35.19
   2   3  -6  816.87   47.45
  -2  -3   6  867.79   43.06
  -2  -3   6  729.20   44.79
  -2  -3   6  852.35   37.18
  -1  -3   6   57.93   12.96
  -1  -3   6   68.88   10.16
   1   3  -6   71.52   14.52
  -1  -3   6   51.43    7.42
   0  -3   6 3247.55  128.43
   0  -3   6 3274.56  117.71
   0  -3   6 3358.53  119.07
   0   3  -6 3009.99  133.25
   1  -3   6 1742.97   78.43
   1  -3   6 1883.69   79.44
  -1   3  -6 1803.44   81.97
   2  -3   6  443.08   30.82
   2  -3   6  502.75   19.96
  -2   3  -6  538.64   22.94
  -2   3  -6  447.18   31.81
   2  -3   6  528.56   31.99
  -3   3  -6 1064.79   42.71
  -3   3  -6  957.01   53.41
   3  -3   6 1060.73   42.19
   3  -3   6 1042.20   52.20
   3  -3   6 1018.13   54.25
   4  -3   6 1323.18   66.97
  -4   3  -6 1162.96   64.02
   4  -3   6 1345.69   54.54
   4  -3   6 1317.29   63.02
  -5   3  -6    3.23    9.50
   5  -3   6    2.58    8.36
   5  -3   6   10.19    6.94
  -6   3  -6  206.19   27.08
   6  -3   6  199.87   25.23
   6  -3   6  261.14   22.78
   7  -3   6   98.83   17.66
   7  -3   6   97.50   19.61
  -7   3  -6   94.30   19.85
   8  -3   6   49.17   15.83
   8  -3   6   41.65   15.64
  -8   3  -6   28.37   14.59
  -9   3  -6   31.88   15.99
 -10   3  -6   58.19   21.05
 -10  -2   6   11.51   19.42
  -9  -2   6  117.16   28.75
   9   2  -6   54.74   20.13
   8   2  -6    5.52   12.07
  -8  -2   6    6.56   13.94
  -8  -2   6   -1.05   11.13
  -7  -2   6    8.21   11.84
   7   2  -6   12.78   12.61
  -7  -2   6    1.26    9.54
   6   2  -6  215.21   31.63
  -6  -2   6  262.57   33.74
  -6  -2   6  354.96   29.77
   6   2  -6  299.42   31.58
   5   2  -6  213.04   24.38
  -5  -2   6  229.16   22.57
   5   2  -6  151.19   24.68
  -5  -2   6  189.66   26.73
   4   2  -6   68.45   13.45
  -4  -2   6   90.47   15.19
  -4  -2   6   61.94   15.77
   4   2  -6  116.05   21.00
  -3  -2   6  551.37   31.67
   3   2  -6  496.10   36.38
  -3  -2   6  528.43   35.90
   3   2  -6  601.57   24.16
   3   2  -6  539.07   31.42
  -2  -2   6   40.75   11.43
   2   2  -6   21.29    5.98
   2   2  -6   14.82    9.05
   1   2  -6  541.87   34.01
  -1  -2   6  509.78   26.42
  -1  -2   6  525.92   31.97
  -1  -2   6  514.02   25.22
   0   2  -6 3494.38  146.53
   0  -2   6 3587.97  140.86
   0  -2   6 3701.27  132.54
   0  -2   6 3760.03  134.17
   0  -2   6 3546.20  142.34
  -1   2  -6 1512.23   70.02
   1  -2   6 1490.55   66.56
   1  -2   6 1530.23   57.08
   1  -2   6 1503.74   67.30
  -2   2  -6   85.69    8.01
   2  -2   6   79.30   13.38
  -2   2  -6   62.86   13.14
   2  -2   6   56.57   11.69
   2  -2   6   82.79    7.00
  -2   2  -6   81.86    7.50
   3  -2   6  481.53   30.33
  -3   2  -6  425.70   30.57
   3  -2   6  447.89   22.66
   3  -2   6  459.93   31.20
  -3   2  -6  520.72   24.30
   4  -2   6 1536.59   71.18
  -4   2  -6 1579.71   74.77
   4  -2   6 1527.22   63.82
   5  -2   6   46.19   12.54
   5  -2   6   33.82    9.38
  -5   2  -6   39.68   13.26
  -6   2  -6  165.01   24.11
   6  -2   6  142.24   21.66
   6  -2   6  222.04   21.79
   7  -2   6  456.49   36.58
   7  -2   6  519.60   34.78
  -7   2  -6  504.95   40.25
   8  -2   6   66.54   18.80
   8  -2   6   55.44   16.10
  -8   2  -6   41.94   16.11
  -9   2  -6   45.98   18.37
   9  -2   6   17.43   14.00
 -10   2  -6  136.95   29.47
  10  -2   6  142.28   27.21
 -10  -1   6    1.23   18.51
  -9  -1   6   38.18   19.58
  -8  -1   6   -5.18   10.28
  -8  -1   6   28.21   16.11
   8   1  -6    8.34   12.84
  -7  -1   6   14.90   13.22
  -7  -1   6   64.30   15.63
   7   1  -6   35.99   15.24
  -6  -1   6  406.16   28.50
  -6  -1   6  335.79   36.54
   6   1  -6  359.56   38.03
   6   1  -6  428.65   36.72
  -5  -1   6   -3.29    7.77
   5   1  -6   -3.13    7.09
   5   1  -6   -1.72    9.88
  -5  -1   6   10.00    8.04
  -4  -1   6  268.91   27.89
   4   1  -6  286.19   29.32
  -4  -1   6  230.82   19.19
  -3  -1   6  520.54   34.53
   3   1  -6  576.61   36.88
  -3  -1   6  541.06   29.25
  -2  -1   6   14.57    7.60
   2   1  -6    5.28    6.71
   2   1  -6   10.66    6.18
   2   1  -6    1.07    3.42
   1   1  -6    2.75    6.31
  -1  -1   6    8.98    5.48
  -1  -1   6    1.30    3.22
   1   1  -6    7.88    4.71
  -1  -1   6    0.22    5.54
   0  -1   6  279.20   20.75
   0  -1   6  293.31   16.95
   0   1  -6  244.66   21.01
   1  -1   6 1427.95   63.78
  -1   1  -6 1442.87   66.31
   1  -1   6 1378.00   56.48
  -1   1  -6 1524.86   57.80
  -2   1  -6  752.54   41.31
  -2   1  -6  774.99   31.23
   2  -1   6  704.48   38.83
   2  -1   6  736.23   32.76
  -2   1  -6  824.88   34.31
  -3   1  -6   30.13    7.41
  -3   1  -6   26.39    9.38
   3  -1   6   53.31   11.47
   3  -1   6   37.43    7.22
   4  -1   6  652.33   32.48
   4  -1   6  622.82   37.04
  -4   1  -6  625.47   38.86
   5  -1   6  777.51   39.87
   5  -1   6  753.08   44.20
  -5   1  -6  764.94   46.58
   6  -1   6  122.78   20.12
   6  -1   6  140.21   18.81
  -6   1  -6  134.85   21.97
   7  -1   6  267.92   26.32
  -7   1  -6  206.87   27.99
   7  -1   6  215.09   27.76
  -8   1  -6  105.14   22.26
   8  -1   6   56.98   16.37
   8  -1   6   73.06   18.35
   9  -1   6   -5.14   11.44
  -9   1  -6   -8.38   10.64
  10  -1   6   51.83   19.55
 -10   1  -6   92.77   23.61
 -10   0   6   -7.34   15.16
  -9   0   6   81.33   24.59
  -8   0   6    3.71   12.76
  -7   0   6    0.21    9.16
  -7   0   6   -4.69   11.25
   6   0  -6  151.86   25.34
  -6   0   6  232.20   29.94
  -6   0   6  155.60   18.71
   5   0  -6   40.32   13.83
  -5   0   6   46.27   10.71
  -5   0   6    9.95   10.37
  -4   0   6  108.34   18.48
   4   0  -6  143.64   21.62
  -4   0   6  122.53   13.49
   3   0  -6   -4.49    5.84
  -3   0   6    7.45    7.03
  -3   0   6   14.67    5.75
   3   0  -6   11.93    6.33
   2   0  -6 1301.38   64.69
   2   0  -6 1383.53   56.08
   2   0  -6 1445.08   54.98
   2   0  -6 1464.19   57.95
  -2   0   6 1330.06   63.11
   1   0  -6  185.47   12.73
   1   0  -6  156.56   17.75
   1   0  -6  161.63   13.81
  -1   0   6  175.35   15.84
  -1   0   6  158.29   17.21
   0   0   6  481.15   28.95
   0   0   6  523.00   27.15
   0   0  -6  543.23   27.34
   0   0   6  545.41   25.58
   0   0  -6  527.86   31.12
   1   0   6  187.85   13.28
  -1   0  -6  205.79   14.26
   1   0   6  179.64    9.45
  -1   0  -6  141.29   16.12
   1   0   6  162.50   16.84
  -2   0  -6  234.03   19.62
   2   0   6  231.69   15.42
  -2   0  -6  256.69   13.92
   2   0   6  233.54   18.79
  -2   0  -6  262.66   16.77
  -3   0  -6  172.92   19.18
   3   0   6  162.70   17.88
   3   0   6  158.86   14.17
   4   0   6 1639.72   68.48
   4   0   6 1550.00   72.37
  -4   0  -6 1625.55   75.65
  -5   0  -6  246.42   26.57
   5   0   6  327.32   28.31
   5   0   6  291.31   22.33
   6   0   6    6.34    8.40
  -6   0  -6    9.95    9.46
   6   0   6   -2.17    7.71
   7   0   6  207.94   27.85
   7   0   6  232.95   26.04
  -7   0  -6  204.09   27.23
   8   0   6   71.95   17.87
  -8   0  -6  129.57   23.39
  -9   0  -6    0.25   11.40
   9   0   6    2.05   12.50
 -10   0  -6   40.43   18.27
  10   0   6   62.69   21.03
 -10   1   6    8.25   16.96
  -9   1   6   13.73   16.87
   9  -1  -6   31.07   17.23
  -8   1   6    5.53   12.94
  -7   1   6   61.90   14.07
  -7   1   6   82.14   20.42
  -6   1   6   44.61   16.18
  -6   1   6   72.94   13.05
  -5   1   6  104.70   19.14
  -5   1   6   94.99   12.22
   5  -1  -6  112.58   20.05
   4  -1  -6   40.86   12.42
  -4   1   6   68.71    9.09
  -4   1   6   48.14   12.68
   3  -1  -6  653.70   27.40
  -3   1   6  620.15   28.07
  -3   1   6  643.78   36.69
   3  -1  -6  615.17   37.90
   2  -1  -6    8.39    6.52
   2  -1  -6   -0.66    3.75
  -2   1   6   -1.99    5.45
  -2   1   6   -4.87    5.01
   2  -1  -6   -0.48    4.11
   1  -1  -6  166.38   17.40
  -1   1   6  170.75   16.40
  -1   1   6  214.02   17.33
  -1   1   6  182.66   17.06
   0   1   6 3360.37  132.22
   0  -1  -6 3690.60  133.08
   0   1   6 3303.59  127.91
   0  -1  -6 3359.01  136.45
   0   1   6 3685.73  136.58
   0   1   6 3314.47  131.78
   1   1   6  500.29   27.13
   1   1   6  564.49   29.65
  -1  -1  -6  531.38   30.28
  -1  -1  -6  553.98   28.46
   1   1   6  500.65   23.06
  -1  -1  -6  534.05   25.85
   2   1   6   16.13    6.17
   2   1   6    8.41    5.69
  -2  -1  -6   21.79    7.78
  -2  -1  -6    7.75    4.55
   3   1   6   51.25    9.72
  -3  -1  -6   41.48    5.06
   3   1   6   11.46    6.49
  -3  -1  -6   35.67    9.50
   4   1   6  249.22   18.96
   4   1   6  235.69   22.44
  -4  -1  -6  197.74   21.69
   5   1   6  180.41   21.79
  -5  -1  -6  152.03   20.93
   5   1   6  132.07   17.24
   6   1   6  100.41   18.44
   6   1   6   35.50   11.83
  -6  -1  -6   74.88   16.30
   7   1   6   25.86   12.63
   7   1   6    2.56    8.93
  -7  -1  -6   12.63   10.69
  -8  -1  -6   35.35   14.54
   8   1   6   86.41   19.56
  -9  -1  -6   26.90   13.80
   9   1   6   15.35   13.61
 -10  -1  -6   -0.21   11.54
  10   1   6   -2.09   13.10
 -10   2   6   48.22   21.28
   9  -2  -6   -7.48   13.26
  -9   2   6    2.49   14.21
   8  -2  -6  -10.26   11.82
  -8   2   6   -2.61   12.06
  -7   2   6  205.37   28.84
  -6   2   6   63.83   11.57
  -6   2   6   35.23   14.68
   5  -2  -6    3.32    9.18
  -5   2   6    2.31    5.19
  -5   2   6    3.49    8.83
  -5   2   6    2.47    5.37
   5  -2  -6   -0.92    3.60
  -4   2   6  255.93   24.60
   4  -2  -6  270.10   25.93
  -4   2   6  258.64   16.45
  -4   2   6  269.89   14.92
   4  -2  -6  271.32   15.21
  -3   2   6   -1.54    6.06
   3  -2  -6    0.57    4.16
   3  -2  -6   -2.93    5.78
   2  -2  -6   84.97   10.27
   2  -2  -6   85.57   13.16
   2  -2  -6   72.72    5.36
  -2   2   6   74.77   12.42
  -2   2   6   81.53   14.29
  -2   2   6   87.48   12.71
   1  -2  -6  688.51   34.65
   1  -2  -6  707.46   36.10
  -1   2   6  697.65   35.19
  -1   2   6  676.74   34.30
  -1   2   6  671.16   36.25
   0   2   6  418.58   23.41
   0   2   6  534.14   28.47
   0   2   6  454.21   25.52
   0  -2  -6  449.15   27.41
   0   2   6  534.61   27.39
   0  -2  -6  468.88   27.11
   1   2   6  733.57   35.91
  -1  -2  -6  743.13   37.49
   1   2   6  784.49   37.21
   1   2   6  719.43   31.75
   1   2   6  724.28   36.51
   2   2   6 1213.33   53.26
   2   2   6 1131.89   52.26
  -2  -2  -6 1276.31   48.66
  -2  -2  -6 1095.34   54.11
  -3  -2  -6   43.99    6.66
   3   2   6   42.27    9.90
  -3  -2  -6   29.32    9.39
   3   2   6   54.98   10.52
   4   2   6  148.20   18.52
  -4  -2  -6  138.59   18.84
   4   2   6  172.51   18.34
   5   2   6    0.90    6.12
   5   2   6   -5.68    5.75
  -5  -2  -6   -2.11    4.97
  -5  -2  -6    0.86    6.87
   6   2   6   -1.51    7.57
  -6  -2  -6   -7.98    6.90
   6   2   6    8.80    8.27
   7   2   6   28.59   12.80
  -7  -2  -6   18.76   11.95
   7   2   6   33.98   13.69
   8   2   6   33.98   15.08
  -8  -2  -6   53.12   15.91
  -9  -2  -6   20.20   13.83
   9   2   6  -10.23    9.78
  10   2   6    2.01   14.03
 -10  -2  -6    9.18   12.77
 -10   3   6   43.33   21.27
  -9   3   6    2.20   15.21
   9  -3  -6   30.26   17.65
   8  -3  -6   17.11   15.16
  -8   3   6   -3.72   12.45
  -7   3   6  234.87   30.59
  -6   3   6   -7.12    8.54
  -6   3   6   -0.55    6.16
   5  -3  -6  172.62   13.95
  -5   3   6  145.77   20.32
  -5   3   6  136.93   11.17
   4  -3  -6  636.35   31.15
  -4   3   6  618.50   36.20
  -4   3   6  620.93   24.91
  -3   3   6  264.37   20.56
   3  -3  -6  264.90   20.85
   3  -3  -6  300.34   19.45
  -3   3   6  319.96   25.63
  -2   3   6    1.68    4.84
   2  -3  -6    3.37    5.69
  -2   3   6    8.31    7.46
   2  -3  -6    3.52    5.57
  -2   3   6    7.61    6.00
  -1   3   6  363.18   21.74
  -1   3   6  426.55   23.02
   1  -3  -6  354.57   22.32
   1  -3  -6  368.11   23.73
  -1   3   6  356.63   24.90
   0   3   6  322.98   19.65
   0   3   6  349.85   20.48
   0  -3  -6  351.47   24.16
   0   3   6  309.92   22.42
   0   3   6  319.84   18.91
  -1  -3  -6  254.17   22.32
   1   3   6  199.44   13.85
   1   3   6  224.37   16.07
   1   3   6  239.25   16.61
  -1  -3  -6  219.97   16.80
   1   3   6  230.73   19.85
  -2  -3  -6  138.99   15.32
   2   3   6  187.27   16.65
   2   3   6  150.94   16.59
  -3  -3  -6  657.07   37.24
  -3  -3  -6  714.88   31.00
   3   3   6  668.17   36.48
   3   3   6  655.43   36.01
   4   3   6   -0.86    5.74
   4   3   6   -4.61    5.33
  -4  -3  -6   -6.57    4.94
  -4  -3  -6    0.91    4.34
  -5  -3  -6   60.35    8.26
   5   3   6   26.47   10.51
   5   3   6   59.61   13.86
  -5  -3  -6   38.95   12.48
  -6  -3  -6    9.56    9.61
   6   3   6    0.81    7.89
   6   3   6    7.01    9.09
   7   3   6   39.85   14.44
   8   3   6   -6.99    9.93
  -8  -3  -6    9.23   10.68
  -9  -3  -6    1.71   10.51
   9   3   6    1.21   12.62
 -10  -3  -6   -7.35   10.41
 -10  -3  -6   23.27   17.41
  10   3   6   -0.29   14.25
  -9   4   6   23.38   16.62
   9  -4  -6   36.92   20.36
   8  -4  -6   31.95   17.58
  -8   4   6   18.48   14.97
  -7   4   6  297.22   32.06
   7  -4  -6  243.04   34.18
   6  -4  -6  537.29   30.75
  -6   4   6  560.99   37.89
  -5   4   6   -1.22    4.05
  -5   4   6   -1.32    7.60
   5  -4  -6   -3.43    5.96
  -4   4   6  263.96   21.28
   4  -4  -6  272.99   20.00
  -4   4   6  270.56   29.76
   3  -4  -6 1417.51   63.32
   3  -4  -6 1382.04   62.48
  -3   4   6 1450.08   62.78
  -3   4   6 1395.94   61.32
  -3   4   6 1379.35   68.50
   2  -4  -6  228.23   17.28
  -2   4   6  243.81   16.81
   2  -4  -6  234.53   20.47
  -2   4   6  263.98   24.91
  -2   4   6  250.08   17.23
   1  -4  -6 2610.22  107.55
   1  -4  -6 2667.08   96.08
  -1   4   6 2891.40  102.75
  -1   4   6 2717.40  100.12
   1  -4  -6 2190.78  101.63
  -1   4   6 2590.18  107.88
   0   4   6  745.12   40.75
   0  -4  -6  824.34   35.66
   0  -4  -6  764.10   36.67
   0  -4  -6  787.84   42.11
   0   4   6  762.90   35.56
   0   4   6  740.15   34.66
   0   4   6  786.81   35.46
   1   4   6   10.17    7.15
   1   4   6    9.51    5.74
  -1  -4  -6   -2.06    2.60
   1   4   6    1.42    3.83
  -1  -4  -6    1.77    6.84
   2   4   6 1626.89   67.83
  -2  -4  -6 1651.69   69.89
  -2  -4  -6 1574.93   75.03
   2   4   6 1603.03   71.28
   2   4   6 1625.33   63.04
   3   4   6 5009.10  191.36
   3   4   6 4891.59  188.14
  -3  -4  -6 4990.97  193.31
  -3  -4  -6 5044.88  199.51
   4   4   6  180.41   20.44
  -4  -4  -6  156.71   19.32
   4   4   6  121.17   16.92
   5   4   6   30.81   10.82
   5   4   6   40.69   11.96
  -5  -4  -6   42.70    5.49
   6   4   6  300.68   30.18
   6   4   6  287.93   29.18
   7   4   6  204.87   27.24
   8   4   6   -9.65    8.04
   9   4   6   79.55   21.77
  -9  -4  -6   35.29   19.10
  -9  -4  -6   42.14   18.04
 -10  -4  -6    0.18   14.33
 -10  -4  -6   -7.95   13.53
 -10  -4  -6    1.05   11.19
  10   4   6    0.89   14.19
   9  -5  -6   81.29   25.44
   8  -5  -6   16.37   16.23
  -8   5   6   16.47   14.02
  -7   5   6  154.88   24.60
   7  -5  -6  140.31   26.40
   6  -5  -6  284.83   23.14
   6  -5  -6  255.92   33.71
  -6   5   6  299.07   36.38
  -6   5   6  260.34   27.08
  -5   5   6   36.52   11.72
   5  -5  -6   38.26   11.09
  -5   5   6   15.44   12.57
  -4   5   6 1015.38   58.37
   4  -5  -6 1069.91   51.85
  -4   5   6 1041.13   49.82
  -3   5   6 1290.17   58.90
  -3   5   6 1402.24   69.05
  -3   5   6 1343.88   58.39
   3  -5  -6 1436.31   64.21
   3  -5  -6 1395.22   60.16
  -2   5   6  152.44   20.84
  -2   5   6  151.69   12.26
  -2   5   6  169.85   12.97
   2  -5  -6  153.22   13.48
   2  -5  -6  167.55   18.92
   1  -5  -6 2128.61   84.63
  -1   5   6 2192.47   81.91
  -1   5   6 2224.50   83.50
   1  -5  -6 2139.01   93.02
  -1   5   6 2070.07   92.52
   1  -5  -6 2079.35   80.50
   0  -5  -6 4054.16  151.18
   0   5   6 4135.12  151.82
   0   5   6 3919.62  148.21
   0   5   6 3814.35  158.61
   0  -5  -6 3871.92  161.84
   0   5   6 4138.68  151.13
   0  -5  -6 4273.02  154.01
   1   5   6  629.51   29.58
  -1  -5  -6  552.86   29.88
  -1  -5  -6  593.63   37.73
  -1  -5  -6  655.98   33.73
   1   5   6  599.39   30.16
   1   5   6  639.88   36.31
   2   5   6  248.80   16.29
  -2  -5  -6  255.38   26.46
  -2  -5  -6  220.43   21.94
  -2  -5  -6  278.83   19.10
   2   5   6  271.23   18.26
   2   5   6  295.51   22.76
   3   5   6 1948.08   83.28
  -3  -5  -6 2038.27   93.19
   3   5   6 2048.50   87.70
  -3  -5  -6 1978.66   85.49
  -4  -5  -6  489.39   37.20
   4   5   6  544.45   33.08
   4   5   6  552.26   34.90
   5   5   6  117.22   18.98
  -5  -5  -6  172.18   26.05
   5   5   6  148.02   21.17
  -6  -5  -6  577.95   43.12
   6   5   6  649.86   42.24
  -7  -5  -6   24.75   14.99
  -7  -5  -6   18.97   14.25
   7   5   6   24.10   12.44
  -8  -5  -6   85.89   23.59
  -8  -5  -6   74.34   21.26
   8   5   6   71.78   19.29
  -9  -5  -6    4.43   14.08
  -9  -5  -6   25.92   17.22
   9   5   6    2.84   12.83
 -10  -5  -6    2.11   15.28
 -10  -5  -6   -5.29   14.43
  10   5   6   -8.26   13.42
  -9   6   6   83.07   26.07
   9  -6  -6   46.03   22.13
  -8   6   6    1.88   16.27
   8  -6  -6    5.54   15.73
  -7   6   6  157.50   23.68
   7  -6  -6  130.02   26.21
  -7   6   6  182.98   31.21
   6  -6  -6  260.81   35.06
  -6   6   6  255.08   26.17
  -6   6   6  254.39   34.63
   6  -6  -6  320.44   25.87
   5  -6  -6  399.92   40.56
  -5   6   6  445.75   40.68
   5  -6  -6  404.14   29.31
  -5   6   6  376.21   27.01
  -4   6   6  751.49   39.15
  -4   6   6  770.08   49.17
   4  -6  -6  811.72   44.37
  -4   6   6  749.41   38.26
  -3   6   6 1543.97   62.99
   3  -6  -6 1541.72   72.28
  -3   6   6 1431.87   74.83
  -3   6   6 1613.39   64.13
  -2   6   6  203.85   12.47
   2  -6  -6  201.00   22.54
  -2   6   6  200.73   12.86
   2  -6  -6  194.48   13.14
   2  -6  -6  210.75   14.27
  -2   6   6  267.06   26.89
   1  -6  -6  572.57   27.22
   1  -6  -6  544.89   35.70
  -1   6   6  554.06   24.69
  -1   6   6  563.89   29.55
   1  -6  -6  584.41   26.29
  -1   6   6  548.03   36.25
   1  -6  -6  585.87   26.48
  -1   6   6  588.50   24.88
   0   6   6  947.82   37.78
   0   6   6  894.73   41.62
   0   6   6  882.45   48.38
   0  -6  -6  862.24   49.10
   0  -6  -6  905.09   39.55
   0  -6  -6  880.58   41.78
  -1  -6  -6 1242.75   54.74
   1   6   6 1347.09   53.65
   1   6   6 1230.55   55.34
   1   6   6 1380.06   63.63
  -1  -6  -6 1281.61   65.48
  -1  -6  -6 1301.61   59.30
  -2  -6  -6  324.40   31.08
   2   6   6  310.70   25.20
   2   6   6  315.93   19.95
   2   6   6  329.01   20.58
  -2  -6  -6  326.26   24.94
  -3  -6  -6 3064.37  127.74
  -3  -6  -6 2706.79  120.39
   3   6   6 2889.71  114.31
  -3  -6  -6 2901.79  117.09
   3   6   6 2774.32  119.27
   4   6   6  428.36   28.78
  -4  -6  -6  415.96   20.21
  -4  -6  -6  422.41   35.02
  -4  -6  -6  462.39   34.51
   4   6   6  432.18   31.52
  -5  -6  -6    7.74   11.87
  -5  -6  -6   16.55   12.23
   5   6   6    1.82    8.74
   6   6   6  274.52   29.41
  -6  -6  -6  282.16   33.22
  -6  -6  -6  267.19   32.16
  -7  -6  -6  601.08   45.81
  -7  -6  -6  602.67   47.36
   7   6   6  664.13   46.45
  -8  -6  -6   -1.71   12.93
   8   6   6   -3.99   11.76
  -8  -6  -6  -10.43   12.16
  -9  -6  -6   43.48   18.86
  -9  -6  -6   96.38   27.25
   9   6   6   51.38   19.78
 -10  -6  -6   14.78   18.22
  10   6   6   64.78   21.31
 -10  -6  -6   42.18   20.54
   9  -7  -6    6.24   19.19
  -9   7   6   36.97   22.34
  -8   7   6   19.91   17.93
   8  -7  -6   52.41   22.53
   7  -7  -6  136.54   28.75
  -7   7   6  165.77   30.67
   6  -7  -6  472.78   33.87
  -6   7   6  444.65   43.87
   6  -7  -6  313.89   39.04
   5  -7  -6  339.06   39.50
  -5   7   6  453.82   28.26
   5  -7  -6  433.29   32.40
  -5   7   6  535.36   45.45
   4  -7  -6  161.87   22.78
  -4   7   6  174.36   15.68
   4  -7  -6  170.11   27.57
  -4   7   6  157.74   25.12
  -3   7   6  577.34   40.59
  -3   7   6  626.54   27.45
   3  -7  -6  639.31   39.69
  -3   7   6  627.74   27.14
   3  -7  -6  575.83   43.12
  -3   7   6  601.85   27.62
  -2   7   6   95.70   18.63
   2  -7  -6  148.15   23.22
  -2   7   6  113.11    7.00
  -2   7   6  138.29   11.52
   2  -7  -6  126.02   20.55
   1  -7  -6  707.86   43.02
  -1   7   6  636.28   40.98
   1  -7  -6  656.03   32.47
   1  -7  -6  686.64   27.55
  -1   7   6  672.49   26.34
  -1   7   6  661.27   33.79
   0  -7  -6 1285.80   50.82
   0  -7  -6 1210.33   64.44
   0  -7  -6 1328.56   50.43
   0   7   6 1200.75   62.22
   0   7   6 1264.93   48.63
   0  -7  -6 1136.84   55.00
   0   7   6 1195.74   54.55
   1   7   6  412.25   25.20
  -1  -7  -6  435.06   33.26
  -1  -7  -6  390.65   22.45
   1   7   6  451.89   31.64
   1   7   6  429.44   22.18
  -1  -7  -6  475.64   29.49
  -2  -7  -6   41.51   14.46
   2   7   6   32.12    7.94
  -2  -7  -6   24.22    7.51
   2   7   6   36.04   11.58
  -2  -7  -6   47.68   10.54
  -2  -7  -6   36.58   12.15
   2   7   6   35.44    9.36
  -3  -7  -6  737.06   45.43
   3   7   6  783.23   45.02
  -3  -7  -6  736.47   36.33
  -4  -7  -6  871.16   53.30
   4   7   6  936.82   51.64
  -4  -7  -6  880.37   55.26
  -4  -7  -6  868.33   37.68
   5   7   6  126.47   21.03
  -5  -7  -6  154.51   25.32
  -5  -7  -6  157.82   26.04
  -6  -7  -6  196.62   29.93
  -6  -7  -6  214.44   32.10
   6   7   6  185.68   25.90
   7   7   6  508.53   40.73
  -7  -7  -6  448.70   44.04
  -7  -7  -6  530.10   49.48
   8   7   6   16.81   14.06
  -8  -7  -6    7.51   13.50
  -8  -7  -6  -18.21   11.88
  -9  -7  -6  187.67   32.22
  -9  -7  -6  153.04   30.74
   9   7   6  172.53   30.73
 -10  -7  -6   28.78   20.30
  10   7   6   28.97   19.53
 -10  -7  -6   21.39   18.20
   8  -8  -6   20.08   18.75
  -8   8   6   -7.02   15.10
  -7   8   6   10.09   16.57
   7  -8  -6   -0.50   13.82
   6  -8  -6  251.67   29.57
  -6   8   6  315.60   39.63
   6  -8  -6  224.72   35.47
  -5   8   6  240.05   32.80
   5  -8  -6  245.34   28.67
   5  -8  -6  184.15   31.98
   4  -8  -6  203.65   26.67
  -4   8   6  141.44   24.28
   4  -8  -6  135.57   25.51
   3  -8  -6  284.88   33.02
  -3   8   6  421.89   37.42
   3  -8  -6  472.87   34.51
   2  -8  -6   80.86   19.08
   2  -8  -6  120.96   21.64
  -2   8   6  120.96   20.77
  -2   8   6  143.90   13.75
   1  -8  -6  117.58   20.92
   1  -8  -6  125.10   14.25
  -1   8   6  168.41   17.31
   1  -8  -6  147.63   21.97
  -1   8   6  107.32   19.82
   0  -8  -6 1554.41   75.57
   0  -8  -6 1473.90   77.56
   0  -8  -6 1621.25   69.32
   0   8   6 1576.16   76.05
   0  -8  -6 1599.46   59.46
   0  -8  -6 1577.54   60.62
   0  -8  -6 1528.98   60.24
   0   8   6 1482.23   66.74
   1   8   6  537.39   30.14
  -1  -8  -6  511.86   25.87
  -1  -8  -6  530.34   33.47
  -1  -8  -6  573.73   40.30
  -1  -8  -6  453.96   32.19
   1   8   6  510.48   36.04
   2   8   6   -2.25    6.70
  -2  -8  -6   14.40    9.75
   2   8   6    6.92    9.08
  -2  -8  -6    5.40    6.92
  -2  -8  -6   12.98   11.43
  -2  -8  -6   11.85    6.24
  -3  -8  -6  538.86   37.53
   3   8   6  435.37   33.81
  -3  -8  -6  483.42   27.39
  -3  -8  -6  450.35   38.30
  -4  -8  -6 1061.85   64.20
  -4  -8  -6 1048.21   62.11
   4   8   6 1086.13   59.61
  -5  -8  -6   26.92   13.91
  -5  -8  -6  -15.94   11.00
   5   8   6   -1.59    8.46
   6   8   6   55.29   17.04
  -6  -8  -6   48.29   17.13
  -6  -8  -6   56.40   19.43
  -7  -8  -6  356.27   43.87
   7   8   6  401.87   40.77
  -7  -8  -6  378.01   42.40
   8   8   6   26.92   14.65
  -8  -8  -6   36.36   18.21
  -8  -8  -6   28.06   18.44
  -9  -8  -6    1.45   15.92
  -9  -8  -6   12.78   16.65
  -9  -8  -6    6.34   15.50
   9   8   6    5.17   15.48
  10   8   6   13.67   17.58
 -10  -8  -6   22.67   17.27
 -10  -8  -6   47.02   23.67
   8  -9  -6  -17.10   15.66
  -8   9   6   14.65   18.47
  -7   9   6    5.37   15.14
   7  -9  -6   13.76   17.33
   6  -9  -6  117.02   27.73
   6  -9  -6   73.18   19.85
  -6   9   6   53.44   20.28
   5  -9  -6   19.49   14.51
  -5   9   6   13.55   13.52
   5  -9  -6    5.68   12.97
   4  -9  -6   59.80   18.02
  -4   9   6   62.62   18.67
   4  -9  -6   71.39   21.00
   3  -9  -6  850.05   52.14
   3  -9  -6  736.89   52.86
  -3   9   6  784.52   50.89
   2  -9  -6  159.98   25.42
   2  -9  -6  112.56   22.52
  -2   9   6   96.44   14.81
  -2   9   6  154.28   24.52
   1  -9  -6  114.03   21.12
   1  -9  -6  132.71   23.70
  -1   9   6  138.96   22.95
   1  -9  -6  142.20   16.66
  -1   9   6  151.16   18.11
   0  -9  -6  548.82   33.94
   0   9   6  573.25   32.57
   0  -9  -6  545.70   41.23
   0   9   6  530.40   38.62
   0  -9  -6  531.44   37.55
  -1  -9  -6 1142.45   66.20
   1   9   6 1120.23   62.07
  -1  -9  -6 1124.90   58.72
  -1  -9  -6 1189.56   51.51
  -1  -9  -6 1155.79   48.98
   1   9   6 1120.79   54.36
  -1  -9  -6 1253.32   61.06
  -2  -9  -6  184.14   19.68
  -2  -9  -6  201.03   16.81
   2   9   6  175.91   24.78
  -2  -9  -6  181.15   28.35
  -2  -9  -6  180.07   25.03
   2   9   6  158.61   19.04
  -3  -9  -6  139.95   23.96
  -3  -9  -6  109.86   23.99
   3   9   6  110.64   20.84
  -3  -9  -6  136.72   15.56
  -4  -9  -6   10.46   11.47
  -4  -9  -6   -5.85   10.19
   4   9   6   15.71   11.97
  -5  -9  -6  132.10   26.61
  -5  -9  -6  116.55   25.88
   5   9   6   80.56   18.71
  -6  -9  -6   15.89   14.32
  -6  -9  -6   30.05   17.08
   6   9   6   22.46   14.07
  -7  -9  -6  305.77   41.76
  -7  -9  -6  270.79   36.13
   7   9   6  210.80   31.32
  -8  -9  -6   -4.28   12.06
  -8  -9  -6   -1.75   14.14
   8   9   6  -13.07   10.16
  -8  -9  -6    9.00   15.44
  -9  -9  -6   14.39   17.80
   9   9   6   -7.17   12.64
  -9  -9  -6   25.04   20.42
  -9  -9  -6   -9.63   11.92
  -8  10   6   -1.96   18.75
  -7  10   6  -18.47   13.85
   7 -10  -6   11.29   18.66
   6 -10  -6   40.18   17.40
  -6  10   6   86.49   23.34
   6 -10  -6   24.13   18.01
  -5  10   6   74.89   21.05
   5 -10  -6   97.10   22.45
   5 -10  -6  121.29   26.91
   4 -10  -6   41.98   17.62
   4 -10  -6   74.27   19.52
  -4  10   6   54.17   17.79
  -3  10   6    5.40    8.76
  -3  10   6    2.46   10.89
   3 -10  -6   -1.19   10.91
   3 -10  -6   -9.48    8.98
  -2  10   6   87.82   14.39
   2 -10  -6  129.28   24.03
  -2  10   6   91.79   19.96
   2 -10  -6   99.94   22.05
  -1  10   6  299.15   23.80
   1 -10  -6  343.67   25.31
  -1  10   6  383.52   35.86
   1 -10  -6  279.59   34.61
   1 -10  -6  352.97   35.33
   0 -10  -6 1175.29   59.56
   0 -10  -6 1245.17   65.79
   0  10   6 1105.74   56.01
   0  10   6 1348.60   67.53
   0 -10  -6 1127.07   67.95
  -1 -10  -6  412.15   21.17
  -1 -10  -6  405.56   22.63
  -1 -10  -6  381.07   30.65
  -1 -10  -6  385.37   39.77
  -1 -10  -6  419.31   35.20
   1  10   6  432.40   34.75
   1  10   6  367.99   27.22
   2  10   6  531.63   32.53
  -2 -10  -6  470.94   33.06
  -2 -10  -6  505.87   42.41
  -2 -10  -6  489.35   30.33
   2  10   6  571.68   39.91
  -2 -10  -6  505.80   28.09
  -2 -10  -6  423.76   35.70
  -3 -10  -6   14.01    8.99
  -3 -10  -6   19.53   10.15
   3  10   6   16.06   12.34
  -3 -10  -6    3.99   14.46
  -3 -10  -6   33.19   15.30
  -4 -10  -6  436.56   34.14
  -4 -10  -6  506.17   46.92
  -4 -10  -6  481.03   45.03
   4  10   6  401.55   38.63
  -5 -10  -6  156.83   28.50
   5  10   6  112.84   22.73
  -5 -10  -6  180.97   30.25
  -5 -10  -6  141.28   24.15
  -6 -10  -6   -8.51   13.43
  -6 -10  -6   -6.21    9.73
  -6 -10  -6  -13.49   11.83
   6  10   6  -11.50    8.83
  -7 -10  -6   87.98   23.08
   7  10   6   95.98   23.73
  -7 -10  -6   56.28   22.18
  -7 -10  -6   39.75   21.50
  -8 -10  -6   -9.29   11.22
  -8 -10  -6  -20.05   13.92
   8  10   6   22.26   16.73
  -8 -10  -6   11.85   17.09
  -9 -10  -6    2.80   15.34
  -9 -10  -6    1.49   19.24
   9  10   6   26.53   18.84
  -9 -10  -6   19.54   19.57
   7 -11  -6  -17.81   15.90
  -7  11   6    1.67   16.46
  -6  11   6    5.73   15.76
   6 -11  -6   18.94   15.55
   6 -11  -6   27.57   20.03
   5 -11  -6    9.96   15.62
   5 -11  -6   12.19   15.27
  -5  11   6   22.77   16.14
   4 -11  -6  -17.12   10.62
   4 -11  -6   27.42   15.71
  -4  11   6    7.57   13.32
  -3  11   6  135.99   25.41
   3 -11  -6  139.53   27.64
  -3  11   6  101.67   16.19
   3 -11  -6  126.39   25.53
  -2  11   6   17.85   10.79
  -2  11   6   27.25   14.06
   2 -11  -6    4.89   12.78
   2 -11  -6   12.76   11.95
  -1  11   6   16.45   10.08
   1 -11  -6    3.12   11.91
  -1  11   6   21.44   12.85
   1 -11  -6   27.69   13.88
   0 -11  -6   -0.43   11.83
   0 -11  -6    2.14   10.94
   0  11   6    3.43    8.96
   0 -11  -6    0.86   10.00
   0  11   6    3.44   11.51
   1  11   6  346.95   27.24
  -1 -11  -6  371.76   34.69
  -1 -11  -6  380.47   32.04
  -1 -11  -6  400.24   42.79
   1  11   6  453.12   39.64
  -2 -11  -6  119.19   24.46
  -2 -11  -6   80.06   16.81
  -2 -11  -6   84.11   14.37
   2  11   6   67.82   18.28
   2  11   6   30.90   13.02
  -2 -11  -6   79.73   22.13
  -2 -11  -6   60.94   10.60
  -3 -11  -6   83.52   16.65
   3  11   6   39.86   15.41
  -3 -11  -6   65.00   21.02
  -3 -11  -6   19.11   13.54
  -4 -11  -6  117.49   25.66
  -4 -11  -6  113.77   21.33
   4  11   6  158.56   26.68
  -4 -11  -6  145.26   28.99
  -5 -11  -6   56.81   16.82
  -5 -11  -6   45.50   20.38
   5  11   6   53.30   17.39
  -5 -11  -6   31.64   18.62
  -6 -11  -6   -6.07   11.08
   6  11   6    1.00   11.67
  -6 -11  -6    2.43   15.09
  -6 -11  -6    0.22   14.92
  -7 -11  -6   76.12   25.08
  -7 -11  -6   58.84   23.68
   7  11   6   80.22   23.30
  -7 -11  -6   71.16   21.38
  -8 -11  -6    1.22   13.54
  -8 -11  -6    7.97   19.38
  -8 -11  -6    7.89   18.11
   8  11   6   -3.88   14.29
   9  11   6   -4.08   15.71
  -9 -11  -6    6.69   19.30
  -9 -11  -6  -12.72   13.92
  -9 -11  -6    7.77   19.60
   6 -12  -6    4.58   15.27
   6 -12  -6   11.13   19.13
  -6  12   6    3.85   17.64
   5 -12  -6   11.37   15.26
   5 -12  -6    9.68   16.73
  -5  12   6   -7.88   13.52
   4 -12  -6   56.78   19.29
  -4  12   6   12.20   10.45
   4 -12  -6   13.23   16.31
  -4  12   6    6.77   13.23
  -3  12   6   -2.82    9.21
   3 -12  -6    0.38   13.45
   3 -12  -6   -3.64   12.98
  -3  12   6    2.73   12.61
   2 -12  -6   -8.32   10.63
   2 -12  -6   -4.60   11.84
  -2  12   6   -3.60    8.56
  -2  12   6   10.20   12.97
  -1  12   6   97.28   21.46
   1 -12  -6  139.30   28.08
   1 -12  -6  136.19   26.75
  -1  12   6  139.60   20.35
   0  12   6   12.10   10.30
   0  12   6    2.75   11.34
   0 -12  -6    1.34    9.99
   0 -12  -6   -1.74   10.07
   0 -12  -6   -2.95   12.55
  -1 -12  -6  312.51   39.91
  -1 -12  -6  357.93   35.76
   1  12   6  338.05   35.39
  -1 -12  -6  416.71   34.52
   1  12   6  365.05   28.93
  -2 -12  -6   -2.74    9.92
  -2 -12  -6   19.05   15.91
  -2 -12  -6   -9.02   10.67
   2  12   6    1.65   10.64
   2  12   6    7.97   10.98
   3  12   6    5.74   12.14
  -3 -12  -6   12.74   14.90
  -3 -12  -6  -15.12   11.52
   4  12   6  202.24   29.47
  -4 -12  -6  178.60   25.47
  -4 -12  -6  199.66   35.36
  -4 -12  -6  201.00   33.39
  -5 -12  -6    8.00   11.23
  -5 -12  -6    4.53   15.55
   5  12   6  -10.33   11.28
  -5 -12  -6    7.39   16.56
  -6 -12  -6   22.72   20.19
  -6 -12  -6   24.94   20.07
  -6 -12  -6   43.17   16.63
   6  12   6   37.14   17.98
  -7 -12  -6   -0.38   12.83
  -7 -12  -6   15.67   19.82
  -7 -12  -6   -2.90   17.44
   7  12   6   -4.62   12.50
  -8 -12  -6   37.08   23.25
  -8 -12  -6  -19.03   16.92
  -8 -12  -6   18.53   18.10
   8  12   6   14.66   16.85
  -6  13   6  -15.28   15.74
   5 -13  -6   -0.20   14.07
   5 -13  -6   16.11   19.64
  -5  13   6   -5.46   14.56
   4 -13  -6   22.11   17.35
  -4  13   6   17.40   12.66
  -4  13   6    7.69   15.04
   4 -13  -6   13.03   17.85
   3 -13  -6   21.66   17.08
  -3  13   6   30.32   13.37
  -3  13   6   40.02   18.44
   3 -13  -6   20.18   16.16
  -2  13   6   21.41   14.82
  -2  13   6   16.67   11.25
   2 -13  -6   26.94   17.31
   2 -13  -6    0.60   14.63
  -1  13   6   31.24   15.49
   1 -13  -6   49.05   19.31
   1 -13  -6   32.24   17.57
  -1  13   6    8.59   11.45
   0 -13  -6   -1.96   13.08
   0 -13  -6    5.54   13.32
   0 -13  -6   -0.59   10.45
   0  13   6   -4.52    9.83
   0  13   6   -7.93   12.20
  -1 -13  -6    7.84   15.66
  -1 -13  -6   10.62   12.22
   1  13   6   25.30   14.56
   1  13   6   37.02   17.19
  -1 -13  -6    5.53   11.89
  -2 -13  -6   27.04   17.06
   2  13   6   45.74   15.86
  -2 -13  -6   52.74   18.71
   2  13   6   19.30   15.17
   3  13   6   94.70   22.75
  -3 -13  -6  132.39   28.08
  -3 -13  -6  103.55   27.16
   4  13   6   12.60   14.38
  -4 -13  -6   -3.24   14.15
  -4 -13  -6    5.46   16.70
  -5 -13  -6   -3.37   15.17
  -5 -13  -6   -7.43   14.45
   5  13   6    0.97   12.75
  -6 -13  -6   -2.06   15.81
  -6 -13  -6   13.08   19.65
  -6 -13  -6   14.53   14.19
   6  13   6   15.92   16.17
  -7 -13  -6   21.22   21.82
  -7 -13  -6   27.82   22.35
  -7 -13  -6   11.56   15.20
   7  13   6   14.11   16.57
   8  13   6  -18.27   13.80
  -5  14   6  -12.93   15.80
   5 -14  -6    0.81   17.49
  -4  14   6   13.40   13.23
  -4  14   6   13.86   18.22
   4 -14  -6   58.82   26.33
   4 -14  -6   35.99   21.87
   3 -14  -6   13.79   17.17
   3 -14  -6    4.34   13.20
  -3  14   6   -1.09   10.97
  -3  14   6    9.25   16.10
   2 -14  -6   -0.94   14.88
   2 -14  -6   -4.89   13.62
  -2  14   6    9.77   16.01
  -2  14   6    9.57   12.21
   1 -14  -6   53.50   21.77
  -1  14   6   46.99   15.84
  -1  14   6   52.06   19.04
   1 -14  -6   57.75   21.63
   0 -14  -6  122.79   27.76
   0  14   6  151.94   27.00
   0 -14  -6  145.76   24.63
   0 -14  -6  153.60   29.61
   0  14   6  139.12   22.57
  -1 -14  -6   -6.25   14.23
   1  14   6    2.86   12.72
   1  14   6   10.33   14.40
  -1 -14  -6    6.17   13.32
  -2 -14  -6   61.32   20.27
  -2 -14  -6   59.73   24.57
   2  14   6   81.31   20.22
   2  14   6   52.97   19.88
   3  14   6  191.20   31.50
  -3 -14  -6  155.26   33.11
  -3 -14  -6  135.54   28.83
  -4 -14  -6   41.34   22.46
   4  14   6   44.36   19.09
  -4 -14  -6    5.35   16.64
  -5 -14  -6   26.69   20.97
  -5 -14  -6   48.04   25.82
   5  14   6   23.00   16.60
  -6 -14  -6  103.83   29.58
   6  14   6  106.97   25.73
  -6 -14  -6  146.38   33.19
  -7 -14  -6   14.15   20.85
  -7 -14  -6   24.94   22.68
   7  14   6   -4.84   15.87
  -4  15   6   13.94   14.97
  -4  15   6   34.29   20.69
   3 -15  -6  101.03   29.06
  -3  15   6   31.72   15.14
   3 -15  -6   27.79   20.45
  -3  15   6   60.64   22.05
  -2  15   6   29.57   18.27
  -2  15   6   42.53   17.24
   2 -15  -6   28.83   20.61
   2 -15  -6    8.29   14.09
  -1  15   6   -8.48   13.36
   1 -15  -6   -9.00   12.10
  -1  15   6   31.18   14.90
   0  15   6   84.71   20.26
   0 -15  -6  122.32   28.96
   0  15   6   76.25   21.87
   1  15   6  163.61   26.53
  -1 -15  -6  178.04   35.96
   1  15   6  162.79   30.05
  -1 -15  -6   72.31   21.08
  -2 -15  -6   37.78   23.12
   2  15   6   43.73   20.55
  -2 -15  -6   84.00   22.59
   3  15   6   47.81   20.42
  -3 -15  -6   52.51   21.59
  -3 -15  -6   37.76   23.36
   4  15   6    2.56   15.01
  -4 -15  -6  -21.55   11.59
  -4 -15  -6  -27.59   16.50
  -5 -15  -6  -10.12   16.36
   5  15   6   11.08   17.23
  -5 -15  -6  -10.70   16.80
  -6 -15  -6   48.64   27.64
  -6 -15  -6  128.34   32.55
   6  15   6  108.13   28.55
   2 -16  -6   16.17   19.70
  -2  16   6   13.30   18.92
[truncated: 370,199 more chars]
