# Supplementary material for: Crystal structure of tetra­kis­[μ-3-carboxy-1-(1,2,4-triazol-4-yl)adamantane-κ2 N 1:N 2]tetra­fluoridodi-μ2-oxido-dioxidodisilver(I)divanadium(V) tetra­hydrate
Source: Acta Crystallogr E Crystallogr Commun. 2019 May 17;75(Pt 6):808–11. doi: 10.1107/S2056989019006844 (PMC6658938; doi:10.1107/S2056989019006844)
Supplement: Supplementary file 2 [file e-75-00808-Isup2.hkl]

data_I                                                                          
_shelx_title ' dk11 in P-1'                                                     
_shelx_refln_list_code          4                                               
_shelx_F_calc_maximum      151.79                                               
_exptl_crystal_F_000       776.00                                               
_reflns_d_resolution_high  0.7400                                               
                                                                                
loop_                                                                           
 _space_group_symop_operation_xyz                                               
 'x, y, z'                                                                      
 '-x, -y, -z'                                                                   
                                                                                
_cell_length_a     8.2673                                                       
_cell_length_b    12.6026                                                       
_cell_length_c    14.6757                                                       
_cell_angle_alpha  77.985                                                       
_cell_angle_beta   86.535                                                       
_cell_angle_gamma  83.945                                                       
                                                                                
_shelx_F_squared_multiplier     1.000                                           
                                                                                
loop_                                                                           
 _refln_index_h                                                                 
 _refln_index_k                                                                 
 _refln_index_l                                                                 
 _refln_F_squared_calc                                                          
 _refln_F_squared_meas                                                          
 _refln_F_squared_sigma                                                         
 _refln_observed_status                                                         
   1   0   0       1552.94       1479.41        29.59 o                         
   2   0   0        585.74        620.44        17.74 o                         
   3   0   0       1386.71       1221.80        35.48 o                         
   4   0   0       4195.39       3878.19       117.73 o                         
   5   0   0        828.42        902.73        78.74 o                         
   6   0   0       2891.31       2917.16       102.01 o                         
   7   0   0        163.49        143.40        25.31 o                         
   8   0   0         57.93         69.42        19.37 o                         
   9   0   0        430.99        358.16        47.24 o                         
  10   0   0        220.12        237.61        37.98 o                         
  11   0   0          9.50         40.45        36.03 o                         
 -11   1   0          2.15         54.94        34.03 o                         
 -10   1   0        128.63        129.42        28.37 o                         
  -9   1   0        317.47        406.73        57.43 o                         
  -8   1   0         14.22         13.35        15.85 o                         
  -7   1   0       1014.34       1079.80        98.78 o                         
  -6   1   0       1830.72       1736.92        72.65 o                         
  -5   1   0        316.34        327.36        29.22 o                         
  -4   1   0         95.89         76.08        12.36 o                         
  -3   1   0      18545.36      18399.66       413.04 o                         
  -2   1   0       8214.85       8320.96       127.39 o                         
  -1   1   0      14386.55      14948.91       192.28 o                         
   0   1   0      12287.98      12809.59       166.70 o                         
   1   1   0       2683.98       2868.35        45.62 o                         
   2   1   0       2161.23       2077.95        61.26 o                         
   3   1   0      11352.93      11126.61       298.65 o                         
   4   1   0       3460.30       3391.15       131.59 o                         
   5   1   0         40.31         16.97        11.79 o                         
   6   1   0       3827.71       3898.84       126.19 o                         
   7   1   0        419.43        435.01        28.61 o                         
   8   1   0         60.32         39.58        15.46 o                         
   9   1   0        122.62         90.34        27.95 o                         
  10   1   0        539.07        581.51        82.67 o                         
  11   1   0         22.96         16.33        25.83 o                         
 -10   2   0         61.57         29.37        41.47 o                         
  -9   2   0        207.32        185.72        35.23 o                         
  -8   2   0        284.02        324.66        33.77 o                         
  -7   2   0        102.60         86.45        28.89 o                         
  -6   2   0       2226.82       2257.60        87.67 o                         
  -5   2   0        348.43        326.20        23.95 o                         
  -4   2   0       5005.97       5402.52       129.74 o                         
  -3   2   0       1566.56       1533.29        45.03 o                         
  -2   2   0        214.41        170.42         7.66 o                         
  -1   2   0       3452.08       3437.04        67.23 o                         
   0   2   0       3050.30       3492.74        38.72 o                         
   1   2   0      17520.34      17501.93       211.40 o                         
   2   2   0        619.08        568.80        19.83 o                         
   3   2   0       6953.28       6594.93       153.56 o                         
   4   2   0      12520.39      11929.59       321.45 o                         
   5   2   0        450.09        442.89        43.15 o                         
   6   2   0       1109.39       1158.56        39.47 o                         
   7   2   0        661.49        721.53        34.75 o                         
   8   2   0         20.95         11.75        17.09 o                         
   9   2   0        154.60        147.84        36.08 o                         
  10   2   0        333.48        333.04        41.43 o                         
  11   2   0         11.04         -3.89        24.19 o                         
 -10   3   0         91.19         98.13        49.80 o                         
  -9   3   0        113.75         71.91        40.90 o                         
  -8   3   0         33.90          4.77        27.33 o                         
  -7   3   0          1.99        -10.61        15.91 o                         
  -6   3   0       1152.99       1172.50        47.17 o                         
  -5   3   0        292.78        381.74        27.12 o                         
  -4   3   0       3236.61       3227.61       106.93 o                         
  -3   3   0          8.94         18.90         7.34 o                         
  -2   3   0        169.08        208.21         8.55 o                         
  -1   3   0       8731.23       8952.02       118.39 o                         
   0   3   0       5081.92       5468.01        57.66 o                         
   1   3   0      15838.41      16370.67       179.72 o                         
   2   3   0        421.25        404.01        14.69 o                         
   3   3   0          7.55          3.79         6.14 o                         
   4   3   0      11420.89      11045.76       255.44 o                         
   5   3   0          1.57          0.32         8.20 o                         
   6   3   0       1446.76       1538.08        41.34 o                         
   7   3   0        644.81        620.99        32.00 o                         
   8   3   0         22.34          9.38        13.80 o                         
   9   3   0         50.89         64.95        23.46 o                         
  10   3   0        124.11        121.15        30.05 o                         
  11   3   0         48.95         24.92        26.10 o                         
 -10   4   0         38.47         37.33        27.30 o                         
  -9   4   0         13.53          1.49        20.56 o                         
  -8   4   0         11.48        -15.03        23.93 o                         
  -7   4   0         11.20          4.52        18.04 o                         
  -6   4   0        720.28        774.60        49.53 o                         
  -5   4   0        149.11        161.69        25.85 o                         
  -4   4   0        421.58        434.53        32.12 o                         
  -3   4   0       7248.94       7175.97       142.48 o                         
  -2   4   0       1843.08       1815.36        34.21 o                         
  -1   4   0       4324.43       4292.09        53.95 o                         
   0   4   0       1078.33       1097.00        16.15 o                         
   1   4   0       1291.11       1333.35        20.84 o                         
   2   4   0          3.13         -0.56         4.51 o                         
   3   4   0          0.94         -5.64         6.30 o                         
   4   4   0       2217.05       2238.67        57.46 o                         
   5   4   0          0.12         -6.73         8.06 o                         
   6   4   0          2.71         -3.69         8.58 o                         
   7   4   0        300.83        358.27        28.52 o                         
   8   4   0          2.98        -13.57        15.56 o                         
   9   4   0          0.92         -0.82        18.55 o                         
  10   4   0        329.47        283.53        37.97 o                         
  11   4   0         10.32         46.78        27.72 o                         
 -10   5   0         23.29        -10.31        39.63 o                         
  -9   5   0          8.18         36.98        24.49 o                         
  -8   5   0          0.18         -6.12        14.86 o                         
  -7   5   0        103.83         85.53        30.62 o                         
  -6   5   0         49.84         27.32        15.95 o                         
  -5   5   0         25.13          3.23        10.96 o                         
  -4   5   0        452.37        484.79        29.05 o                         
  -3   5   0        771.66        849.56        24.52 o                         
  -2   5   0        133.31        124.87         8.30 o                         
  -1   5   0        571.91        666.77        14.32 o                         
   0   5   0       8363.28       8618.90       108.85 o                         
   1   5   0       4508.96       5129.57        64.84 o                         
   2   5   0        142.05        127.27         9.31 o                         
   3   5   0       1065.84        998.07        33.01 o                         
   4   5   0       1295.45       1226.99        39.41 o                         
   5   5   0        113.80        104.69        24.02 o                         
   6   5   0          0.46        -10.29        10.29 o                         
   7   5   0        267.77        279.64        26.44 o                         
   8   5   0        160.81        212.72        49.17 o                         
   9   5   0          0.44         -1.94        19.50 o                         
  10   5   0         28.88         11.90        23.02 o                         
  -8   6   0          5.00         -4.29        17.93 o                         
  -7   6   0        180.29        217.25        40.25 o                         
  -6   6   0          0.02        -10.67        10.67 o                         
  -5   6   0       1244.72       1224.78        56.47 o                         
  -4   6   0        964.93        918.58        36.82 o                         
  -3   6   0       1278.58       1282.74        41.90 o                         
  -2   6   0       1632.28       1679.00        37.95 o                         
  -1   6   0       3657.59       3837.08        55.02 o                         
   0   6   0       1483.51       1571.33        27.72 o                         
   1   6   0       4230.79       4495.54        66.45 o                         
   2   6   0          6.33          0.76         5.43 o                         
   3   6   0       1214.60       1263.23        33.91 o                         
   4   6   0         35.85         18.88        10.13 o                         
   5   6   0         13.55         38.90        12.74 o                         
   6   6   0          5.23          1.91        11.89 o                         
   7   6   0        244.30        231.54        24.83 o                         
   8   6   0        128.07        106.76        25.55 o                         
   9   6   0        177.11        209.29        34.40 o                         
  10   6   0         19.73         -0.21        22.85 o                         
  -9   7   0          1.13         -5.61        27.26 o                         
  -8   7   0         49.74         71.89        27.40 o                         
  -7   7   0        303.38        254.92        29.62 o                         
  -6   7   0         37.27         48.40        20.25 o                         
  -5   7   0         83.54         95.03        15.74 o                         
  -4   7   0       1100.88       1122.09        38.87 o                         
  -3   7   0       1340.95       1183.01        31.90 o                         
  -2   7   0       1423.15       1436.05        34.87 o                         
  -1   7   0       4453.49       4314.42        71.88 o                         
   0   7   0         33.00         59.56         7.06 o                         
   1   7   0          6.28         14.59         5.69 o                         
   2   7   0       1739.16       1786.21        44.03 o                         
   3   7   0         51.85         48.25        10.33 o                         
   4   7   0        637.67        651.97        26.23 o                         
   5   7   0         79.40         81.73        11.92 o                         
   6   7   0        435.62        513.56        33.66 o                         
   7   7   0          5.95         19.41        15.07 o                         
   8   7   0         35.19         29.35        20.45 o                         
   9   7   0         33.32         16.52        22.12 o                         
  10   7   0         16.68        -13.20        25.04 o                         
  -9   8   0         16.61         -8.23        39.68 o                         
  -8   8   0         17.88         11.95        25.24 o                         
  -7   8   0        167.32        183.21        36.13 o                         
  -6   8   0         28.23         17.37        19.69 o                         
  -5   8   0         86.89        105.00        18.93 o                         
  -4   8   0       1719.80       1685.44        51.32 o                         
  -3   8   0       1103.15       1109.22        33.37 o                         
  -2   8   0        113.69        121.63         9.88 o                         
  -1   8   0       2781.41       2659.94        59.25 o                         
   0   8   0       2428.13       2199.21        40.74 o                         
   1   8   0          9.82         10.18         6.88 o                         
   2   8   0        518.19        510.43        37.95 o                         
   3   8   0        562.12        456.97        27.68 o                         
   4   8   0        328.93        293.07        29.04 o                         
   5   8   0        828.85        773.27        76.58 o                         
   6   8   0        414.07        406.30        32.06 o                         
   7   8   0         17.48         13.96        15.88 o                         
   8   8   0          0.40        -14.02        17.89 o                         
   9   8   0         90.25         81.92        30.69 o                         
  10   8   0          0.03        -16.30        22.80 o                         
  -8   9   0          3.86         16.05        38.74 o                         
  -7   9   0        297.72        343.30        46.99 o                         
  -6   9   0         72.46         92.49        34.66 o                         
  -5   9   0        307.41        348.89        41.66 o                         
  -4   9   0        987.84        913.15        41.13 o                         
  -3   9   0        105.39        104.88        16.95 o                         
  -2   9   0        457.78        471.36        18.45 o                         
  -1   9   0       2597.98       2498.36        47.67 o                         
   0   9   0       3079.36       3182.17        55.66 o                         
   1   9   0         51.01         44.14        10.45 o                         
   2   9   0          5.83          4.18         8.59 o                         
   3   9   0       1472.42       1500.61        49.69 o                         
   4   9   0         63.01         67.84        17.60 o                         
   5   9   0        275.29        278.72        26.97 o                         
   6   9   0        848.93        862.76        74.70 o                         
   7   9   0        259.95        340.39        32.32 o                         
   8   9   0          0.91        -17.19        18.97 o                         
   9   9   0         78.52         67.49        29.08 o                         
  -8  10   0          6.92         31.36        43.16 o                         
  -7  10   0        303.70        251.40        60.23 o                         
  -6  10   0         95.26         75.64        41.18 o                         
  -5  10   0        125.59        124.49        29.14 o                         
  -4  10   0        783.23        856.44        66.66 o                         
  -3  10   0       1403.97       1369.98        48.69 o                         
  -2  10   0          1.26         -3.36         9.38 o                         
  -1  10   0         17.63         27.77         8.48 o                         
   0  10   0       2548.97       2613.47        57.37 o                         
   1  10   0        655.63        661.96        26.60 o                         
   2  10   0         88.07         88.73        14.72 o                         
   3  10   0       3301.28       3440.15       111.15 o                         
   4  10   0         81.45         99.36        18.51 o                         
   5  10   0        206.29        188.06        26.54 o                         
   6  10   0        518.88        470.56        36.21 o                         
   7  10   0        254.29        304.25        51.32 o                         
   8  10   0          0.38        -18.04        19.37 o                         
   9  10   0        126.93        110.21        49.50 o                         
  -7  11   0        208.14        316.88        71.44 o                         
  -6  11   0        267.58        200.91        57.25 o                         
  -5  11   0         54.04         35.88        35.48 o                         
  -4  11   0        191.67        190.17        34.85 o                         
  -3  11   0        267.08        299.93        27.20 o                         
  -2  11   0          1.60         -6.96        13.02 o                         
  -1  11   0       1134.09       1204.31        48.81 o                         
   0  11   0       1053.60       1108.09        33.51 o                         
   1  11   0        343.15        343.37        22.25 o                         
   2  11   0        471.59        511.58        33.59 o                         
   3  11   0       1068.86       1100.29        45.43 o                         
   4  11   0        164.90        196.69        31.96 o                         
   5  11   0          5.07         12.24        14.30 o                         
   6  11   0        488.38        486.68        38.96 o                         
   7  11   0         96.37         76.88        25.55 o                         
   8  11   0          9.41         -1.21        21.06 o                         
   9  11   0        135.47         87.08        30.11 o                         
  -6  12   0        172.64        185.45        62.47 o                         
  -5  12   0         30.90        -27.63        31.68 o                         
  -4  12   0        304.72        281.29        65.35 o                         
  -3  12   0        629.46        608.12        47.68 o                         
  -2  12   0          4.05         -2.19        20.48 o                         
  -1  12   0        880.99        903.75        47.91 o                         
   0  12   0        768.04        837.15        66.82 o                         
   1  12   0        225.14        206.87        22.49 o                         
   2  12   0         24.55         23.62        13.94 o                         
   3  12   0        319.75        346.12        30.52 o                         
   4  12   0        199.62        209.67        25.27 o                         
   5  12   0          2.66          8.29        15.38 o                         
   6  12   0         82.77         76.74        21.47 o                         
   7  12   0         42.93         74.06        61.04 o                         
   8  12   0          2.21         11.88        23.57 o                         
  -6  13   0         55.45        102.06        53.03 o                         
  -5  13   0          8.90         -4.52        37.03 o                         
  -4  13   0        111.27         94.13        27.14 o                         
  -3  13   0        365.68        372.21        42.80 o                         
  -2  13   0         23.56         16.81        38.23 o                         
  -1  13   0         32.86          5.35        35.19 o                         
   0  13   0        338.58        388.18        48.59 o                         
   1  13   0         10.55          8.18        15.93 o                         
   2  13   0          1.75         14.32        16.55 o                         
   3  13   0        232.13        287.21        29.36 o                         
   4  13   0         90.93         87.56        22.49 o                         
   5  13   0          0.07         -3.65        15.01 o                         
   6  13   0          0.92         -8.59        17.34 o                         
   7  13   0         61.03         13.10        22.86 o                         
  -5  14   0          0.27         -9.72        42.57 o                         
  -4  14   0         75.92         14.38        25.46 o                         
  -3  14   0        171.41        152.67        34.31 o                         
  -2  14   0         17.29         17.09        24.28 o                         
  -1  14   0          3.65         11.14        23.66 o                         
   0  14   0        238.70        233.34        43.88 o                         
   1  14   0         11.64         19.71        35.39 o                         
   2  14   0         38.95         50.07        22.09 o                         
   3  14   0        163.32        161.92        30.12 o                         
   4  14   0         77.75         67.95        24.76 o                         
   5  14   0          0.12        -19.66        19.66 o                         
   6  14   0          7.56        -15.13        19.13 o                         
  -3  15   0         59.70         65.38        31.41 o                         
  -2  15   0         10.21        -24.44        24.44 o                         
  -1  15   0        102.16        136.66        36.40 o                         
   0  15   0        336.58        535.03        93.23 o                         
   1  15   0          5.52         -1.22        39.01 o                         
   2  15   0         42.23        115.21        36.33 o                         
   3  15   0        113.06        110.12        37.15 o                         
   4  15   0        102.40         89.84        35.35 o                         
   5  15   0          1.59         12.39        24.04 o                         
  -2  16   0          8.71        -25.62        42.54 o                         
  -1  16   0         42.06         43.41        46.87 o                         
   0  16   0          8.56         15.88        44.06 o                         
   1  16   0        127.47         97.66        55.02 o                         
   2  16   0         53.79         65.60        50.72 o                         
   3  16   0          1.21         -3.70        30.44 o                         
   4  16   0         61.98         29.92        43.51 o                         
  -3 -16   1        299.44        329.47       111.15 o                         
  -2 -16   1         30.59         33.45        48.26 o                         
  -1 -16   1         15.91         -5.52        38.12 o                         
   0 -16   1          6.10          3.88        44.63 o                         
   1 -16   1          0.31         86.48        54.77 o                         
  -5 -15   1          2.69         17.91        33.27 o                         
  -4 -15   1          2.73        -13.36        39.32 o                         
  -3 -15   1        329.12        345.28        54.81 o                         
  -2 -15   1         19.31        -16.67        36.30 o                         
  -1 -15   1         64.75         68.46        48.51 o                         
   0 -15   1        142.20        134.98        56.98 o                         
   1 -15   1        164.48        176.17        40.55 o                         
   2 -15   1          2.25        -18.46        25.40 o                         
   3 -15   1         70.86         84.40        34.99 o                         
  -6 -14   1        123.03        153.67        63.12 o                         
  -5 -14   1          1.68         -1.10        17.71 o                         
  -4 -14   1         16.96         21.90        22.19 o                         
  -3 -14   1         53.54        -16.58        23.15 o                         
  -2 -14   1        264.05        308.39        90.86 o                         
  -1 -14   1         39.10          2.93        36.06 o                         
   0 -14   1        227.56        289.92        69.98 o                         
   1 -14   1         79.36         81.55        37.20 o                         
   2 -14   1         15.46          6.98        32.38 o                         
   3 -14   1         74.39         95.09        57.29 o                         
   4 -14   1         67.45         48.94        28.81 o                         
  -7 -13   1         11.18         -0.74        23.36 o                         
  -6 -13   1         45.15         52.97        25.78 o                         
  -5 -13   1         50.85         45.01        19.26 o                         
  -4 -13   1          2.90          4.34        15.61 o                         
  -3 -13   1         76.15        105.80        21.11 o                         
  -2 -13   1        378.99        368.89        46.44 o                         
  -1 -13   1         25.98         23.13        35.06 o                         
   0 -13   1        144.43        122.53        31.27 o                         
   1 -13   1        714.85        840.83        80.09 o                         
   2 -13   1         99.71        121.74        31.71 o                         
   3 -13   1         42.84         20.99        22.64 o                         
   4 -13   1        262.46        206.08        61.65 o                         
   5 -13   1         19.47        -14.16        36.60 o                         
  -8 -12   1         24.08        -11.57        22.55 o                         
  -7 -12   1          0.20         -6.31        19.35 o                         
  -6 -12   1        261.77        345.31        37.72 o                         
  -5 -12   1         89.42        114.05        22.24 o                         
  -4 -12   1          0.61          4.90        14.49 o                         
  -3 -12   1        275.71        323.30        29.21 o                         
  -2 -12   1       1518.39       1461.19        52.52 o                         
  -1 -12   1         26.28         31.95        12.20 o                         
   0 -12   1          7.34         20.17        15.48 o                         
   1 -12   1       1016.18       1101.06       174.47 o                         
   2 -12   1        236.79        243.57        35.63 o                         
   3 -12   1        143.68        218.27        32.81 o                         
   4 -12   1        406.95        632.39        95.82 o                         
   5 -12   1          2.17        -13.37        34.81 o                         
   6 -12   1          3.83        -32.38        35.14 o                         
  -8 -11   1         58.81         38.02        23.85 o                         
  -7 -11   1         42.67         45.28        25.59 o                         
  -6 -11   1        256.77        337.55        33.01 o                         
  -5 -11   1        675.11        697.94        48.65 o                         
  -4 -11   1        121.23        135.26        21.04 o                         
  -3 -11   1        543.33        543.65        50.53 o                         
  -2 -11   1        315.63        382.73        25.00 o                         
  -1 -11   1         18.95         20.57        10.66 o                         
   0 -11   1         30.07         45.63        11.48 o                         
   1 -11   1        718.86        717.33        31.16 o                         
   2 -11   1        415.49        485.26        32.75 o                         
   3 -11   1         54.23         54.15        20.27 o                         
   4 -11   1        374.79        441.25        76.16 o                         
   5 -11   1        176.87        182.72        56.33 o                         
   6 -11   1         12.31        -10.26        36.16 o                         
   7 -11   1         80.55        225.58        67.19 o                         
  -9 -10   1         12.18         11.21        24.72 o                         
  -8 -10   1         35.02         -2.96        20.78 o                         
  -7 -10   1         56.74         55.27        23.32 o                         
  -6 -10   1        368.21        365.90        32.47 o                         
  -5 -10   1        764.42        832.36        57.28 o                         
  -4 -10   1         19.95         41.67        19.30 o                         
  -3 -10   1          8.77         15.87        10.93 o                         
  -2 -10   1        105.44        100.88        14.94 o                         
  -1 -10   1         18.14          2.10         9.25 o                         
   0 -10   1         20.99         19.39         9.35 o                         
   1 -10   1        345.83        386.99        26.50 o                         
   2 -10   1         65.83         57.98        10.42 o                         
   3 -10   1        429.07        469.36        45.77 o                         
   4 -10   1        532.38        556.52        47.82 o                         
   5 -10   1        249.43        266.58        59.49 o                         
   6 -10   1          0.07        -18.46        27.28 o                         
   7 -10   1         79.13        131.15        50.07 o                         
   8 -10   1         89.64         79.44        48.06 o                         
  -9  -9   1          2.28        -11.05        22.31 o                         
  -8  -9   1         41.94         51.31        24.52 o                         
  -7  -9   1          4.89         -9.37        17.54 o                         
  -6  -9   1         57.04         36.28        16.33 o                         
  -5  -9   1         67.45         60.71        17.12 o                         
  -4  -9   1        157.51        150.94        24.76 o                         
  -3  -9   1        135.82        118.21        15.40 o                         
  -2  -9   1       1972.99       1797.17        47.61 o                         
  -1  -9   1          8.04          9.04         8.75 o                         
   0  -9   1        221.17        227.11        16.06 o                         
   1  -9   1          5.51          7.90         6.93 o                         
   2  -9   1       1590.90       1566.17        37.88 o                         
   3  -9   1        111.61        110.68        10.82 o                         
   4  -9   1        301.16        326.76        24.40 o                         
   5  -9   1        201.19        231.85        34.61 o                         
   6  -9   1          0.38        -19.04        19.04 o                         
   7  -9   1         63.42         72.21        43.64 o                         
   8  -9   1        131.68        112.97        51.41 o                         
 -10  -8   1          2.17        -23.58        23.58 o                         
  -9  -8   1          0.88         -0.46        22.12 o                         
  -8  -8   1         11.95         24.35        20.88 o                         
  -7  -8   1        492.62        574.88        48.41 o                         
  -6  -8   1        662.85        651.93        40.91 o                         
  -5  -8   1        963.00       1019.89        43.20 o                         
  -4  -8   1         45.12         39.91        13.18 o                         
  -3  -8   1       1085.95       1051.64        51.07 o                         
  -2  -8   1        111.12        121.28        13.62 o                         
  -1  -8   1        448.26        449.90        21.76 o                         
   0  -8   1         12.11          6.87         5.93 o                         
   1  -8   1       1555.19       1637.49        34.83 o                         
   2  -8   1        446.83        488.94        16.62 o                         
   3  -8   1        736.70        706.25        27.05 o                         
   4  -8   1          0.41         -0.33         8.63 o                         
   5  -8   1        119.38         99.17        18.62 o                         
   6  -8   1          6.98         -1.69        14.20 o                         
   7  -8   1         47.30         35.07        24.34 o                         
   8  -8   1         82.27        103.08        49.43 o                         
   9  -8   1          0.76          9.07        42.05 o                         
 -10  -7   1         14.35         12.49        24.95 o                         
  -9  -7   1         16.95         23.56        22.54 o                         
  -8  -7   1          0.13         -1.92        17.97 o                         
  -7  -7   1        226.37        245.91        26.13 o                         
  -6  -7   1        199.05        174.35        26.84 o                         
  -5  -7   1         11.82         -4.76        10.66 o                         
  -4  -7   1        233.77        256.78        19.56 o                         
  -3  -7   1       2143.69       2150.05        52.37 o                         
  -2  -7   1        355.77        365.08        20.21 o                         
  -1  -7   1        513.30        577.44        22.15 o                         
   0  -7   1        329.57        343.47        14.09 o                         
   1  -7   1        104.96        109.41         8.46 o                         
   2  -7   1        368.46        388.53        16.40 o                         
   3  -7   1       1641.03       1603.49        43.27 o                         
   4  -7   1         25.46          9.05         8.57 o                         
   5  -7   1        271.88        240.27        20.27 o                         
   6  -7   1        168.40        163.12        23.38 o                         
   7  -7   1          0.35          2.92        15.31 o                         
   8  -7   1         77.59         81.70        41.23 o                         
   9  -7   1          0.59         -8.60        36.01 o                         
 -10  -6   1         70.93         61.62        27.84 o                         
  -9  -6   1         43.35         52.66        24.74 o                         
  -8  -6   1          0.95          5.51        17.76 o                         
  -7  -6   1        263.65        287.35        26.55 o                         
  -6  -6   1        119.86        157.40        22.13 o                         
  -5  -6   1         25.77         23.93        13.88 o                         
  -4  -6   1          2.77          2.98         7.95 o                         
  -3  -6   1       4302.77       3923.95        79.96 o                         
  -2  -6   1        693.38        643.63        23.46 o                         
  -1  -6   1          4.00         -3.35         5.18 o                         
   0  -6   1       2711.87       2516.94        40.26 o                         
   1  -6   1       1809.40       1952.49        34.25 o                         
   2  -6   1        987.95        995.52        25.84 o                         
   3  -6   1        957.64        951.55        29.97 o                         
   4  -6   1        110.86        124.60        13.76 o                         
   5  -6   1         78.48         85.64        16.57 o                         
   6  -6   1        191.26        277.66        33.72 o                         
   7  -6   1        570.62        526.67        47.74 o                         
   8  -6   1         32.85         60.92        25.82 o                         
 -10  -5   1         62.10         65.54        28.38 o                         
  -9  -5   1         83.12         81.44        27.86 o                         
  -8  -5   1         59.79         13.79        28.11 o                         
  -7  -5   1        155.60        160.33        20.87 o                         
  -6  -5   1        817.14        798.47        50.90 o                         
  -5  -5   1          0.39         -8.47         8.47 o                         
  -4  -5   1         63.57         68.56        12.31 o                         
  -3  -5   1       6511.34       6319.62       116.72 o                         
  -2  -5   1      22578.96      22569.77       371.92 o                         
  -1  -5   1        550.68        513.00        27.09 o                         
   0  -5   1        322.82        304.69        12.94 o                         
   1  -5   1        267.70        338.49        10.42 o                         
   2  -5   1        363.40        385.12        14.51 o                         
   3  -5   1        861.39        804.67        24.31 o                         
   4  -5   1       3435.90       3383.47        78.61 o                         
   5  -5   1        129.23        128.26        15.55 o                         
   6  -5   1        594.54        642.79        46.61 o                         
   7  -5   1        808.03        755.67        53.50 o                         
   8  -5   1         12.41        -11.67        16.28 o                         
   9  -5   1          5.31         17.07        32.98 o                         
  10  -5   1        178.37        113.41        49.00 o                         
 -10  -4   1         22.29         39.77        24.50 o                         
  -9  -4   1        574.54        623.88        52.33 o                         
  -8  -4   1         80.34         76.59        23.36 o                         
  -7  -4   1        416.36        421.01        23.60 o                         
  -6  -4   1       1651.28       1623.32        50.93 o                         
  -5  -4   1       1189.04       1212.56        39.84 o                         
  -4  -4   1        748.55        714.39        27.81 o                         
  -3  -4   1       3081.74       3033.91        62.37 o                         
  -2  -4   1       2616.18       2691.23        50.12 o                         
  -1  -4   1       1770.67       1604.20        29.24 o                         
   0  -4   1         89.72         67.85         5.15 o                         
   1  -4   1       9410.15       9782.03       161.30 o                         
   2  -4   1         20.61         26.92         5.34 o                         
   3  -4   1       7042.30       7248.75       144.94 o                         
   4  -4   1       2120.58       1912.76        50.32 o                         
   5  -4   1          2.68         -9.35         9.35 o                         
   6  -4   1         98.38        130.87        19.90 o                         
   7  -4   1       1173.23       1193.01        67.89 o                         
   8  -4   1        208.18        172.11        43.76 o                         
   9  -4   1        115.90        167.98        46.64 o                         
  10  -4   1        259.25        344.34        88.64 o                         
 -11  -3   1          1.33         -0.32        28.25 o                         
 -10  -3   1         63.66         57.42        25.26 o                         
  -9  -3   1        238.97        216.48        36.71 o                         
  -8  -3   1        151.29        130.99        25.59 o                         
  -7  -3   1        606.55        603.90        27.78 o                         
  -6  -3   1       2122.50       2115.12        94.58 o                         
  -5  -3   1        218.14        213.27        18.03 o                         
  -4  -3   1        823.85        872.19        29.55 o                         
  -3  -3   1       7089.73       6507.16       116.46 o                         
  -2  -3   1      10927.38      10727.49       152.36 o                         
  -1  -3   1       2569.03       2941.59        40.91 o                         
   0  -3   1       2079.99       1930.02        23.67 o                         
   1  -3   1      17628.60      17658.51       243.78 o                         
   2  -3   1      16056.81      15775.74       239.93 o                         
   3  -3   1       1330.66       1209.05        29.59 o                         
   4  -3   1       3536.29       3590.28        71.54 o                         
   5  -3   1        186.08        194.67        20.70 o                         
   6  -3   1          9.33         17.51        12.17 o                         
   7  -3   1       2096.02       2095.52        89.19 o                         
   8  -3   1        245.50        231.60        50.59 o                         
  10  -3   1         88.57         56.11        29.68 o                         
 -11  -2   1         15.64         63.21        28.38 o                         
 -10  -2   1        111.73        122.55        40.57 o                         
  -9  -2   1        239.34        271.15        64.97 o                         
  -8  -2   1         87.34         63.76        21.64 o                         
  -7  -2   1         61.39         84.41        13.62 o                         
  -6  -2   1       4327.98       4289.86       113.30 o                         
  -5  -2   1       2723.50       2768.44        67.63 o                         
  -4  -2   1          3.85         12.35         7.49 o                         
  -3  -2   1       2591.92       2632.87        58.58 o                         
  -2  -2   1       9114.99       9023.32       113.38 o                         
  -1  -2   1      13981.42      14011.31       170.29 o                         
   0  -2   1      11890.75      12171.90       133.50 o                         
   1  -2   1      17958.61      18478.82       237.90 o                         
   2  -2   1       5459.07       5657.30        83.28 o                         
   3  -2   1       2873.82       2787.16        50.19 o                         
   4  -2   1       9892.91       9507.17       185.26 o                         
   5  -2   1       1188.71       1241.44        44.74 o                         
   6  -2   1        117.80        114.74        44.46 o                         
   7  -2   1        272.15        293.36        64.89 o                         
   8  -2   1        495.31        673.34        79.19 o                         
   9  -2   1        104.02         54.07        37.77 o                         
  10  -2   1        259.47        225.84        83.88 o                         
 -11  -1   1         19.94         17.37        29.73 o                         
 -10  -1   1         11.35         16.22        22.61 o                         
  -9  -1   1        685.78        667.84        98.57 o                         
  -8  -1   1        244.82        283.15        31.71 o                         
  -7  -1   1          0.42          0.74        10.77 o                         
  -6  -1   1       1000.17        989.39        36.71 o                         
  -5  -1   1       4888.32       4788.78       150.43 o                         
  -4  -1   1        153.22        120.39        12.35 o                         
  -3  -1   1       4644.10       4521.03        93.48 o                         
  -2  -1   1       2830.57       3182.16        46.08 o                         
  -1  -1   1       6455.43       6597.41        77.67 o                         
   0  -1   1      11885.02      11202.63       183.91 o                         
   1  -1   1      10640.26      11069.97       135.01 o                         
   2  -1   1       8100.70       8265.10       117.77 o                         
   3  -1   1       4172.35       4334.47        72.15 o                         
   4  -1   1       5541.78       5544.57       131.48 o                         
   5  -1   1       1704.80       1616.03        64.01 o                         
   6  -1   1        250.92        287.13        40.37 o                         
   7  -1   1       1655.38       1738.25        75.60 o                         
   8  -1   1        637.90        642.80        77.68 o                         
   9  -1   1          0.61        -13.23        22.08 o                         
  10  -1   1        177.17        156.78        37.55 o                         
  11  -1   1         82.72         40.00        32.10 o                         
 -11   0   1          6.20         -2.56        30.27 o                         
 -10   0   1         49.90         32.39        23.57 o                         
  -9   0   1        376.77        367.23        39.72 o                         
  -8   0   1         76.20         54.19        16.56 o                         
  -7   0   1          2.15        -10.30        10.30 o                         
  -6   0   1       1036.66       1114.91        45.80 o                         
  -5   0   1       2055.37       1894.02        60.07 o                         
  -4   0   1        532.10        566.75        25.83 o                         
  -3   0   1       9297.31       9505.07       180.64 o                         
  -2   0   1      21823.96      21780.85       352.64 o                         
  -1   0   1        915.33        833.92        15.99 o                         
   1   0   1       7919.83       8525.14       138.25 o                         
   2   0   1        327.62        331.11        10.09 o                         
   3   0   1       2546.20       2421.49        61.36 o                         
   4   0   1       6048.04       5799.99       166.05 o                         
   5   0   1       1180.99       1107.63        48.36 o                         
   6   0   1       1006.04        934.81        47.54 o                         
   7   0   1        858.23        938.90        50.80 o                         
   8   0   1        199.52        305.62        54.94 o                         
   9   0   1          2.95         48.72        25.31 o                         
  10   0   1        120.42        104.29        27.46 o                         
  11   0   1         47.10         45.26        26.52 o                         
 -10   1   1          0.03          4.46        20.62 o                         
  -9   1   1        283.87        352.37        37.82 o                         
  -8   1   1          1.13          0.00        15.42 o                         
  -7   1   1         52.51         51.06        17.07 o                         
  -6   1   1        191.67        170.29        21.54 o                         
  -5   1   1       4831.29       4979.84       153.66 o                         
  -4   1   1       1589.77       1675.91        49.47 o                         
  -3   1   1        444.15        475.53        16.97 o                         
  -2   1   1       1118.95       1117.93        24.15 o                         
  -1   1   1         56.63         22.12         4.86 o                         
   0   1   1        625.72        645.38         8.54 o                         
   1   1   1       9690.60      10328.91       263.56 o                         
   2   1   1       1149.77       1124.40        26.63 o                         
   3   1   1        101.30        134.64        17.17 o                         
   4   1   1       1526.01       1276.20        47.53 o                         
   5   1   1       3139.26       3232.23       130.30 o                         
   6   1   1          3.95          7.02        12.37 o                         
   7   1   1        762.36        742.79        66.46 o                         
   8   1   1        138.50        140.49        29.98 o                         
   9   1   1         65.51         42.45        21.71 o                         
  10   1   1         16.24         28.41        22.81 o                         
  11   1   1         37.06         28.20        31.26 o                         
 -10   2   1         29.75         46.57        43.31 o                         
  -9   2   1         40.42         75.48        22.73 o                         
  -8   2   1        198.97        173.61        26.83 o                         
  -7   2   1        271.11        192.79        24.98 o                         
  -6   2   1          0.49         -3.09        25.73 o                         
  -5   2   1       2215.67       2179.64        65.03 o                         
  -4   2   1        116.31        157.81        16.17 o                         
  -3   2   1       1043.03       1313.63        40.44 o                         
  -2   2   1       1160.18       1102.92        24.65 o                         
  -1   2   1       3479.15       3248.76        57.83 o                         
   0   2   1       1306.33       1481.97        18.61 o                         
   1   2   1       5484.68       5524.97        69.55 o                         
   2   2   1       3998.29       3966.89        80.22 o                         
   3   2   1       2450.47       2331.11       106.36 o                         
   4   2   1        329.30        336.49        26.75 o                         
   5   2   1          1.02          2.77        15.41 o                         
   6   2   1        135.59        150.92        17.18 o                         
   7   2   1        608.58        593.24        33.99 o                         
   8   2   1        125.57        127.85        24.75 o                         
   9   2   1        194.17        136.63        28.02 o                         
  10   2   1          1.89          2.99        19.96 o                         
  11   2   1        205.49        221.98        38.57 o                         
 -10   3   1        158.27        228.76        61.30 o                         
  -9   3   1          1.62        -22.12        22.60 o                         
  -8   3   1          1.67        -19.60        30.85 o                         
  -7   3   1        349.70        356.76        41.87 o                         
  -6   3   1          6.80         27.10        15.96 o                         
  -5   3   1        176.22        137.48        21.91 o                         
  -4   3   1        518.89        522.42        61.09 o                         
  -3   3   1       3451.46       3448.51       125.69 o                         
  -2   3   1          4.51         -3.10         4.90 o                         
  -1   3   1       2117.80       2062.68        29.72 o                         
   0   3   1       2800.56       2694.10        31.81 o                         
   1   3   1       9367.28       9551.01       107.35 o                         
   2   3   1        261.32        251.94         8.90 o                         
   3   3   1       3493.12       3607.27       110.45 o                         
   4   3   1        211.10        185.58        11.16 o                         
   5   3   1        633.65        732.77        25.75 o                         
   6   3   1        452.55        498.09        49.08 o                         
   7   3   1        118.33         95.47        17.64 o                         
   8   3   1        312.52        364.16        41.37 o                         
   9   3   1        127.34        100.50        41.83 o                         
  10   3   1         44.02         39.62        24.60 o                         
  11   3   1         24.78          5.65        24.22 o                         
 -10   4   1        147.00        154.09        55.04 o                         
  -9   4   1         25.90         26.75        36.08 o                         
  -8   4   1          0.51         -5.53        18.94 o                         
  -7   4   1       1068.02       1206.49        52.45 o                         
  -6   4   1        966.26        910.60       103.10 o                         
  -5   4   1        401.55        428.43        39.08 o                         
  -4   4   1        911.69        972.72        47.92 o                         
  -3   4   1       1423.58       1246.55        53.41 o                         
  -2   4   1         21.88          8.40         4.32 o                         
  -1   4   1        535.76        587.12        11.28 o                         
   0   4   1       1674.46       1728.45        23.39 o                         
   1   4   1       1610.86       1671.32        24.59 o                         
   2   4   1        711.87        691.80        16.52 o                         
   3   4   1       5246.82       5103.72       104.24 o                         
   4   4   1       1294.82       1348.65        52.54 o                         
   5   4   1        406.30        426.95        26.74 o                         
   6   4   1        301.90        292.34        24.53 o                         
   7   4   1         64.68         58.35        18.41 o                         
   8   4   1         30.13         23.24        15.41 o                         
   9   4   1         51.05         62.87        25.34 o                         
  10   4   1          0.36        -11.05        20.27 o                         
  11   4   1         38.04         28.08        27.21 o                         
  -9   5   1        264.26        355.57        38.40 o                         
  -8   5   1          3.49         14.22        17.27 o                         
  -7   5   1        361.11        423.23        36.38 o                         
  -6   5   1       1414.50       1437.49        84.39 o                         
  -5   5   1        119.98        106.90        22.44 o                         
  -4   5   1         73.13         49.27        12.37 o                         
  -3   5   1        665.77        502.38        22.00 o                         
  -2   5   1          1.51          0.50         3.59 o                         
  -1   5   1       1873.80       1869.72        29.91 o                         
   0   5   1       6105.79       5764.36        71.61 o                         
   1   5   1       4250.96       4220.65        60.57 o                         
   2   5   1         89.80         97.11         8.67 o                         
   3   5   1        912.65        911.26        25.58 o                         
   4   5   1         71.08         48.64        13.50 o                         
   5   5   1          9.48          6.03        11.30 o                         
   6   5   1         64.03         72.14        15.83 o                         
   7   5   1         63.89         86.45        18.00 o                         
   8   5   1         96.45         92.20        19.76 o                         
   9   5   1          0.32          6.29        18.26 o                         
  10   5   1        193.84        180.50        34.06 o                         
  -9   6   1         94.64        145.87        54.59 o                         
  -8   6   1         15.21         25.36        15.31 o                         
  -7   6   1        176.06        198.37        22.60 o                         
  -6   6   1       1405.18       1519.10        88.40 o                         
  -5   6   1        127.24        145.16        19.90 o                         
  -4   6   1        711.87        772.98        31.81 o                         
  -3   6   1       7484.96       7115.99       153.94 o                         
  -2   6   1       1401.16       1403.16        28.51 o                         
  -1   6   1        438.61        469.61        19.74 o                         
   0   6   1       3073.76       2777.02        42.93 o                         
   1   6   1       2071.76       2081.23        39.28 o                         
   2   6   1         37.02         86.50         9.20 o                         
   3   6   1       3053.78       2880.92        60.83 o                         
   4   6   1       1010.46       1018.67        29.81 o                         
   5   6   1        121.52        141.77        18.17 o                         
   6   6   1        189.73        220.02        23.62 o                         
   7   6   1        303.17        282.32        27.48 o                         
   8   6   1          5.69         -4.38        15.17 o                         
   9   6   1        138.11        175.03        32.29 o                         
  10   6   1        134.66        116.03        31.02 o                         
  -9   7   1         94.41         73.45        47.79 o                         
  -8   7   1         22.77         44.83        21.14 o                         
  -7   7   1         43.07         30.33        15.60 o                         
  -6   7   1        925.70        920.89        59.78 o                         
  -5   7   1        400.38        367.47        25.20 o                         
  -4   7   1       1298.68       1188.55        49.72 o                         
  -3   7   1       5338.15       5254.82       113.88 o                         
  -2   7   1        718.92        659.42        23.97 o                         
  -1   7   1        107.33        122.79         6.24 o                         
   0   7   1       5525.59       5570.85        84.40 o                         
   1   7   1       1092.10        955.74        26.43 o                         
   2   7   1        515.11        585.22        23.26 o                         
   3   7   1       2694.91       2570.44        57.53 o                         
   4   7   1       2306.38       2222.84        59.68 o                         
   5   7   1         63.89         71.91        15.55 o                         
   6   7   1        300.33        351.06        29.46 o                         
   7   7   1       1321.39       1336.09        62.99 o                         
   8   7   1         75.62         28.62        28.75 o                         
   9   7   1        148.07         93.67        28.06 o                         
  10   7   1         60.37         18.52        23.15 o                         
  -9   8   1        157.13         79.94        49.15 o                         
  -8   8   1         20.33         49.84        27.68 o                         
  -7   8   1         42.24         33.41        20.04 o                         
  -6   8   1        714.20        740.80        98.46 o                         
  -5   8   1       1247.66       1245.57        75.44 o                         
  -4   8   1          8.07         16.43        10.53 o                         
  -3   8   1       3377.83       3119.07        76.03 o                         
  -2   8   1        963.10        877.67        19.06 o                         
  -1   8   1         21.66         21.54         4.41 o                         
   0   8   1       4962.98       4932.04        77.08 o                         
   1   8   1       3101.03       3088.18        53.94 o                         
   2   8   1        783.57        834.67        33.59 o                         
   3   8   1       1174.39       1196.89        35.81 o                         
   4   8   1       1268.45       1289.73        38.04 o                         
   5   8   1        161.44        164.79        21.16 o                         
   6   8   1       2888.75       2947.51       117.89 o                         
   7   8   1        674.86        737.15        43.85 o                         
   8   8   1         19.83          9.88        19.89 o                         
   9   8   1          7.99         -2.49        21.24 o                         
  10   8   1         56.47         41.77        36.00 o                         
  -8   9   1         77.09         80.28        32.51 o                         
  -7   9   1         41.49         51.53        27.02 o                         
  -6   9   1        287.78        271.96        38.92 o                         
  -5   9   1        111.04        138.92        24.52 o                         
  -4   9   1        129.29        137.99        24.24 o                         
  -3   9   1       1894.38       1875.43        53.34 o                         
  -2   9   1       2233.43       2227.06        50.43 o                         
  -1   9   1        285.53        299.73        11.71 o                         
   0   9   1        926.59        947.78        23.06 o                         
   1   9   1       3356.90       3430.70        65.29 o                         
   2   9   1          0.27          7.61        10.38 o                         
   3   9   1       1580.02       1580.76        60.70 o                         
   4   9   1       1942.22       1977.35        61.03 o                         
   5   9   1        383.88        430.36        32.43 o                         
   6   9   1          0.25        -12.53        12.53 o                         
   7   9   1        596.32        671.73        43.89 o                         
   8   9   1         43.32         39.58        25.32 o                         
   9   9   1          2.34          1.11        21.81 o                         
  -8  10   1         17.97         24.63        40.88 o                         
  -7  10   1          5.18         -2.81        35.19 o                         
  -6  10   1        378.86        463.09        52.58 o                         
  -5  10   1        160.90        145.18        31.34 o                         
  -4  10   1         38.46         -1.08        19.53 o                         
  -3  10   1        559.79        555.78        31.13 o                         
  -2  10   1       2553.25       2608.98        77.76 o                         
  -1  10   1        115.25        109.32        13.01 o                         
   0  10   1       1139.47       1095.89        28.69 o                         
   1  10   1       3549.43       3453.68        74.27 o                         
   2  10   1        197.98        194.71        20.82 o                         
   3  10   1          6.95         18.60        13.30 o                         
   4  10   1        719.51        816.34        41.76 o                         
   5  10   1         11.51         19.63        21.80 o                         
   6  10   1          0.04        -13.31        13.31 o                         
   7  10   1        696.17        708.44        46.06 o                         
   8  10   1         18.36         38.83        22.88 o                         
   9  10   1          5.16         -1.36        23.56 o                         
  -7  11   1         10.63         -1.91        37.52 o                         
  -6  11   1         69.63         82.80        44.93 o                         
  -5  11   1        143.89        192.97        35.62 o                         
  -4  11   1         72.76         77.83        26.66 o                         
  -3  11   1         93.92        120.34        19.92 o                         
  -2  11   1        293.78        325.82        28.86 o                         
  -1  11   1         33.36         14.01        14.81 o                         
   0  11   1        141.44        153.01        22.42 o                         
   1  11   1       1854.07       1990.51        67.76 o                         
   2  11   1         56.21         23.06        15.15 o                         
   3  11   1          0.41          9.41        12.75 o                         
   4  11   1        450.97        457.37        34.84 o                         
   5  11   1          9.56         -7.73        13.98 o                         
   6  11   1          7.59        -13.46        14.29 o                         
   7  11   1        212.47        224.71        30.48 o                         
   8  11   1         25.52         17.68        23.39 o                         
   9  11   1         21.01          7.83        25.08 o                         
  -6  12   1         89.82        124.17        52.53 o                         
  -5  12   1        171.62        151.71        53.70 o                         
  -4  12   1         43.96         21.10        36.26 o                         
  -3  12   1         33.97         49.19        20.17 o                         
  -2  12   1         63.76         88.68        19.92 o                         
  -1  12   1          0.26         -5.03        14.23 o                         
   0  12   1          0.31         -3.97        14.30 o                         
   1  12   1        543.85        624.59        36.69 o                         
   2  12   1         83.68         64.22        17.77 o                         
   3  12   1          6.76         -2.22        12.38 o                         
   4  12   1        133.41        152.77        23.80 o                         
   5  12   1         92.36        128.71        23.16 o                         
   6  12   1         26.03         25.91        17.98 o                         
   7  12   1         71.61         78.66        24.13 o                         
   8  12   1          0.35        -21.08        21.08 o                         
  -6  13   1         64.25        116.99        53.48 o                         
  -5  13   1         18.78         39.34        44.31 o                         
  -4  13   1         45.41         33.36        24.57 o                         
  -3  13   1          8.79         -3.48        24.07 o                         
  -2  13   1         28.57         22.54        17.84 o                         
  -1  13   1         38.48          2.77        27.88 o                         
   0  13   1         16.58        -12.63        15.65 o                         
   1  13   1        134.55         97.26        23.86 o                         
   2  13   1         59.50         26.63        18.52 o                         
   3  13   1        222.85        193.51        29.89 o                         
   4  13   1        179.27        185.55        25.70 o                         
   5  13   1        126.23         94.90        22.49 o                         
   6  13   1          0.71          4.00        18.05 o                         
   7  13   1          5.50        -19.27        19.27 o                         
  -5  14   1         33.10         35.81        46.10 o                         
  -4  14   1         23.61        -11.43        22.98 o                         
  -3  14   1         10.51         26.06        35.46 o                         
  -2  14   1         21.18         64.34        27.04 o                         
  -1  14   1         58.12         65.85        28.50 o                         
   0  14   1        180.44        174.43        27.89 o                         
   1  14   1         14.50         25.21        25.14 o                         
   2  14   1          2.17        -14.47        16.96 o                         
   3  14   1         32.28         61.82        23.45 o                         
   4  14   1         17.77          9.65        19.91 o                         
   5  14   1        103.82        110.78        28.63 o                         
   6  14   1         44.92         52.50        26.66 o                         
   7  14   1        122.00         41.03        29.28 o                         
  -4  15   1         42.23         25.15        28.62 o                         
  -3  15   1         64.08         34.17        28.41 o                         
  -2  15   1         28.07         39.75        29.01 o                         
  -1  15   1         65.42         37.96        29.09 o                         
   0  15   1          6.12          3.80        25.39 o                         
   1  15   1          7.56         44.80        43.91 o                         
   2  15   1         34.59         66.67        31.60 o                         
   3  15   1        235.85        278.12        38.72 o                         
   4  15   1          2.73         -4.70        22.01 o                         
   5  15   1         16.17          3.82        23.07 o                         
   6  15   1          2.46        -19.91        27.70 o                         
  -2  16   1         23.05         -3.60        38.22 o                         
  -1  16   1          8.49         23.15        28.94 o                         
   0  16   1        125.44         89.88        48.13 o                         
   1  16   1          0.64          6.71        43.24 o                         
   2  16   1         13.91         36.83        30.05 o                         
   3  16   1        148.02         90.70        82.25 o                         
   4  16   1         13.99         29.79        33.81 o                         
  -2 -16   2          1.73        -38.54        39.06 o                         
  -1 -16   2         65.07         85.76        51.46 o                         
   0 -16   2          4.68         11.58        45.37 o                         
  -5 -15   2         29.16         35.63        42.94 o                         
  -4 -15   2          2.63         20.81        27.39 o                         
  -3 -15   2         11.49        -10.28        26.54 o                         
  -2 -15   2        266.35        179.79        60.43 o                         
  -1 -15   2         27.92         51.31        41.57 o                         
   0 -15   2          0.22          5.22        38.17 o                         
   1 -15   2        394.61        433.99        85.71 o                         
   2 -15   2         73.62         23.59        33.50 o                         
   3 -15   2          0.32          7.54        28.44 o                         
  -6 -14   2          1.59         -3.39        30.41 o                         
  -5 -14   2         61.85         54.96        26.21 o                         
  -4 -14   2        115.57        140.98        38.14 o                         
  -3 -14   2          5.45        -21.49        21.49 o                         
  -2 -14   2        386.09        251.75        61.87 o                         
  -1 -14   2         82.54        154.76        54.82 o                         
   0 -14   2         34.78        -10.69        35.14 o                         
   1 -14   2          0.68          4.80        24.63 o                         
   2 -14   2        248.29        303.99        54.18 o                         
   3 -14   2         20.20        -11.28        24.45 o                         
   4 -14   2         96.63        116.62        33.83 o                         
  -7 -13   2         39.69         57.04        26.77 o                         
  -6 -13   2          7.22          5.00        21.97 o                         
  -5 -13   2        192.48        239.08        29.78 o                         
  -4 -13   2         73.98         40.95        18.43 o                         
  -3 -13   2         83.26         94.09        18.30 o                         
  -2 -13   2        284.41        344.81        66.02 o                         
  -1 -13   2        219.46        388.25        74.35 o                         
   0 -13   2         16.59        -25.94        25.94 o                         
   1 -13   2         16.45         19.23        22.20 o                         
   2 -13   2        253.85        284.19        41.03 o                         
   3 -13   2          0.04         19.67        23.70 o                         
   4 -13   2          4.31          4.65        37.42 o                         
   5 -13   2        424.15        470.00        90.70 o                         
  -8 -12   2         81.46        100.15        32.55 o                         
  -7 -12   2         15.50        -19.75        19.75 o                         
  -6 -12   2          6.49          6.03        20.53 o                         
  -5 -12   2         59.24         64.77        19.82 o                         
  -4 -12   2        170.83        247.70        36.38 o                         
  -3 -12   2          0.15          4.36        12.29 o                         
  -2 -12   2         54.67         60.94        14.67 o                         
  -1 -12   2         94.54        104.43        17.20 o                         
   0 -12   2         40.47         30.61        33.32 o                         
   1 -12   2         11.31         -2.42        19.89 o                         
   2 -12   2        516.05        565.09        99.20 o                         
   3 -12   2         12.46         10.55        25.61 o                         
   4 -12   2         62.13         32.93        38.44 o                         
   5 -12   2        158.43        215.77        61.63 o                         
   6 -12   2          3.61         -5.27        39.14 o                         
  -8 -11   2         33.86         56.60        26.01 o                         
  -7 -11   2          0.18        -12.63        18.55 o                         
  -6 -11   2          8.32          5.29        18.79 o                         
  -5 -11   2         11.87        -13.20        13.28 o                         
  -4 -11   2          0.34        -10.00        11.13 o                         
  -3 -11   2        377.50        403.84        27.97 o                         
  -2 -11   2         88.98        123.79        16.90 o                         
  -1 -11   2        260.88        305.87        24.06 o                         
   0 -11   2          6.96         17.24        10.26 o                         
   1 -11   2          0.49         11.21        11.44 o                         
   2 -11   2        354.79        352.04        37.54 o                         
   3 -11   2         85.96         83.95        24.08 o                         
   4 -11   2         89.00         69.50        42.39 o                         
   5 -11   2          3.39        124.12        51.46 o                         
   6 -11   2         75.00         16.55        39.88 o                         
   7 -11   2          7.00        -30.37        35.06 o                         
  -9 -10   2         49.81         18.92        26.03 o                         
  -8 -10   2         38.29         45.93        24.58 o                         
  -7 -10   2         97.62        140.19        37.39 o                         
  -6 -10   2        313.22        307.38        38.21 o                         
  -5 -10   2        175.04        163.54        23.01 o                         
  -4 -10   2         64.82         65.01        15.19 o                         
  -3 -10   2         30.08         45.76        12.78 o                         
  -2 -10   2         64.95         43.67        14.11 o                         
  -1 -10   2          2.17         -2.48         8.63 o                         
   0 -10   2          3.25          0.59         8.35 o                         
   1 -10   2         20.72         18.66         9.58 o                         
   2 -10   2        108.51        117.72        15.59 o                         
   3 -10   2          0.55         -8.60         9.79 o                         
   4 -10   2         23.22         50.10        38.29 o                         
   5 -10   2         17.51          8.70        31.46 o                         
   6 -10   2         13.93         -4.27        32.85 o                         
   7 -10   2         59.29        102.95        46.05 o                         
   8 -10   2          4.40          9.19        41.60 o                         
  -9  -9   2         78.08         77.51        34.10 o                         
  -8  -9   2          6.27         22.33        21.19 o                         
  -7  -9   2        136.52        115.40        26.64 o                         
  -6  -9   2        338.21        297.04        40.32 o                         
  -5  -9   2         46.37          5.77        13.19 o                         
  -4  -9   2         81.11        122.42        20.30 o                         
  -3  -9   2        307.25        312.61        22.51 o                         
  -2  -9   2         57.43         47.04        13.86 o                         
  -1  -9   2         18.37         22.49         9.46 o                         
   0  -9   2        308.22        386.27        20.23 o                         
   1  -9   2       2563.70       2566.63        55.75 o                         
   2  -9   2        595.62        583.06        22.91 o                         
   3  -9   2         10.24          4.59         7.49 o                         
   4  -9   2        182.25        198.94        18.60 o                         
   5  -9   2        176.57        213.75        53.53 o                         
   6  -9   2          4.22        -24.77        26.37 o                         
   7  -9   2         87.36         60.88        40.38 o                         
   8  -9   2          1.47         22.27        43.19 o                         
 -10  -8   2          2.86         25.94        45.45 o                         
  -9  -8   2        182.85        165.49        43.48 o                         
  -8  -8   2         82.99         46.77        22.68 o                         
  -7  -8   2          0.00          0.24        18.32 o                         
  -6  -8   2        400.23        363.41        40.95 o                         
  -5  -8   2        154.37        177.39        21.61 o                         
  -4  -8   2          0.98         -2.34         9.89 o                         
  -3  -8   2        452.69        449.07        25.37 o                         
  -2  -8   2        333.93        337.75        21.06 o                         
  -1  -8   2          0.83         -4.75         6.95 o                         
   0  -8   2        934.19        887.76        26.73 o                         
   1  -8   2        703.83        732.95        21.57 o                         
   2  -8   2         46.27         55.80         8.98 o                         
   3  -8   2        333.40        377.26        21.63 o                         
   4  -8   2        195.39        197.38        18.11 o                         
   5  -8   2         41.11         37.22        12.53 o                         
   6  -8   2         18.90         -0.64        14.79 o                         
   7  -8   2         80.77         87.97        40.50 o                         
   8  -8   2         53.87         64.81        45.65 o                         
   9  -8   2          0.91         25.79        41.05 o                         
 -10  -7   2          0.12         -9.29        24.23 o                         
  -9  -7   2        180.35        185.49        34.37 o                         
  -8  -7   2        154.18        181.56        44.31 o                         
  -7  -7   2         50.34         60.81        20.82 o                         
  -6  -7   2         19.11         11.98        24.19 o                         
  -5  -7   2       1040.05       1082.69        42.05 o                         
  -4  -7   2         25.29         16.66         9.59 o                         
  -3  -7   2       1402.03       1455.82        40.64 o                         
  -2  -7   2       1283.89       1293.25        36.48 o                         
  -1  -7   2        130.57        128.50        13.09 o                         
   0  -7   2        534.11        527.33        17.49 o                         
   1  -7   2       2488.31       2461.41        42.95 o                         
   2  -7   2        146.88        179.89        11.26 o                         
   3  -7   2        345.22        315.87        19.36 o                         
   4  -7   2        221.54        212.33        18.17 o                         
   5  -7   2        148.36        203.79        19.23 o                         
   6  -7   2        124.99         86.09        20.21 o                         
   7  -7   2        256.38        294.86        32.22 o                         
   8  -7   2        101.88        143.85        48.70 o                         
 -10  -6   2          0.16        -20.22        22.01 o                         
  -9  -6   2         85.37         66.34        25.65 o                         
  -8  -6   2        101.93         75.44        24.31 o                         
  -7  -6   2          3.37        -11.60        15.23 o                         
  -6  -6   2        524.42        567.30        32.36 o                         
  -5  -6   2       1820.11       1783.91        54.07 o                         
  -4  -6   2         45.91         53.86        11.14 o                         
  -3  -6   2       2800.69       2698.41        60.24 o                         
  -2  -6   2       2498.05       2257.68        56.29 o                         
  -1  -6   2       3382.48       3598.62        64.36 o                         
   0  -6   2        213.08        236.93        12.46 o                         
   1  -6   2       1875.51       1744.88        37.55 o                         
   2  -6   2        146.57        161.36        10.33 o                         
   3  -6   2         78.93        132.40        23.06 o                         
   4  -6   2       2838.18       2705.47        65.79 o                         
   5  -6   2        504.27        518.96        33.25 o                         
   6  -6   2          0.81          2.84        14.23 o                         
   7  -6   2        458.73        522.04        47.96 o                         
   8  -6   2        224.99        296.97        58.04 o                         
 -10  -5   2          7.59        -14.71        23.04 o                         
  -9  -5   2        120.62        103.07        40.48 o                         
  -8  -5   2        101.80         68.81        35.51 o                         
  -7  -5   2        117.98        139.63        28.30 o                         
  -6  -5   2        674.04        705.10        34.08 o                         
  -5  -5   2       2530.27       2540.01        66.34 o                         
  -4  -5   2       1075.55       1045.06        59.20 o                         
  -3  -5   2       1424.16       1429.42        37.42 o                         
  -2  -5   2      11059.03      10842.80       186.77 o                         
  -1  -5   2       1205.68       1127.85        27.44 o                         
   0  -5   2        264.73        360.52        11.78 o                         
   1  -5   2       8567.27       8558.77       132.77 o                         
   2  -5   2       2136.02       2103.29        39.70 o                         
   3  -5   2        581.72        606.68        20.17 o                         
   4  -5   2       3392.47       3340.47        89.29 o                         
   5  -5   2       1743.68       1780.72        58.72 o                         
   6  -5   2         14.31          9.38        15.60 o                         
   7  -5   2        508.20        464.82        45.18 o                         
   8  -5   2        358.43        447.91        67.22 o                         
   9  -5   2         37.40         80.09        41.62 o                         
 -10  -4   2         28.62         39.67        25.55 o                         
  -9  -4   2        139.07        135.22        28.64 o                         
  -8  -4   2        446.26        478.01        47.79 o                         
  -7  -4   2       1178.31       1243.04        59.20 o                         
  -6  -4   2         80.26         90.88        17.27 o                         
  -5  -4   2       1318.38       1255.06        40.16 o                         
  -4  -4   2         35.28         11.14         7.20 o                         
  -3  -4   2       1134.15       1036.96        27.06 o                         
  -2  -4   2       8394.28       7768.91       123.65 o                         
  -1  -4   2      10643.54      11226.25       148.54 o                         
   0  -4   2       2303.21       2609.40        38.31 o                         
   1  -4   2       6908.02       6465.89       100.97 o                         
   2  -4   2       1604.63       1384.45        28.08 o                         
   3  -4   2       6801.44       6841.62       135.05 o                         
   4  -4   2       4738.20       4890.32       130.88 o                         
   5  -4   2       1947.47       2042.51        63.88 o                         
   6  -4   2        105.34        115.59        23.31 o                         
   7  -4   2       1425.64       1610.18        76.24 o                         
   8  -4   2        476.28        385.61        61.10 o                         
   9  -4   2         59.40         79.67        38.29 o                         
  10  -4   2          0.70        -31.24        31.24 o                         
 -10  -3   2         16.13         -1.99        21.96 o                         
  -9  -3   2         57.07         22.23        20.70 o                         
  -8  -3   2        767.37        686.58        56.02 o                         
  -7  -3   2         32.10         22.03        13.15 o                         
  -6  -3   2         95.97         89.16        14.30 o                         
  -5  -3   2       1734.40       1764.82        48.78 o                         
  -4  -3   2        106.28         92.57        13.02 o                         
  -3  -3   2        132.97        136.57         9.56 o                         
  -2  -3   2       5883.43       5587.41        78.64 o                         
  -1  -3   2      15722.98      15546.12       201.90 o                         
   0  -3   2       6241.58       6355.29        79.91 o                         
   1  -3   2       8011.67       8060.48       123.48 o                         
   2  -3   2      11598.16      11437.05       175.86 o                         
   3  -3   2        961.61        991.17        25.41 o                         
   4  -3   2        990.67        888.61        36.05 o                         
   5  -3   2       4937.32       4795.65       104.46 o                         
   6  -3   2         41.43         22.63        12.79 o                         
   7  -3   2          8.10         -2.52        15.59 o                         
   8  -3   2        896.15       1041.94        73.19 o                         
   9  -3   2         80.00         76.22        26.31 o                         
  10  -3   2         15.99          3.08        31.71 o                         
 -11  -2   2         78.97        111.69        58.55 o                         
 -10  -2   2         19.31         14.84        23.49 o                         
  -9  -2   2         54.19         49.80        22.65 o                         
  -8  -2   2        371.87        407.21        39.34 o                         
  -7  -2   2        322.55        319.31        37.46 o                         
  -6  -2   2         12.28          3.37         9.39 o                         
  -5  -2   2       1684.28       1604.00        38.13 o                         
  -4  -2   2         94.05        105.95        10.06 o                         
  -3  -2   2        632.05        722.68        20.81 o                         
  -2  -2   2       3636.73       3621.82        52.29 o                         
  -1  -2   2      23038.81      23839.54       325.52 o                         
   0  -2   2        184.84        230.20         6.58 o                         
   1  -2   2       3174.99       3020.34        50.20 o                         
   2  -2   2       3561.33       3446.90        57.38 o                         
   3  -2   2        312.81        302.09        12.59 o                         
   4  -2   2       1003.98       1206.67        35.26 o                         
   5  -2   2       4222.29       4144.27       106.13 o                         
   6  -2   2         14.16         14.59        19.58 o                         
   7  -2   2          3.20         -0.60        23.04 o                         
   8  -2   2       1378.98       1184.10        92.22 o                         
   9  -2   2        290.15        201.40        49.30 o                         
  10  -2   2         20.11         36.86        29.33 o                         
 -11  -1   2         12.95         12.96        31.74 o                         
 -10  -1   2          1.77        -15.36        20.84 o                         
  -9  -1   2         14.16         29.02        20.73 o                         
  -8  -1   2        141.06        175.73        22.48 o                         
  -7  -1   2        483.12        503.44        31.70 o                         
  -6  -1   2         47.35         59.59        19.20 o                         
  -5  -1   2        898.84        868.37        29.84 o                         
  -4  -1   2        598.72        577.44        38.72 o                         
  -3  -1   2        151.26        181.82         7.99 o                         
  -2  -1   2        294.93        372.98        14.36 o                         
  -1  -1   2      10425.35      10432.40       121.42 o                         
   0  -1   2      13698.99      13604.47       187.77 o                         
   1  -1   2        376.49        409.93         9.44 o                         
   2  -1   2         62.06         63.34         5.45 o                         
   3  -1   2       1979.28       2041.38        43.09 o                         
   4  -1   2       1893.48       1830.53        53.28 o                         
   5  -1   2       2617.51       2475.79        86.41 o                         
   6  -1   2         84.39         68.31        26.51 o                         
   7  -1   2         49.09         62.05        28.75 o                         
   8  -1   2        897.68        874.82        85.41 o                         
   9  -1   2        154.90        184.23        50.12 o                         
  10  -1   2         45.34          9.32        25.84 o                         
 -10   0   2          2.25         11.28        27.32 o                         
  -9   0   2         36.31         25.58        20.55 o                         
  -8   0   2          2.60          8.87        13.28 o                         
  -7   0   2         44.81         30.35        12.79 o                         
  -6   0   2        528.61        536.54        29.65 o                         
  -5   0   2        816.59        718.88        54.13 o                         
  -4   0   2       3728.45       3841.05        81.63 o                         
  -3   0   2       1556.98       1540.33        31.06 o                         
  -2   0   2       1938.71       1875.10        31.32 o                         
  -1   0   2       9817.69      10406.29       127.52 o                         
   0   0   2          4.36         -1.83         2.14 o                         
   1   0   2       6215.30       6590.90        92.85 o                         
   2   0   2        256.60        259.14        22.51 o                         
   3   0   2         72.53         51.71         7.43 o                         
   4   0   2         25.07         16.77         7.96 o                         
   5   0   2       2173.07       2163.81       110.60 o                         
   6   0   2         21.48         18.41        20.45 o                         
   7   0   2         46.46         27.31        26.66 o                         
   8   0   2         27.81         35.51        29.60 o                         
   9   0   2        252.38        237.54        55.94 o                         
  10   0   2        111.01        133.86        37.39 o                         
  11   0   2          2.55         -8.42        23.98 o                         
 -10   1   2         70.91         31.03        29.02 o                         
  -9   1   2         80.80         37.53        17.85 o                         
  -8   1   2         97.17         61.57        17.88 o                         
  -7   1   2          1.63         -0.30        10.71 o                         
  -6   1   2       1461.42       1474.92        67.85 o                         
  -5   1   2          0.99         -7.76         8.80 o                         
  -4   1   2        461.13        513.32        19.83 o                         
  -3   1   2         52.56         41.63         6.17 o                         
  -2   1   2        293.12        385.40        11.08 o                         
  -1   1   2      10133.45      11148.39       204.81 o                         
   0   1   2         18.00          9.43         3.37 o                         
   1   1   2      22784.11      23256.05       339.10 o                         
   2   1   2       1340.04       1277.97        35.37 o                         
   3   1   2          0.17         -2.83         4.63 o                         
   4   1   2       1919.46       1804.02       105.27 o                         
   5   1   2        412.34        350.82        43.09 o                         
   6   1   2         23.39         28.87        20.65 o                         
   7   1   2        457.33        436.16        58.62 o                         
   8   1   2         36.69         10.19        26.41 o                         
   9   1   2         43.06         62.15        37.15 o                         
  10   1   2         49.87         15.46        21.81 o                         
  11   1   2         21.92         25.21        25.19 o                         
 -10   2   2         63.15         57.20        44.48 o                         
  -9   2   2        134.34        151.42        27.63 o                         
  -8   2   2        131.30        113.10        20.39 o                         
  -7   2   2        421.18        484.40        37.89 o                         
  -6   2   2       2132.51       2133.32        70.99 o                         
  -5   2   2        970.19       1056.28        34.98 o                         
  -4   2   2          1.92          3.25         6.93 o                         
  -3   2   2        271.40        347.79        18.74 o                         
  -2   2   2       6613.04       6811.48       116.04 o                         
  -1   2   2        156.29        137.50         5.61 o                         
   0   2   2       4154.06       4289.75        49.12 o                         
   1   2   2         24.89         41.77         4.04 o                         
   2   2   2       1934.18       1967.14        54.68 o                         
   3   2   2       1279.19       1222.60        64.24 o                         
   4   2   2       4772.65       4897.59       204.91 o                         
   5   2   2       1486.08       1496.68        88.24 o                         
   6   2   2        312.66        358.40        51.61 o                         
   7   2   2       1344.47       1156.39        88.39 o                         
   8   2   2        121.00        137.65        30.08 o                         
   9   2   2        215.07        207.30        33.28 o                         
  10   2   2          0.95         -5.03        20.33 o                         
  11   2   2         24.19         24.70        25.05 o                         
 -10   3   2         33.07         -7.83        37.27 o                         
  -9   3   2        118.29        122.45        33.23 o                         
  -8   3   2         77.59         61.87        43.85 o                         
  -7   3   2        220.58        239.69        49.76 o                         
  -6   3   2       1374.35       1419.73        77.67 o                         
  -5   3   2       3263.02       3261.17        89.56 o                         
  -4   3   2         34.42         26.06         9.51 o                         
  -3   3   2        437.37        436.24        18.43 o                         
  -2   3   2       7389.57       7435.76       115.88 o                         
  -1   3   2        436.41        391.04         9.61 o                         
   0   3   2       5311.27       5606.71        67.12 o                         
   1   3   2         54.47         58.50         4.87 o                         
   2   3   2        110.28        115.11         8.30 o                         
   3   3   2        331.42        309.12        32.50 o                         
   4   3   2      11819.36      10720.22       294.48 o                         
   5   3   2          4.34         -6.36        24.74 o                         
   6   3   2         68.61         61.21        19.59 o                         
   7   3   2         25.45         -2.60        16.65 o                         
   8   3   2          1.24         -4.73        18.16 o                         
   9   3   2         76.92         70.14        20.02 o                         
  10   3   2        302.78        253.17        51.68 o                         
  11   3   2         43.99        110.92        32.38 o                         
 -10   4   2          2.16        -15.80        36.55 o                         
  -9   4   2        150.36        140.60        35.01 o                         
  -8   4   2         42.41         32.29        22.47 o                         
  -7   4   2         40.64         42.39        16.20 o                         
  -6   4   2       2241.55       2244.52        72.32 o                         
  -5   4   2       1606.81       1519.57        77.61 o                         
  -4   4   2        591.13        624.99        25.39 o                         
  -3   4   2       3195.65       2959.70        66.19 o                         
  -2   4   2       5072.14       5271.49        83.63 o                         
  -1   4   2       2659.10       2788.63        55.05 o                         
   0   4   2        984.38        929.81        14.79 o                         
   1   4   2       3068.88       2800.32        37.47 o                         
   2   4   2        709.09        667.59        24.39 o                         
   3   4   2        288.51        269.69        30.41 o                         
   4   4   2       6200.71       5882.31       143.57 o                         
   5   4   2        997.88        891.57        40.72 o                         
   6   4   2        557.80        623.51        39.30 o                         
   7   4   2        653.45        655.28        42.47 o                         
   8   4   2        532.52        596.46        39.39 o                         
   9   4   2         25.17          5.50        20.24 o                         
  10   4   2         58.57         75.87        27.26 o                         
  11   4   2          6.64         25.72        27.08 o                         
  -9   5   2        166.62        124.08        34.85 o                         
  -8   5   2        367.89        454.88        39.02 o                         
  -7   5   2          0.16         -4.76        14.11 o                         
  -6   5   2       1288.87       1338.52        53.10 o                         
  -5   5   2        262.16        290.07        25.89 o                         
  -4   5   2        938.26        943.29        28.96 o                         
  -3   5   2        924.58        846.91        24.50 o                         
  -2   5   2      15919.43      15677.46       204.43 o                         
  -1   5   2       4994.60       5183.73       107.12 o                         
   0   5   2       1719.00       1689.63        25.66 o                         
   1   5   2       1165.19       1070.34        20.32 o                         
   2   5   2       3577.11       3580.21       111.68 o                         
   3   5   2        123.44        104.21        15.18 o                         
   4   5   2       5378.58       5336.36       134.29 o                         
   5   5   2        885.77        868.58        41.69 o                         
   6   5   2         86.32         79.45        25.90 o                         
   7   5   2       1485.82       1568.67        55.55 o                         
   8   5   2       1236.18       1327.94        54.24 o                         
   9   5   2        129.46         92.15        25.73 o                         
  10   5   2         89.95         33.94        24.64 o                         
  -9   6   2        303.19        305.99        67.02 o                         
  -8   6   2        116.43        123.99        25.06 o                         
  -7   6   2          2.27          1.84        12.12 o                         
  -6   6   2        329.92        352.30        43.57 o                         
  -5   6   2       1915.84       1881.45        48.24 o                         
  -4   6   2       1286.81       1234.85        30.49 o                         
  -3   6   2        224.05        202.65        12.47 o                         
  -2   6   2       4853.56       4633.10        85.08 o                         
  -1   6   2       2367.24       2289.82        59.05 o                         
   0   6   2      10643.47      10698.76       150.92 o                         
   1   6   2       6675.33       6476.32       155.07 o                         
   2   6   2         35.56         12.06         6.91 o                         
   3   6   2         79.15        119.00        14.82 o                         
   4   6   2       5787.28       5304.05       133.70 o                         
   5   6   2       1819.53       1826.39        65.91 o                         
   6   6   2        282.38        344.05        31.86 o                         
   7   6   2        584.67        530.61        36.56 o                         
   8   6   2        839.31        911.39        62.22 o                         
   9   6   2         22.04         10.07        20.49 o                         
  10   6   2        204.18        156.29        32.85 o                         
  -9   7   2         28.21         14.34        27.81 o                         
  -8   7   2        446.00        481.38        44.39 o                         
  -7   7   2        152.10        166.15        33.17 o                         
  -6   7   2        605.51        598.91        46.08 o                         
  -5   7   2       1555.44       1528.05        42.40 o                         
  -4   7   2         75.05         56.18         8.84 o                         
  -3   7   2        635.93        645.70        16.37 o                         
  -2   7   2       5617.80       5095.79       131.60 o                         
  -1   7   2       3139.80       3206.52        73.99 o                         
   0   7   2        878.49        841.03        21.64 o                         
   1   7   2       2233.86       2008.66        38.00 o                         
   2   7   2       3962.58       4076.28        73.94 o                         
   3   7   2        472.84        469.78        26.86 o                         
   4   7   2       2609.11       2641.35        70.57 o                         
   5   7   2       1184.49       1147.30        43.48 o                         
   6   7   2        198.41        219.64        24.44 o                         
   7   7   2        136.45        108.17        23.94 o                         
   8   7   2        991.77       1004.47        54.02 o                         
   9   7   2        116.09        119.48        29.77 o                         
  10   7   2          6.44         25.38        24.49 o                         
  -9   8   2         59.57         96.31        37.11 o                         
  -8   8   2        637.54        692.67        53.72 o                         
  -7   8   2         18.60         14.83        18.45 o                         
  -6   8   2        108.64        106.86        24.52 o                         
  -5   8   2        500.29        556.50        41.91 o                         
  -4   8   2        309.17        309.67        17.29 o                         
  -3   8   2         97.31        124.76        10.04 o                         
  -2   8   2       2720.48       2637.30        65.41 o                         
  -1   8   2        527.81        536.51        25.87 o                         
   0   8   2        568.99        556.11        16.53 o                         
   1   8   2       2325.66       2297.09        46.64 o                         
   2   8   2       2421.59       2395.18        71.20 o                         
   3   8   2        293.31        347.20        36.73 o                         
   4   8   2       3128.85       3209.77        82.78 o                         
   5   8   2        413.46        495.98        58.04 o                         
   6   8   2         15.86         25.76        19.45 o                         
   7   8   2         17.67         25.82        16.26 o                         
   8   8   2        492.37        557.86        42.03 o                         
   9   8   2          2.69         14.48        22.38 o                         
  10   8   2         30.68        -10.63        22.72 o                         
  -8   9   2         60.02         63.45        26.26 o                         
  -7   9   2          2.73          3.55        19.14 o                         
  -6   9   2         12.16         26.66        18.28 o                         
  -5   9   2        418.26        551.72        66.51 o                         
  -4   9   2        535.73        603.44        43.35 o                         
  -3   9   2          7.12         20.72        15.10 o                         
  -2   9   2        558.72        580.36        38.02 o                         
  -1   9   2        430.44        485.65        27.30 o                         
   0   9   2          0.76         -4.16         4.16 o                         
   1   9   2       1453.47       1373.58        35.11 o                         
   2   9   2       2466.30       2368.92        64.29 o                         
   3   9   2          1.20          7.40        11.50 o                         
   4   9   2        731.56        691.42        44.59 o                         
   5   9   2        377.37        389.59        31.84 o                         
   6   9   2        459.00        492.23        43.53 o                         
   7   9   2         17.68          6.62        15.40 o                         
   8   9   2        224.54        181.40        35.64 o                         
   9   9   2          5.57         -0.98        20.68 o                         
  10   9   2          0.02        -14.68        23.11 o                         
  -8  10   2         16.78         20.28        42.39 o                         
  -7  10   2          1.21          0.23        21.13 o                         
  -6  10   2         22.04         12.96        19.39 o                         
  -5  10   2        252.15        201.93        31.59 o                         
  -4  10   2        208.77        218.99        29.80 o                         
  -3  10   2        141.49         99.60        16.16 o                         
  -2  10   2       1329.76       1385.34        46.15 o                         
  -1  10   2          0.67         13.53        11.81 o                         
   0  10   2        144.62        135.75        12.54 o                         
   1  10   2         49.69         55.47        10.51 o                         
   2  10   2        704.94        740.01        36.03 o                         
   3  10   2        278.08        379.70        29.41 o                         
   4  10   2        191.62        204.02        23.73 o                         
   5  10   2        240.92        311.40        29.37 o                         
   6  10   2          5.67        -14.15        14.15 o                         
   7  10   2         15.51          0.46        16.69 o                         
   8  10   2        169.83        162.12        31.28 o                         
   9  10   2          3.91         -5.45        22.66 o                         
  -7  11   2          0.54         12.35        37.99 o                         
  -6  11   2         65.20         62.11        30.30 o                         
  -5  11   2         45.99         29.79        20.21 o                         
  -4  11   2          3.25         -8.51        15.90 o                         
  -3  11   2        195.03        214.73        23.85 o                         
  -2  11   2          0.19        -10.69        10.69 o                         
  -1  11   2        124.88        150.47        21.87 o                         
   0  11   2        296.38        317.13        25.94 o                         
   1  11   2        201.17        211.95        18.58 o                         
   2  11   2        169.12        140.95        21.73 o                         
   3  11   2         36.31         34.79        14.56 o                         
   4  11   2          0.54          8.65        13.48 o                         
   5  11   2        397.85        407.74        55.51 o                         
   6  11   2          0.47         -1.35        14.14 o                         
   7  11   2          3.24          0.98        16.83 o                         
   8  11   2        144.03         78.58        26.65 o                         
   9  11   2          0.22        -19.30        23.20 o                         
  -7  12   2         28.84         23.78        44.55 o                         
  -6  12   2        176.60         22.24        38.96 o                         
  -5  12   2         63.79         33.32        27.06 o                         
  -4  12   2          3.23          4.96        27.36 o                         
  -3  12   2        157.53        104.34        36.95 o                         
  -2  12   2         20.38         12.89        14.95 o                         
  -1  12   2          3.30         16.87        15.37 o                         
   0  12   2        354.80        362.10        62.45 o                         
   1  12   2         27.96         30.46        15.04 o                         
   2  12   2         99.04         90.17        21.70 o                         
   3  12   2        210.31        298.87        28.50 o                         
   4  12   2         59.98        107.21        20.43 o                         
   5  12   2        175.97        133.94        22.96 o                         
   6  12   2          4.23         -4.01        15.76 o                         
   7  12   2        103.21        104.67        24.90 o                         
   8  12   2        156.92        116.47        32.40 o                         
  -6  13   2        177.18        211.82        66.12 o                         
  -5  13   2         54.37         48.83        45.85 o                         
  -4  13   2         48.64         46.86        24.27 o                         
  -3  13   2        334.54        306.08        31.58 o                         
  -2  13   2         50.08         54.22        23.74 o                         
  -1  13   2         21.34         19.79        17.38 o                         
   0  13   2        195.72        227.57        29.27 o                         
   1  13   2        310.77        309.23        28.58 o                         
   2  13   2        123.42        100.98        36.23 o                         
   3  13   2        165.03        224.28        32.50 o                         
   4  13   2        241.71        286.53        33.34 o                         
   5  13   2          0.26          6.44        17.35 o                         
   6  13   2         18.44        -10.93        17.25 o                         
   7  13   2        227.94        284.53        34.86 o                         
   8  13   2         10.83        -32.94        32.94 o                         
  -5  14   2          1.62          2.76        44.38 o                         
  -4  14   2          0.97         -2.46        23.35 o                         
  -3  14   2        153.93        213.84        35.81 o                         
  -2  14   2        284.86        317.15        42.99 o                         
  -1  14   2          0.79          2.03        17.61 o                         
   0  14   2        118.24        132.15        26.27 o                         
   1  14   2        117.41        135.73        23.25 o                         
   2  14   2         17.31         23.25        19.21 o                         
   3  14   2        102.01         65.26        23.98 o                         
   4  14   2        352.01        303.05        37.71 o                         
   5  14   2          7.71          3.90        20.35 o                         
   6  14   2         48.86         49.88        21.92 o                         
   7  14   2         57.83         14.33        25.24 o                         
  -4  15   2          5.83         21.34        26.99 o                         
  -3  15   2         95.85         80.22        29.77 o                         
  -2  15   2        168.82        150.57        35.16 o                         
  -1  15   2         64.33         50.52        29.46 o                         
   0  15   2         10.39         -6.99        23.62 o                         
   1  15   2        207.01        188.68        46.88 o                         
   2  15   2          4.57          0.20        18.47 o                         
   3  15   2         68.38        127.13        38.42 o                         
   4  15   2        213.39        125.26        40.74 o                         
   5  15   2         11.15        -16.57        20.32 o                         
   6  15   2         26.69          9.00        24.50 o                         
  -2  16   2        230.80        275.70        72.66 o                         
  -1  16   2          3.83          2.66        28.12 o                         
   0  16   2         30.32         -1.90        28.56 o                         
   1  16   2        250.53        355.30        81.06 o                         
   2  16   2         31.90         25.15        46.98 o                         
   3  16   2          4.48         28.04        30.57 o                         
   4  16   2        183.98        153.92        44.84 o                         
  -4 -15   3        150.57        246.44        58.21 o                         
  -3 -15   3          4.28         12.13        41.72 o                         
  -2 -15   3          7.23         -0.05        39.11 o                         
  -1 -15   3        224.61        249.59        64.33 o                         
   0 -15   3          3.43        -17.84        34.12 o                         
   1 -15   3         11.97         29.67        44.75 o                         
   2 -15   3        104.63        108.96        56.41 o                         
  -5 -14   3          3.71        -18.31        26.37 o                         
  -4 -14   3        206.42        238.52        37.10 o                         
  -3 -14   3          0.32         12.01        38.54 o                         
  -2 -14   3         69.55         45.08        42.57 o                         
  -1 -14   3         56.00         22.99        38.59 o                         
   0 -14   3        106.20        106.26        48.53 o                         
   1 -14   3          8.23        -13.57        36.85 o                         
   2 -14   3         87.24        109.13        41.10 o                         
   3 -14   3         31.24         42.30        61.84 o                         
   4 -14   3         26.17         81.74        32.80 o                         
  -7 -13   3         83.42        123.76        40.34 o                         
  -6 -13   3         17.72        -10.51        21.45 o                         
  -5 -13   3          1.13         14.02        22.76 o                         
  -4 -13   3         35.00         31.09        18.81 o                         
  -3 -13   3          0.23          5.71        16.12 o                         
  -2 -13   3        121.48        109.52        24.47 o                         
  -1 -13   3         33.66         27.68        36.58 o                         
   0 -13   3          1.03         -4.70        30.49 o                         
   1 -13   3        128.28        132.17        48.56 o                         
   2 -13   3         27.08         40.38        25.21 o                         
   3 -13   3         58.33         69.37        28.69 o                         
   4 -13   3         43.41         75.83        28.93 o                         
   5 -13   3        121.93        129.51        55.51 o                         
  -7 -12   3         18.82          0.48        22.21 o                         
  -6 -12   3          0.05          3.55        19.08 o                         
  -5 -12   3        150.00         96.64        21.99 o                         
  -4 -12   3         13.34         16.09        14.55 o                         
  -3 -12   3        129.78        113.21        19.26 o                         
  -2 -12   3         36.62         32.10        16.26 o                         
  -1 -12   3          6.34         14.44        16.38 o                         
   0 -12   3         22.73         34.52        22.67 o                         
   1 -12   3        360.33        476.78        48.69 o                         
   2 -12   3          0.05         -5.27        20.36 o                         
   3 -12   3         39.12          7.18        20.23 o                         
   4 -12   3          6.62         36.21        39.98 o                         
   5 -12   3         16.43         10.16        34.76 o                         
   6 -12   3          5.76          2.11        40.78 o                         
  -8 -11   3         31.46          2.22        23.55 o                         
  -7 -11   3         37.50         80.35        27.15 o                         
  -6 -11   3        362.05        312.26        38.40 o                         
  -5 -11   3        503.50        469.84        36.04 o                         
  -4 -11   3         15.73         -1.18        11.78 o                         
  -3 -11   3         88.08         68.70        17.77 o                         
  -2 -11   3        213.50        222.07        20.64 o                         
  -1 -11   3          1.10         -3.70        10.55 o                         
   0 -11   3         16.36         15.29        17.23 o                         
   1 -11   3        223.12        242.46        22.76 o                         
   2 -11   3        372.49        490.53        82.71 o                         
   3 -11   3         54.84         29.83        20.09 o                         
   4 -11   3        131.89        105.88        46.74 o                         
   5 -11   3        313.35        403.58        75.82 o                         
   6 -11   3         29.50         26.91        40.60 o                         
   7 -11   3          9.93         15.53        42.02 o                         
  -9 -10   3         26.30         38.37        45.33 o                         
  -8 -10   3        146.16        127.75        30.98 o                         
  -7 -10   3        101.01         30.13        21.74 o                         
  -6 -10   3          6.92         -1.80        17.68 o                         
  -5 -10   3        199.13        208.67        37.78 o                         
  -4 -10   3         19.55         18.60        12.20 o                         
  -3 -10   3         29.01         23.53        12.21 o                         
  -2 -10   3        458.17        496.30        27.71 o                         
  -1 -10   3         22.55         19.55        11.25 o                         
   0 -10   3        114.07        108.48        15.33 o                         
   1 -10   3        192.43        191.80        16.15 o                         
   2 -10   3       1201.35       1275.07        42.38 o                         
   3 -10   3          0.13         12.63        10.46 o                         
   4 -10   3        151.15        134.41        46.47 o                         
   5 -10   3        274.65        302.14        65.01 o                         
   6 -10   3          0.18        -25.57        25.57 o                         
   7 -10   3         18.52         51.79        44.83 o                         
  -9  -9   3         68.75         65.83        28.16 o                         
  -8  -9   3        203.37        189.40        33.74 o                         
  -7  -9   3         36.31         42.59        25.02 o                         
  -6  -9   3         47.70         23.32        18.64 o                         
  -5  -9   3        634.07        706.59        43.53 o                         
  -4  -9   3        395.41        427.37        27.63 o                         
  -3  -9   3        427.37        477.63        27.07 o                         
  -2  -9   3        750.49        752.53        38.24 o                         
  -1  -9   3        450.89        475.97        24.02 o                         
   0  -9   3         50.02         49.78        11.42 o                         
   1  -9   3       1772.17       1785.06        43.36 o                         
   2  -9   3        476.99        531.69        21.92 o                         
   3  -9   3          2.35         -8.53         8.53 o                         
   4  -9   3         26.40         41.79        14.82 o                         
   5  -9   3        484.84        540.73        36.31 o                         
   6  -9   3         94.04        108.37        45.57 o                         
   7  -9   3         10.99          4.12        32.98 o                         
   8  -9   3         99.56         88.41        51.12 o                         
  -9  -8   3          4.34         12.31        22.90 o                         
  -8  -8   3        170.54        240.63        40.90 o                         
  -7  -8   3         11.52          2.19        17.10 o                         
  -6  -8   3        170.12        203.33        40.09 o                         
  -5  -8   3        277.21        308.71        23.81 o                         
  -4  -8   3       1430.57       1390.17        60.12 o                         
  -3  -8   3        142.49        169.28        26.71 o                         
  -2  -8   3       2873.34       2840.16        64.74 o                         
  -1  -8   3       1027.66        958.05        40.02 o                         
   0  -8   3        260.28        296.81        16.39 o                         
   1  -8   3        553.82        518.87        20.59 o                         
   2  -8   3        974.39       1049.54        25.72 o                         
   3  -8   3        111.85        122.74        15.96 o                         
   4  -8   3        176.47        179.14        17.79 o                         
   5  -8   3        683.85        713.77        32.89 o                         
   6  -8   3        645.04        717.01        42.87 o                         
   7  -8   3         42.22          6.88        30.91 o                         
   8  -8   3        226.63        211.05        60.38 o                         
 -10  -7   3          6.79         30.74        27.52 o                         
  -9  -7   3         10.25         35.74        27.01 o                         
  -8  -7   3        138.43        178.32        30.64 o                         
  -7  -7   3        144.04        125.74        31.61 o                         
  -6  -7   3          8.63         -4.79        11.36 o                         
  -5  -7   3        799.57        885.25        45.39 o                         
  -4  -7   3       1564.73       1576.50        49.27 o                         
  -3  -7   3        121.70        152.80        22.99 o                         
  -2  -7   3       1354.75       1367.27        38.09 o                         
  -1  -7   3       2881.54       2743.38        53.59 o                         
   0  -7   3        409.12        393.41        15.58 o                         
   1  -7   3       1191.94       1232.93        31.00 o                         
   2  -7   3       3011.66       3101.40        55.05 o                         
   3  -7   3        208.12        242.08        19.01 o                         
   4  -7   3        238.20        252.79        20.92 o                         
   5  -7   3        687.21        698.36        32.19 o                         
   6  -7   3        603.66        532.30        37.37 o                         
   7  -7   3         87.86         71.25        25.31 o                         
   8  -7   3        220.45        237.88        59.81 o                         
 -10  -6   3          0.05         10.35        25.52 o                         
  -9  -6   3          2.33         16.01        22.94 o                         
  -8  -6   3        269.45        316.13        37.85 o                         
  -7  -6   3        298.42        289.28        34.31 o                         
  -6  -6   3        220.27        253.76        22.53 o                         
  -5  -6   3        198.83        245.95        22.70 o                         
  -4  -6   3        184.95        180.62        16.22 o                         
  -3  -6   3        721.71        708.44        27.13 o                         
  -2  -6   3        946.79        846.00        41.55 o                         
  -1  -6   3       2753.35       2612.35        50.05 o                         
   0  -6   3       1113.67       1026.33        23.80 o                         
   1  -6   3       3009.17       2913.54        57.14 o                         
   2  -6   3       9930.99       9777.49       150.66 o                         
   3  -6   3        948.93        914.79        26.01 o                         
   4  -6   3        172.06        156.31        15.81 o                         
   5  -6   3        654.01        699.38        37.00 o                         
   6  -6   3        555.71        556.08        37.16 o                         
   7  -6   3         92.62         73.20        24.19 o                         
   8  -6   3        105.10         95.50        64.31 o                         
   9  -6   3        170.57        113.83        44.75 o                         
 -10  -5   3         33.38          0.63        22.84 o                         
  -9  -5   3          0.85          4.96        21.17 o                         
  -8  -5   3        521.97        554.09        46.98 o                         
  -7  -5   3        182.43        239.68        40.49 o                         
  -6  -5   3         63.34         58.48        17.74 o                         
  -5  -5   3        779.18        706.62        29.08 o                         
  -4  -5   3        544.41        540.08        30.03 o                         
  -3  -5   3          1.13         18.11         7.31 o                         
  -2  -5   3        817.84        793.96        25.03 o                         
  -1  -5   3       4608.21       4466.57        75.82 o                         
   0  -5   3       2741.16       2908.64        55.79 o                         
   1  -5   3        537.50        543.05        15.43 o                         
   2  -5   3       8841.24       8390.24       143.98 o                         
   3  -5   3       3351.28       3252.44        64.00 o                         
   4  -5   3        133.37        110.83        16.32 o                         
   5  -5   3        377.29        389.51        28.90 o                         
   6  -5   3        827.99        863.24        42.49 o                         
   7  -5   3        247.60        271.46        69.52 o                         
   8  -5   3         56.82         32.28        31.16 o                         
   9  -5   3         78.06         65.03        41.20 o                         
 -10  -4   3         55.83         90.46        30.25 o                         
  -9  -4   3          0.59          2.71        20.20 o                         
  -8  -4   3         41.82         40.10        21.90 o                         
  -7  -4   3         20.57          3.90        16.11 o                         
  -6  -4   3        548.07        558.81        27.60 o                         
  -5  -4   3        657.31        566.38        33.28 o                         
  -4  -4   3       1004.63       1044.79        43.38 o                         
  -3  -4   3         28.13         23.69         6.50 o                         
  -2  -4   3        397.50        428.95        19.29 o                         
  -1  -4   3        457.13        439.60        14.47 o                         
   0  -4   3       1150.35       1025.17        19.52 o                         
   1  -4   3         13.08         15.20         3.70 o                         
   2  -4   3       1745.71       1681.33        32.70 o                         
   3  -4   3       3407.70       3426.66        74.87 o                         
   4  -4   3        527.11        553.13        40.84 o                         
   5  -4   3       1206.63       1191.43        46.16 o                         
   6  -4   3        583.81        576.19        37.02 o                         
   7  -4   3          4.94         52.39        27.74 o                         
   8  -4   3        133.39        169.85        44.88 o                         
   9  -4   3        221.02        296.38        59.86 o                         
  10  -4   3        174.10        192.28        55.81 o                         
 -10  -3   3          1.60          4.12        23.12 o                         
  -9  -3   3        144.89        110.05        32.17 o                         
  -8  -3   3          1.26         -2.56        16.87 o                         
  -7  -3   3        896.76        974.69        52.84 o                         
  -6  -3   3         32.59         16.57         9.71 o                         
  -5  -3   3         79.68         75.87        14.38 o                         
  -4  -3   3        485.71        498.04        28.82 o                         
  -3  -3   3        414.05        418.38        19.92 o                         
  -2  -3   3       3473.76       3478.16        55.58 o                         
  -1  -3   3       1005.99        973.63        20.34 o                         
   0  -3   3          7.02         36.56         4.31 o                         
   1  -3   3       2825.81       3174.11        59.20 o                         
   2  -3   3        220.94        159.83        15.41 o                         
   3  -3   3       3275.65       3095.04        60.06 o                         
   4  -3   3        309.25        361.70        20.32 o                         
   5  -3   3        401.01        444.85        44.51 o                         
   6  -3   3        660.86        735.53        37.43 o                         
   7  -3   3        123.47        148.02        27.27 o                         
   8  -3   3        206.73        185.01        32.57 o                         
   9  -3   3         83.11         64.01        38.81 o                         
  10  -3   3         30.88         50.32        38.39 o                         
 -10  -2   3         44.44         43.75        36.53 o                         
  -9  -2   3        119.62        131.01        28.32 o                         
  -8  -2   3          1.08         -5.54        14.14 o                         
  -7  -2   3         11.08          7.69        14.83 o                         
  -6  -2   3        114.47        128.01        13.46 o                         
  -5  -2   3         61.24         62.87         7.15 o                         
  -4  -2   3        823.41        761.72        28.87 o                         
  -3  -2   3        982.69        996.76        25.42 o                         
  -2  -2   3         14.33         45.12         5.42 o                         
  -1  -2   3       8100.34       7617.04        96.47 o                         
   0  -2   3        194.52        193.24         6.87 o                         
   1  -2   3       6263.19       6205.89       121.70 o                         
   2  -2   3       3012.35       3179.24        53.86 o                         
   3  -2   3          9.80         -0.24         4.74 o                         
   4  -2   3        101.74        112.23        16.75 o                         
   5  -2   3         32.15         30.83        10.09 o                         
   6  -2   3        877.32        817.95        47.93 o                         
   7  -2   3          1.01         -2.40        15.05 o                         
   8  -2   3        193.95        168.04        30.58 o                         
   9  -2   3         70.63        105.49        27.77 o                         
  10  -2   3          6.73         -1.20        22.96 o                         
 -10  -1   3          6.81        -11.81        26.11 o                         
  -9  -1   3        258.66        284.13        36.20 o                         
  -8  -1   3        251.89        295.90        34.43 o                         
  -7  -1   3         49.47         46.53        17.77 o                         
  -6  -1   3         70.53         65.13        14.52 o                         
  -5  -1   3       1334.79       1327.61        31.65 o                         
  -4  -1   3         20.64         12.70         4.95 o                         
  -3  -1   3        939.58       1013.37        30.97 o                         
  -2  -1   3       1760.85       1808.58        42.46 o                         
  -1  -1   3        169.11        231.03         8.82 o                         
   0  -1   3        300.91        280.98         9.89 o                         
   1  -1   3       8168.36       8608.85       192.38 o                         
   2  -1   3       2043.27       2170.96        38.86 o                         
   3  -1   3         85.46        101.38         8.25 o                         
   4  -1   3          7.48          9.67         6.90 o                         
   5  -1   3        595.36        524.15        36.10 o                         
   6  -1   3        114.56        120.06        24.53 o                         
   7  -1   3        631.84        629.24        66.05 o                         
   8  -1   3          0.98        -12.18        22.84 o                         
   9  -1   3         56.28         64.36        25.08 o                         
  10  -1   3          0.33        -20.42        20.42 o                         
 -10   0   3          0.38        -23.63        23.63 o                         
  -9   0   3        173.31        176.47        30.88 o                         
  -8   0   3        631.33        617.05        39.04 o                         
  -7   0   3         49.20         55.59        18.12 o                         
  -6   0   3        109.30        116.73        19.18 o                         
  -5   0   3       2212.13       2140.05        76.65 o                         
  -4   0   3       4883.04       4992.98        92.28 o                         
  -3   0   3       5563.00       5795.49       116.43 o                         
  -2   0   3       6036.83       5992.71       105.85 o                         
  -1   0   3       5654.21       5388.88        84.20 o                         
   0   0   3          9.75          0.67         3.47 o                         
   1   0   3       4657.79       4478.75        75.95 o                         
   2   0   3        944.68       1031.02        26.58 o                         
   3   0   3         44.23         33.84         6.74 o                         
   4   0   3       1014.81        995.93        36.74 o                         
   5   0   3       1709.84       1615.99        51.73 o                         
   6   0   3        115.51         99.42        29.45 o                         
   7   0   3         24.15         63.61        29.02 o                         
   8   0   3        369.40        314.59        54.87 o                         
   9   0   3          5.99         13.24        32.68 o                         
  10   0   3         24.05        -28.55        28.55 o                         
  11   0   3         57.38         -1.60        24.07 o                         
 -10   1   3         15.76        -17.47        37.05 o                         
  -9   1   3        130.40        150.05        23.97 o                         
  -8   1   3        403.24        382.12        34.08 o                         
  -7   1   3        376.85        473.73        33.46 o                         
  -6   1   3        795.21        795.52        78.15 o                         
  -5   1   3       5466.29       5536.93       115.33 o                         
  -4   1   3        174.87        186.66        14.58 o                         
  -3   1   3       1193.93       1225.77        23.72 o                         
  -2   1   3      13931.10      13059.34       204.18 o                         
  -1   1   3       5524.24       5537.66        79.73 o                         
   0   1   3       7007.73       6907.40       105.81 o                         
   1   1   3      10367.48      10146.79       140.15 o                         
   2   1   3       2824.25       2744.64        57.90 o                         
   3   1   3          4.60          3.40         5.58 o                         
   4   1   3        815.91        735.39        30.40 o                         
   5   1   3       1313.70       1331.57        57.76 o                         
   6   1   3       1032.09        892.29        68.53 o                         
   7   1   3        227.77        193.25        42.69 o                         
   8   1   3        357.87        359.97        60.53 o                         
   9   1   3         52.66         25.74        32.16 o                         
  10   1   3         37.55          9.28        25.28 o                         
  11   1   3        131.39        109.80        34.41 o                         
 -10   2   3         16.96         60.06        45.72 o                         
  -9   2   3         90.67         64.29        53.64 o                         
  -8   2   3        384.87        415.88        36.82 o                         
  -7   2   3        229.88        271.74        29.26 o                         
  -6   2   3        610.63        588.70        78.23 o                         
  -5   2   3        650.24        636.27        35.18 o                         
  -4   2   3       1273.20       1071.56        43.42 o                         
  -3   2   3       4177.05       4253.69        86.84 o                         
  -2   2   3       4677.58       4916.26        86.57 o                         
  -1   2   3      11315.68      11293.27       157.57 o                         
   0   2   3         54.38         30.98         3.75 o                         
   1   2   3      13301.76      13582.87       185.95 o                         
   2   2   3       6155.37       6168.48       137.21 o                         
   3   2   3        250.99        274.09        14.29 o                         
   4   2   3        988.66        837.99        55.95 o                         
   5   2   3       3801.26       3728.27       170.62 o                         
   6   2   3        158.30        125.71        33.65 o                         
   7   2   3          0.60         -9.42        20.80 o                         
   8   2   3        407.15        462.37        66.50 o                         
   9   2   3         30.00         12.43        46.42 o                         
  10   2   3         44.26         44.68        23.40 o                         
  11   2   3         18.41         10.88        24.84 o                         
 -10   3   3          6.71         26.09        38.64 o                         
  -9   3   3         54.46         80.47        29.72 o                         
  -8   3   3        232.56        305.64        41.70 o                         
  -7   3   3        432.77        569.80        50.75 o                         
  -6   3   3          2.65        -10.04        10.04 o                         
  -5   3   3       1451.30       1394.08        66.33 o                         
  -4   3   3       3528.68       3302.45       103.11 o                         
  -3   3   3       1314.79       1272.75        38.90 o                         
  -2   3   3       6388.84       5970.65       104.01 o                         
  -1   3   3       8439.06       9007.94       113.24 o                         
   0   3   3       3713.06       3932.09        51.18 o                         
   1   3   3       8826.37       8362.84       118.31 o                         
   2   3   3      21148.87      21123.49       383.20 o                         
   3   3   3        439.52        534.44        34.04 o                         
   4   3   3        743.97        733.13        54.92 o                         
   5   3   3       1777.54       1804.56       101.83 o                         
   6   3   3         25.83         41.72        25.15 o                         
   7   3   3       1166.54       1192.17        68.06 o                         
   8   3   3       1032.95        942.73        73.83 o                         
   9   3   3        244.27        182.61        36.68 o                         
  10   3   3          0.44          5.87        21.65 o                         
  11   3   3         94.09         94.79        31.06 o                         
 -10   4   3         58.92         13.69        42.34 o                         
  -9   4   3         18.48         11.54        37.09 o                         
  -8   4   3        185.95        156.11        31.89 o                         
  -7   4   3        229.87        239.91        27.45 o                         
  -6   4   3        632.24        665.50        65.77 o                         
  -5   4   3       3854.70       3756.34       101.52 o                         
  -4   4   3        426.81        420.87        26.21 o                         
  -3   4   3        434.49        470.24        27.57 o                         
  -2   4   3       2834.50       2764.30        57.14 o                         
  -1   4   3      13012.71      12568.46       189.18 o                         
   0   4   3       1279.49       1465.80        23.38 o                         
   1   4   3       6620.05       6895.88        99.10 o                         
   2   4   3      15019.73      14824.82       224.72 o                         
   3   4   3          3.70         10.34         9.59 o                         
   4   4   3          2.49         -0.44         9.39 o                         
   5   4   3       5216.78       5431.91       171.68 o                         
   6   4   3       1915.04       1991.12        69.06 o                         
   7   4   3        649.32        723.92        64.31 o                         
   8   4   3        398.43        373.91        35.95 o                         
   9   4   3        632.99        575.03        41.75 o                         
  10   4   3         13.00         -1.25        20.88 o                         
  11   4   3         96.66         21.24        29.27 o                         
 -10   5   3         11.56        -35.36        40.13 o                         
  -9   5   3         25.91          2.13        31.98 o                         
  -8   5   3        429.49        482.69        78.65 o                         
  -7   5   3        479.67        555.62        61.21 o                         
  -6   5   3        162.71        142.87        23.13 o                         
  -5   5   3       2098.82       2163.16        88.87 o                         
  -4   5   3       1857.57       1897.99        45.72 o                         
  -3   5   3          0.41          3.27         5.31 o                         
  -2   5   3       2483.56       2409.11        39.56 o                         
  -1   5   3       3159.43       3382.57        68.03 o                         
   0   5   3       3612.59       3762.05        50.87 o                         
   1   5   3        704.16        629.88        20.15 o                         
   2   5   3       6813.23       6330.63       146.85 o                         
   3   5   3       2682.25       2804.95        79.44 o                         
   4   5   3        837.51        835.14        38.03 o                         
   5   5   3       4975.17       4949.88       161.79 o                         
   6   5   3       1863.62       1906.48        68.30 o                         
   7   5   3         24.71         26.86        22.75 o                         
   8   5   3       1367.49       1284.38        61.28 o                         
   9   5   3         48.10         66.66        20.27 o                         
  10   5   3          4.20         17.47        22.48 o                         
  -9   6   3         37.18         -0.50        39.59 o                         
  -8   6   3         80.48         89.74        34.27 o                         
  -7   6   3        397.97        468.77        37.80 o                         
  -6   6   3        188.48        209.48        25.82 o                         
  -5   6   3        400.50        448.97        28.09 o                         
  -4   6   3        311.48        333.89        19.03 o                         
  -3   6   3        631.42        682.26        19.62 o                         
  -2   6   3       1199.26       1063.64        61.69 o                         
  -1   6   3       8102.72       8221.31       131.44 o                         
   0   6   3          5.97          9.77         3.21 o                         
   1   6   3       2707.12       2772.87        51.90 o                         
   2   6   3       2214.28       2084.22        42.20 o                         
   3   6   3       3160.86       3148.58        88.85 o                         
   4   6   3          9.32          5.18        11.17 o                         
   5   6   3       3828.37       3967.40       112.06 o                         
   6   6   3        704.92        707.03        44.74 o                         
   7   6   3         32.78         33.39        16.62 o                         
   8   6   3         60.00         50.12        17.95 o                         
   9   6   3         88.15         74.10        25.23 o                         
  10   6   3         24.85         29.08        24.20 o                         
  -9   7   3         10.59          9.82        29.25 o                         
  -8   7   3         33.14         44.30        28.09 o                         
  -7   7   3        113.85         93.99        23.72 o                         
  -6   7   3          1.96         -9.76         9.76 o                         
  -5   7   3          2.62         -0.31         8.67 o                         
  -4   7   3       2712.00       2753.27        53.84 o                         
  -3   7   3         12.11          9.62         4.01 o                         
  -2   7   3        238.27        234.21        23.69 o                         
  -1   7   3       3535.62       3379.39        68.99 o                         
   0   7   3        314.79        366.85        11.58 o                         
   1   7   3          1.36          2.83         6.39 o                         
   2   7   3       2584.33       2465.43        45.56 o                         
   3   7   3       1243.62       1200.95        54.28 o                         
   4   7   3        141.26        183.09        20.21 o                         
   5   7   3        881.96        850.04       115.36 o                         
   6   7   3        196.76        181.51        23.24 o                         
   7   7   3        105.74         92.34        20.54 o                         
   8   7   3          6.16         24.37        17.43 o                         
   9   7   3        339.07        353.14        41.88 o                         
  10   7   3          0.01         23.16        25.11 o                         
  -9   8   3         23.54        -15.17        28.80 o                         
  -8   8   3         26.17         37.49        22.91 o                         
  -7   8   3         74.17        102.59        24.82 o                         
  -6   8   3          5.80        -10.88        15.40 o                         
  -5   8   3        270.97        191.50        27.61 o                         
  -4   8   3        178.21        225.12        17.47 o                         
  -3   8   3        249.14        231.45        26.78 o                         
  -2   8   3         80.96         81.50        18.10 o                         
  -1   8   3       2103.60       2138.72        57.00 o                         
   0   8   3        162.23        164.25         9.25 o                         
   1   8   3        564.24        600.48        20.13 o                         
   2   8   3       1665.79       1768.39        44.66 o                         
   3   8   3         21.62         14.07        10.60 o                         
   4   8   3          1.46         -9.81         9.81 o                         
   5   8   3        218.53        201.34        23.10 o                         
   6   8   3        788.84        762.23        43.13 o                         
   7   8   3          3.01         -7.50        14.00 o                         
   8   8   3          0.10        -11.14        14.96 o                         
   9   8   3        159.68        155.15        31.63 o                         
  10   8   3         31.73         10.93        25.56 o                         
  -8   9   3          4.32          6.76        23.04 o                         
  -7   9   3         49.90         31.71        21.63 o                         
  -6   9   3          0.69          3.25        16.77 o                         
  -5   9   3        172.38        183.52        28.33 o                         
  -4   9   3        487.20        457.05        39.46 o                         
  -3   9   3         61.73         48.77        17.76 o                         
  -2   9   3        994.59        918.24        35.85 o                         
  -1   9   3        522.83        539.53        31.51 o                         
   0   9   3         22.55         16.82         4.55 o                         
   1   9   3        232.06        260.32        14.40 o                         
   2   9   3         64.78         76.16        12.71 o                         
   3   9   3         43.84         20.11        11.55 o                         
   4   9   3        786.95        906.57        48.24 o                         
   5   9   3        545.14        578.99        37.49 o                         
   6   9   3        600.60        565.18        38.88 o                         
   7   9   3        242.05        307.12        32.57 o                         
   8   9   3         24.17         15.89        18.45 o                         
   9   9   3         57.33         36.72        25.15 o                         
  10   9   3         24.76         15.64        26.20 o                         
  -8  10   3         21.45         46.27        27.00 o                         
  -7  10   3         45.24         34.46        23.61 o                         
  -6  10   3         55.78         21.89        30.43 o                         
  -5  10   3        223.59        226.82        37.43 o                         
  -4  10   3          4.23          5.79        15.82 o                         
  -3  10   3        428.95        416.01        41.79 o                         
  -2  10   3        304.79        282.98        24.29 o                         
  -1  10   3         78.28         59.28        14.87 o                         
   0  10   3          0.33          0.20         5.86 o                         
   1  10   3       3299.95       3248.85        63.22 o                         
   2  10   3        116.76        166.18        17.29 o                         
   3  10   3        764.07        739.17        38.73 o                         
   4  10   3        213.91        283.16        27.16 o                         
   5  10   3         27.75         63.59        17.19 o                         
   6  10   3         13.52         23.22        16.62 o                         
   7  10   3          8.92         28.06        17.83 o                         
   8  10   3         19.82          5.70        18.25 o                         
   9  10   3         20.42         36.61        25.50 o                         
  -7  11   3          0.53         12.24        27.19 o                         
  -6  11   3         70.29         91.50        29.96 o                         
  -5  11   3        340.36        370.53        52.39 o                         
  -4  11   3         83.40         46.32        27.03 o                         
  -3  11   3        110.98        115.85        18.32 o                         
  -2  11   3        596.60        625.06        45.62 o                         
  -1  11   3         66.91         77.71        16.44 o                         
   0  11   3         12.73         35.90        14.84 o                         
   1  11   3       1753.64       1583.19        53.39 o                         
   2  11   3        337.89        329.84        26.60 o                         
   3  11   3         34.97          6.08        12.47 o                         
   4  11   3        341.01        408.27        32.82 o                         
   5  11   3        184.22        180.00        24.53 o                         
   6  11   3         10.06        -10.52        14.75 o                         
   7  11   3         23.13         14.73        17.38 o                         
   8  11   3         75.02         95.86        25.06 o                         
   9  11   3         43.15          6.63        25.96 o                         
  -7  12   3          4.03          0.89        42.29 o                         
  -6  12   3        331.22        352.36        43.12 o                         
  -5  12   3        151.14        217.04        34.13 o                         
  -4  12   3         29.56          6.32        14.43 o                         
  -3  12   3        144.78        171.51        27.76 o                         
  -2  12   3        178.94        180.40        22.39 o                         
  -1  12   3         60.10         47.73        18.22 o                         
   0  12   3        304.14        345.84        62.56 o                         
   1  12   3        451.02        518.06        34.30 o                         
   2  12   3        520.87        600.49        45.96 o                         
   3  12   3          3.60        -14.74        14.74 o                         
   4  12   3        262.74        314.65        42.32 o                         
   5  12   3        387.00        440.38        36.82 o                         
   6  12   3         12.08         13.74        17.11 o                         
   7  12   3         66.30         90.19        23.85 o                         
   8  12   3        133.11         39.01        27.46 o                         
  -6  13   3          5.94        -32.55        32.55 o                         
  -5  13   3        151.13        135.73        55.07 o                         
  -4  13   3         87.25         73.00        21.89 o                         
  -3  13   3         94.45         92.33        26.53 o                         
  -2  13   3        497.29        531.61        40.47 o                         
  -1  13   3         10.15          0.62        15.57 o                         
   0  13   3         10.17         23.41        18.02 o                         
   1  13   3        356.24        425.71        33.75 o                         
   2  13   3        569.57        563.66        95.74 o                         
   3  13   3          0.87        -15.41        26.55 o                         
   4  13   3         54.83         52.94        24.31 o                         
   5  13   3        670.71        747.96        48.34 o                         
   6  13   3          1.19          3.11        17.63 o                         
   7  13   3         86.46        126.32        27.84 o                         
   8  13   3         99.78         93.93        30.43 o                         
  -5  14   3        403.10        657.74       103.75 o                         
  -4  14   3         76.73         42.33        27.56 o                         
  -3  14   3          6.93         34.44        23.71 o                         
  -2  14   3        465.33        485.94        57.67 o                         
  -1  14   3        101.24        130.14        27.05 o                         
   0  14   3          3.01          3.83        17.93 o                         
   1  14   3        287.73        345.42        31.99 o                         
   2  14   3        470.15        508.23        47.09 o                         
   3  14   3          0.12         13.74        19.70 o                         
   4  14   3        106.93        147.46        30.35 o                         
   5  14   3        141.41        141.37        46.02 o                         
   6  14   3         21.19          4.72        23.53 o                         
   7  14   3          6.01         -8.86        20.42 o                         
  -4  15   3         73.89         22.74        27.63 o                         
  -3  15   3          8.51          3.54        26.44 o                         
  -2  15   3        317.72        351.76        52.89 o                         
  -1  15   3        278.38        251.95        59.59 o                         
   0  15   3          4.73        -21.90        21.90 o                         
   1  15   3        327.29        370.76        65.41 o                         
   2  15   3         30.96         35.16        24.47 o                         
   3  15   3          4.42         20.22        23.33 o                         
   4  15   3         12.38         28.43        23.57 o                         
   5  15   3        197.66        198.78        37.07 o                         
   6  15   3         31.94         24.28        25.89 o                         
  -2  16   3        227.39        183.74        40.36 o                         
  -1  16   3        212.69        228.74        43.19 o                         
   0  16   3          1.74         -2.07        28.09 o                         
   1  16   3         41.11         67.52        51.19 o                         
   2  16   3        166.28        185.17        34.42 o                         
   3  16   3          2.01         21.78        24.19 o                         
   4  16   3          7.24         23.38        25.94 o                         
  -3 -15   4         31.48         39.19        44.23 o                         
  -2 -15   4         94.06         14.74        41.23 o                         
  -1 -15   4          2.38         14.74        41.67 o                         
   0 -15   4          1.09        -16.48        39.73 o                         
   1 -15   4          0.11        -30.74        36.43 o                         
   2 -15   4          6.48         -4.95        39.09 o                         
  -5 -14   4        166.34        126.63        41.03 o                         
  -4 -14   4         51.10         25.19        23.59 o                         
  -3 -14   4         30.49         33.15        40.98 o                         
  -2 -14   4         15.58         27.31        38.49 o                         
  -1 -14   4        107.30         49.87        42.37 o                         
   0 -14   4         97.96         59.96        43.98 o                         
   1 -14   4          5.79        -17.54        36.78 o                         
   2 -14   4         66.78         46.39        43.71 o                         
   3 -14   4          7.88         16.32        32.32 o                         
  -6 -13   4         31.18         13.47        30.42 o                         
  -5 -13   4         56.81         39.89        31.38 o                         
  -4 -13   4        112.36        120.61        24.90 o                         
  -3 -13   4         17.81         47.55        19.04 o                         
  -2 -13   4         37.60         20.20        19.94 o                         
  -1 -13   4        200.03        264.92        61.75 o                         
   0 -13   4          3.61         32.63        36.98 o                         
   1 -13   4          2.82         35.78        39.29 o                         
   2 -13   4         18.56          1.83        23.88 o                         
   3 -13   4          0.06         12.50        25.02 o                         
   4 -13   4        130.66        176.64        36.92 o                         
   5 -13   4        170.81        165.15        64.31 o                         
  -7 -12   4         56.12         59.15        27.87 o                         
  -6 -12   4          2.04          8.04        24.12 o                         
  -5 -12   4         24.45          1.04        16.86 o                         
  -4 -12   4        220.51        270.61        31.30 o                         
  -3 -12   4          1.11         -9.09        13.81 o                         
  -2 -12   4         48.26         27.49        18.64 o                         
  -1 -12   4        503.42        461.51        38.97 o                         
   0 -12   4          8.51         -2.48        14.76 o                         
   1 -12   4          2.96        -21.10        29.27 o                         
   2 -12   4        174.60        267.60        39.31 o                         
   3 -12   4         33.16        -13.19        21.74 o                         
   4 -12   4         43.27          0.37        33.47 o                         
   5 -12   4         54.73         49.13        45.40 o                         
   6 -12   4         70.64        100.12        51.44 o                         
  -8 -11   4        187.03        160.44        35.99 o                         
  -7 -11   4        124.33        137.11        30.50 o                         
  -6 -11   4        119.82        128.21        27.68 o                         
  -5 -11   4        119.16        142.61        21.07 o                         
  -4 -11   4        229.24        260.63        24.73 o                         
  -3 -11   4         11.26          9.35        11.96 o                         
  -2 -11   4        318.74        273.23        27.50 o                         
  -1 -11   4        552.97        648.95        44.03 o                         
   0 -11   4        169.42        213.69        27.38 o                         
   1 -11   4          1.59         -5.79        13.38 o                         
   2 -11   4        385.19        434.76        28.94 o                         
   3 -11   4         37.23         65.03        23.95 o                         
   4 -11   4          9.04         20.13        33.55 o                         
   5 -11   4        142.21        182.79        56.98 o                         
   6 -11   4         57.00         27.28        41.60 o                         
  -8 -10   4        158.65        129.12        32.58 o                         
  -7 -10   4          5.67          6.97        20.87 o                         
  -6 -10   4         45.04         28.99        20.12 o                         
  -5 -10   4        301.00        349.08        38.63 o                         
  -4 -10   4        524.96        551.77        44.52 o                         
  -3 -10   4         76.98         67.03        14.94 o                         
  -2 -10   4         40.04         23.45        11.01 o                         
  -1 -10   4        383.66        360.06        24.30 o                         
   0 -10   4        969.44       1043.17        47.96 o                         
   1 -10   4        185.49        204.49        20.83 o                         
   2 -10   4        262.65        294.26        23.69 o                         
   3 -10   4        238.72        254.41        26.79 o                         
   4 -10   4          7.62         42.54        33.52 o                         
   5 -10   4        115.10        163.61        53.53 o                         
   6 -10   4        100.04        127.20        49.87 o                         
   7 -10   4          5.93         -0.32        36.33 o                         
  -9  -9   4         15.74         26.71        35.25 o                         
  -8  -9   4          4.47         29.32        23.32 o                         
  -7  -9   4        278.49        295.08        36.91 o                         
  -6  -9   4         79.71         71.90        24.08 o                         
  -5  -9   4          0.21         -0.02        11.69 o                         
  -4  -9   4        928.48        869.61        36.67 o                         
  -3  -9   4         10.57          6.49        10.12 o                         
  -2  -9   4        376.46        449.60        25.43 o                         
  -1  -9   4        755.43        714.30        31.33 o                         
   0  -9   4        491.40        434.80        22.99 o                         
   1  -9   4        567.72        598.38        29.67 o                         
   2  -9   4       1610.08       1553.42        47.18 o                         
   3  -9   4        155.10        199.85        18.44 o                         
   4  -9   4          0.17          0.66        12.59 o                         
   5  -9   4        254.38        219.80        26.57 o                         
   6  -9   4        275.73        460.28        79.42 o                         
   7  -9   4         31.87         59.59        41.50 o                         
   8  -9   4         46.37         92.64        49.97 o                         
  -9  -8   4          0.02         -4.83        22.24 o                         
  -8  -8   4         53.38         92.22        27.15 o                         
  -7  -8   4        449.64        476.22        50.04 o                         
  -6  -8   4         29.41         25.01        14.91 o                         
  -5  -8   4         34.09         11.70        11.64 o                         
  -4  -8   4       2528.15       2612.42        64.97 o                         
  -3  -8   4        434.06        454.49        25.42 o                         
  -2  -8   4         23.63         16.92         9.69 o                         
  -1  -8   4       1030.84       1016.60        34.80 o                         
   0  -8   4        848.61        843.02        30.07 o                         
   1  -8   4         64.54         56.57         8.83 o                         
   2  -8   4        597.06        612.56        21.53 o                         
   3  -8   4       1383.59       1428.44        41.37 o                         
   4  -8   4        618.78        648.42        45.10 o                         
   5  -8   4        239.38        235.41        49.10 o                         
   6  -8   4        424.53        408.22        43.53 o                         
   7  -8   4         18.83         60.96        42.19 o                         
   8  -8   4         12.55         22.96        38.07 o                         
  -9  -7   4          0.16         -9.08        20.32 o                         
  -8  -7   4         29.13          8.88        19.98 o                         
  -7  -7   4        274.15        330.38        37.77 o                         
  -6  -7   4         11.36          8.40        13.40 o                         
  -5  -7   4         49.76         21.37        11.43 o                         
  -4  -7   4       2776.73       2625.94       103.17 o                         
  -3  -7   4        534.91        566.33        46.92 o                         
  -2  -7   4        160.24        129.55        13.71 o                         
  -1  -7   4        350.00        363.06        17.37 o                         
   0  -7   4         78.32         95.00         9.28 o                         
   1  -7   4        624.82        638.47        31.08 o                         
   2  -7   4       2885.50       2910.70        51.90 o                         
   3  -7   4       1552.78       1441.04        46.99 o                         
   4  -7   4        217.21        194.18        17.91 o                         
   5  -7   4        140.15        165.39        18.60 o                         
   6  -7   4        728.77        711.85        43.44 o                         
   7  -7   4         89.48        101.48        22.12 o                         
   8  -7   4         11.93          8.07        23.01 o                         
 -10  -6   4         45.39         66.95        41.80 o                         
  -9  -6   4          0.00        -19.75        19.75 o                         
  -8  -6   4         44.25         32.30        22.16 o                         
  -7  -6   4         72.56         56.73        21.90 o                         
  -6  -6   4        138.48        158.22        22.60 o                         
  -5  -6   4         32.22         21.37        10.82 o                         
  -4  -6   4         16.18         24.60        10.14 o                         
  -3  -6   4       1338.83       1303.09        37.32 o                         
  -2  -6   4         48.88         29.75         8.59 o                         
  -1  -6   4          3.17         -5.00         5.00 o                         
   0  -6   4       2544.03       2499.60        50.66 o                         
   1  -6   4         37.63         46.51         9.82 o                         
   2  -6   4       2069.67       1953.10        41.35 o                         
   3  -6   4        810.93        780.92        26.06 o                         
   4  -6   4         44.88         52.74        14.23 o                         
   5  -6   4         13.14          9.19        13.00 o                         
   6  -6   4        715.93        604.15        47.59 o                         
   7  -6   4         97.93        114.13        22.52 o                         
   8  -6   4         21.38        -22.07        27.09 o                         
   9  -6   4         71.48         45.97        40.70 o                         
 -10  -5   4         33.78         21.12        26.58 o                         
  -9  -5   4          0.10          0.63        22.02 o                         
  -8  -5   4          0.30        -15.62        17.01 o                         
  -7  -5   4          8.64         11.86        17.29 o                         
  -6  -5   4         39.65         38.71        16.17 o                         
  -5  -5   4        423.29        410.35        29.63 o                         
  -4  -5   4        355.95        368.37        23.60 o                         
  -3  -5   4       3166.96       3103.47        66.18 o                         
  -2  -5   4        193.04        205.67        14.64 o                         
  -1  -5   4         22.55         16.22         5.58 o                         
   0  -5   4       2068.06       1827.82        33.24 o                         
   1  -5   4         49.52         42.24         8.97 o                         
   2  -5   4        124.56        133.60        10.74 o                         
   3  -5   4        234.39        219.54        14.82 o                         
   4  -5   4         21.84         11.00        10.63 o                         
   5  -5   4         66.73         51.36        15.01 o                         
   6  -5   4        350.16        374.23        32.21 o                         
   7  -5   4        158.63        182.26        54.57 o                         
   8  -5   4          7.52         20.97        31.66 o                         
   9  -5   4         24.50         51.56        38.67 o                         
 -10  -4   4          1.00        -11.29        22.94 o                         
  -9  -4   4         47.74         -2.71        19.88 o                         
  -8  -4   4        186.92        184.04        30.01 o                         
  -7  -4   4        179.57        157.89        26.22 o                         
  -6  -4   4        114.41         96.85        21.30 o                         
  -5  -4   4        486.80        440.14        31.73 o                         
  -4  -4   4         18.27          8.05         7.79 o                         
  -3  -4   4         28.95         25.04         6.73 o                         
  -2  -4   4        235.75        253.56        14.96 o                         
  -1  -4   4       3891.39       3955.78        67.77 o                         
   0  -4   4        735.99        771.23        16.77 o                         
   1  -4   4        510.43        440.82        18.86 o                         
   2  -4   4        152.18        170.10        10.18 o                         
   3  -4   4         21.16         10.96         6.69 o                         
   4  -4   4         18.44         11.32        14.66 o                         
   5  -4   4        663.45        669.51        29.84 o                         
   6  -4   4         24.72         42.39        12.77 o                         
   7  -4   4        299.61        296.32        37.94 o                         
   8  -4   4          6.51        -19.68        23.58 o                         
   9  -4   4          0.13         39.86        38.32 o                         
  10  -4   4         27.56         51.61        44.85 o                         
 -10  -3   4         10.78          2.38        29.16 o                         
  -9  -3   4         34.28         18.94        20.46 o                         
  -8  -3   4        180.74        269.96        34.07 o                         
  -7  -3   4          4.97          1.22        14.83 o                         
  -6  -3   4        394.01        356.13        73.95 o                         
  -5  -3   4        631.88        563.26        31.98 o                         
  -4  -3   4        182.93        189.18        11.62 o                         
  -3  -3   4       1074.79       1158.12        26.53 o                         
  -2  -3   4        199.20        213.99        10.22 o                         
  -1  -3   4       2087.12       2074.79        38.92 o                         
   0  -3   4       1270.56       1552.22        30.70 o                         
   1  -3   4        191.42        182.59        11.09 o                         
   2  -3   4       2281.37       2282.71        51.97 o                         
   3  -3   4         23.86         39.72         6.93 o                         
   4  -3   4          3.83         -6.05         6.05 o                         
   5  -3   4       1003.81        972.59        34.83 o                         
   6  -3   4         29.79         30.23        21.16 o                         
   7  -3   4          5.16         -9.86        12.67 o                         
   8  -3   4        335.79        388.36        43.97 o                         
   9  -3   4         16.42          4.84        22.54 o                         
  10  -3   4          0.24        -17.69        31.29 o                         
 -10  -2   4          1.38        -14.19        26.63 o                         
  -9  -2   4        148.64        137.63        49.20 o                         
  -8  -2   4        550.47        626.63        48.24 o                         
  -7  -2   4        844.21        901.57        52.28 o                         
  -6  -2   4         62.97         32.22        15.24 o                         
  -5  -2   4       2754.30       2659.65        70.26 o                         
  -4  -2   4        848.66        905.20        33.21 o                         
  -3  -2   4       1805.55       1898.67        47.81 o                         
  -2  -2   4        874.81        778.83        17.46 o                         
  -1  -2   4       7737.27       7562.31        96.78 o                         
   0  -2   4       1273.71       1330.85        27.32 o                         
   1  -2   4          8.56          5.00         3.45 o                         
   2  -2   4       1364.39       1281.32        28.35 o                         
   3  -2   4        996.87        989.81        25.69 o                         
   4  -2   4         22.63         13.76         7.37 o                         
   5  -2   4       1565.73       1407.81        48.92 o                         
   6  -2   4        634.67        562.13        34.86 o                         
   7  -2   4        129.70         67.25        16.91 o                         
   8  -2   4        166.19        169.73        30.49 o                         
   9  -2   4        156.27        176.76        36.12 o                         
  10  -2   4         16.90         31.45        35.92 o                         
 -10  -1   4         36.24          2.67        27.41 o                         
  -9  -1   4         74.71         40.22        21.42 o                         
  -8  -1   4       1004.92       1079.71        87.86 o                         
  -7  -1   4        870.97        861.88        49.08 o                         
  -6  -1   4          1.85          8.44        14.36 o                         
  -5  -1   4       2805.90       2642.88        68.87 o                         
  -4  -1   4       3511.04       3452.42        88.61 o                         
  -3  -1   4        231.68        235.72        14.64 o                         
  -2  -1   4       4430.73       4495.04        81.25 o                         
  -1  -1   4      10010.69      10135.02       180.50 o                         
   0  -1   4        105.04        101.17         6.98 o                         
   1  -1   4       2262.65       2154.07        34.88 o                         
   2  -1   4       1235.36       1258.69        26.15 o                         
   3  -1   4       6164.67       6027.01       118.93 o                         
   4  -1   4         80.95         63.81        11.65 o                         
   5  -1   4       2317.63       2163.95        65.41 o                         
   6  -1   4        423.19        390.66        29.40 o                         
   7  -1   4        233.14        242.23        32.86 o                         
   8  -1   4         16.01         25.94        19.55 o                         
   9  -1   4        102.69        121.71        43.81 o                         
  10  -1   4         22.89         29.04        25.63 o                         
 -10   0   4         23.45        -14.93        37.37 o                         
  -9   0   4         21.75         -5.88        22.72 o                         
  -8   0   4        349.54        341.02        34.90 o                         
  -7   0   4        738.44        846.68        57.67 o                         
  -6   0   4         13.07          2.82        11.84 o                         
  -5   0   4       2140.72       2093.02        65.11 o                         
  -4   0   4       2228.02       1977.22        52.05 o                         
  -3   0   4       2856.53       2896.23        65.73 o                         
  -2   0   4      11859.51      12092.34       184.02 o                         
  -1   0   4        647.39        512.32        23.33 o                         
   0   0   4       3507.90       3855.46        69.73 o                         
   1   0   4       3749.76       3893.87        63.29 o                         
   2   0   4       9701.23       9366.14       158.03 o                         
   3   0   4       7593.79       7525.12       145.91 o                         
   4   0   4        654.51        596.60        23.16 o                         
   5   0   4        568.43        480.70        38.26 o                         
   6   0   4        942.63        931.42        49.76 o                         
   7   0   4         14.51          6.73        20.33 o                         
   8   0   4        268.82        229.51        48.11 o                         
   9   0   4        283.81        294.46        41.20 o                         
  10   0   4          0.31         -7.41        20.80 o                         
 -10   1   4         11.13         18.16        42.37 o                         
  -9   1   4         49.06         63.26        28.36 o                         
  -8   1   4        188.30        217.95        28.75 o                         
  -7   1   4        235.02        254.44        28.44 o                         
  -6   1   4         11.76         13.35        12.42 o                         
  -5   1   4       1052.99        964.50        53.68 o                         
  -4   1   4       5838.35       5519.30        98.72 o                         
  -3   1   4       6336.44       6431.48       111.34 o                         
  -2   1   4         96.33        132.41         6.34 o                         
  -1   1   4      19174.94      18847.87       280.83 o                         
   0   1   4         43.36         90.39         9.18 o                         
   1   1   4       8524.45       8947.54       125.37 o                         
   2   1   4       2234.32       2083.22        54.43 o                         
   3   1   4      11343.46      10990.21       240.92 o                         
   4   1   4        359.45        369.63        21.21 o                         
   5   1   4       2061.04       2134.22        62.55 o                         
   6   1   4        432.48        430.56        91.32 o                         
   7   1   4        163.07         65.80        28.78 o                         
   8   1   4        380.57        309.97        53.75 o                         
   9   1   4        675.71        632.91        80.46 o                         
  10   1   4         50.18         73.33        40.73 o                         
  11   1   4         15.77         16.03        29.31 o                         
 -10   2   4         35.09         -2.11        38.86 o                         
  -9   2   4          7.79         12.20        23.91 o                         
  -8   2   4        172.05        199.16        28.30 o                         
  -7   2   4        536.17        499.54        36.27 o                         
  -6   2   4        724.84        805.85        95.88 o                         
  -5   2   4         61.54         55.82        11.42 o                         
  -4   2   4       3621.80       3450.00        72.46 o                         
  -3   2   4       2244.65       2226.36        40.84 o                         
  -2   2   4        348.04        355.28        14.98 o                         
  -1   2   4      11406.44      11142.99       186.34 o                         
   0   2   4       8869.55       8980.40       127.04 o                         
   1   2   4         53.01         70.30         5.98 o                         
   2   2   4       6981.71       6861.21       117.37 o                         
   3   2   4      10670.46      10588.79       430.11 o                         
   4   2   4        420.97        392.56        20.42 o                         
   5   2   4        476.95        509.48        38.28 o                         
   6   2   4       1172.81       1209.44        82.85 o                         
   7   2   4       2304.80       2390.04       135.93 o                         
   8   2   4        443.64        480.21        68.83 o                         
   9   2   4        576.96        489.16        73.80 o                         
  10   2   4          1.59         30.37        27.28 o                         
  11   2   4          7.60         14.49        25.46 o                         
 -10   3   4        115.34        115.90        51.91 o                         
  -9   3   4         77.25         75.42        34.68 o                         
  -8   3   4        341.02        381.58        47.37 o                         
  -7   3   4       1093.44       1150.47        50.00 o                         
  -6   3   4         70.18         63.06        24.07 o                         
  -5   3   4        128.67        164.73        37.70 o                         
  -4   3   4       1782.74       1561.15        57.92 o                         
  -3   3   4       5498.40       5234.59       106.24 o                         
  -2   3   4        540.29        548.81        17.51 o                         
  -1   3   4       5824.37       5658.35        82.16 o                         
   0   3   4       4555.35       4643.34        60.71 o                         
   1   3   4       4314.90       4741.23        76.30 o                         
   2   3   4       5691.45       5601.79       110.60 o                         
   3   3   4        897.76        715.19        25.81 o                         
   4   3   4        668.89        684.01        24.84 o                         
   5   3   4       1398.21       1264.53        81.70 o                         
   6   3   4       3985.69       4279.73       200.83 o                         
   7   3   4        325.60        317.50        54.05 o                         
   8   3   4         65.12        104.34        38.74 o                         
   9   3   4        511.53        629.06        84.36 o                         
  10   3   4         50.31         60.28        29.17 o                         
  11   3   4          6.53         41.28        26.82 o                         
 -10   4   4         88.38         23.38        40.80 o                         
  -9   4   4         28.37         14.03        24.49 o                         
  -8   4   4        103.12        126.62        31.44 o                         
  -7   4   4        249.52        291.97        29.12 o                         
  -6   4   4          3.03         10.29        12.06 o                         
  -5   4   4       1851.91       1907.45        79.06 o                         
  -4   4   4        379.44        373.64        28.53 o                         
  -3   4   4       1794.53       1840.11        46.19 o                         
  -2   4   4        175.36        184.66         8.56 o                         
  -1   4   4       4139.69       3898.50        54.19 o                         
   0   4   4       5935.70       5960.81        92.72 o                         
   1   4   4       1205.99       1350.25        25.55 o                         
   2   4   4        165.12        213.37        15.43 o                         
   3   4   4      12176.02      11869.34       224.82 o                         
   4   4   4        364.69        482.70        49.11 o                         
   5   4   4       1105.96       1090.10        55.72 o                         
   6   4   4        212.51        210.35        26.00 o                         
   7   4   4        330.08        341.81        33.48 o                         
   8   4   4         13.04          5.87        16.20 o                         
   9   4   4        418.73        425.86        41.25 o                         
  10   4   4         86.86         39.88        24.17 o                         
 -10   5   4         18.92        -35.31        40.95 o                         
  -9   5   4         23.92         24.21        27.30 o                         
  -8   5   4         45.07         45.57        32.14 o                         
  -7   5   4        529.37        571.35        48.42 o                         
  -6   5   4         72.35         72.32        24.89 o                         
  -5   5   4          0.75         -9.94         9.94 o                         
  -4   5   4        555.33        587.10        32.05 o                         
  -3   5   4        638.91        659.79        19.32 o                         
  -2   5   4          8.23         17.51         5.03 o                         
  -1   5   4         42.91         53.74         4.62 o                         
   0   5   4       4651.43       4648.87        64.99 o                         
   1   5   4       2456.05       2541.57        46.40 o                         
   2   5   4       1037.99       1141.46        29.62 o                         
   3   5   4       4438.21       4596.07        98.82 o                         
   4   5   4         10.51         -2.00        10.19 o                         
   5   5   4         15.32         -3.12        12.43 o                         
   6   5   4        301.89        293.52        30.56 o                         
   7   5   4        233.56        223.68        28.92 o                         
   8   5   4          5.20          2.55        15.74 o                         
   9   5   4        185.87        148.76        28.72 o                         
  10   5   4          0.14         -2.11        20.53 o                         
  -9   6   4         13.75        -35.39        35.39 o                         
  -8   6   4         83.84        119.28        47.66 o                         
  -7   6   4          8.46         20.08        18.16 o                         
  -6   6   4         28.46          9.48        12.31 o                         
  -5   6   4        206.71        219.06        34.44 o                         
  -4   6   4       1090.75       1203.84        30.45 o                         
  -3   6   4        236.55        253.76        12.55 o                         
  -2   6   4        832.81        841.69        29.80 o                         
  -1   6   4          8.38          6.50         5.90 o                         
   0   6   4         21.18         27.11         4.00 o                         
   1   6   4       1286.43       1494.21        37.01 o                         
   2   6   4         10.35          8.04         6.52 o                         
   3   6   4       1683.27       1534.96        50.87 o                         
   4   6   4          0.81         -4.55        10.63 o                         
   5   6   4          7.03        -11.93        12.07 o                         
   6   6   4         22.15         23.78        24.28 o                         
   7   6   4         94.84         67.85        20.77 o                         
   8   6   4         88.66        130.85        26.85 o                         
   9   6   4          0.73         10.35        19.15 o                         
  10   6   4         15.71         -2.07        21.14 o                         
  -9   7   4         47.10         17.09        30.66 o                         
  -8   7   4        649.81        843.61        81.82 o                         
  -7   7   4         11.53         -6.65        15.75 o                         
  -6   7   4          3.92        -10.84        11.77 o                         
  -5   7   4        147.39        140.69        18.60 o                         
  -4   7   4         67.39         46.84         8.42 o                         
  -3   7   4          0.34          0.29         3.87 o                         
  -2   7   4       2545.77       2397.80        95.58 o                         
  -1   7   4        327.41        340.10        18.42 o                         
   0   7   4         21.11         27.59         4.60 o                         
   1   7   4         98.77         88.37         9.66 o                         
   2   7   4        470.00        469.30        26.16 o                         
   3   7   4         15.16         25.10        13.11 o                         
   4   7   4        291.21        340.09        30.88 o                         
   5   7   4        242.84        274.48        45.17 o                         
   6   7   4        266.47        278.37        31.56 o                         
   7   7   4        107.44        110.89        31.94 o                         
   8   7   4        237.75        253.60        47.51 o                         
   9   7   4          8.22        -15.99        15.99 o                         
  10   7   4          9.03         -7.71        22.19 o                         
  -9   8   4         75.80         55.63        37.51 o                         
  -8   8   4         53.15          8.37        28.28 o                         
  -7   8   4         25.35          9.01        18.11 o                         
  -6   8   4         50.51         24.34        17.87 o                         
  -5   8   4        950.50        974.11        52.83 o                         
  -4   8   4        312.85        347.87        40.48 o                         
  -3   8   4        178.59        198.31        25.09 o                         
  -2   8   4       3210.39       3233.13        96.23 o                         
  -1   8   4        901.21        820.34        28.05 o                         
   0   8   4        210.29        240.28        17.64 o                         
   1   8   4        232.03        257.00        13.49 o                         
   2   8   4       4363.78       4375.52        79.80 o                         
   3   8   4        819.97        862.99        61.86 o                         
   4   8   4          8.62          6.74        14.00 o                         
   5   8   4         31.36         43.59        15.12 o                         
   6   8   4          3.82         -5.50        13.69 o                         
   7   8   4         63.07         56.05        18.49 o                         
   8   8   4         84.89         92.85        22.92 o                         
   9   8   4          0.54        -17.12        17.20 o                         
  10   8   4          2.52         -8.41        24.25 o                         
  -8   9   4        140.98        108.28        37.54 o                         
  -7   9   4        336.84        285.62        37.06 o                         
  -6   9   4         13.76        -12.80        16.93 o                         
  -5   9   4        618.42        718.54        49.45 o                         
  -4   9   4       2056.35       1971.29        74.81 o                         
  -3   9   4          7.72        -11.26        13.32 o                         
  -2   9   4        591.71        655.98        40.60 o                         
  -1   9   4       1237.50       1245.03        42.38 o                         
   0   9   4         54.05         56.57        11.75 o                         
   1   9   4       2791.50       2748.33        50.88 o                         
   2   9   4       2338.74       2383.87        51.48 o                         
   3   9   4        177.03        135.77        18.54 o                         
   4   9   4        279.80        321.29        28.52 o                         
   5   9   4        662.86        726.18        71.11 o                         
   6   9   4        232.92        294.36        30.31 o                         
   7   9   4         62.10         66.51        19.70 o                         
   8   9   4        171.07        297.33        33.75 o                         
   9   9   4          5.84         19.17        23.18 o                         
  10   9   4          0.05        -18.74        23.26 o                         
  -8  10   4        163.70        194.32        52.82 o                         
  -7  10   4        162.51        186.18        33.37 o                         
  -6  10   4        149.22        117.19        27.72 o                         
  -5  10   4        522.58        518.81        63.45 o                         
  -4  10   4        723.37        682.70        69.51 o                         
  -3  10   4          8.45          0.20        11.66 o                         
  -2  10   4        760.90        668.28        37.76 o                         
  -1  10   4       2427.93       2490.54        68.80 o                         
   0  10   4         18.41          7.94        10.24 o                         
   1  10   4        105.83         86.13        11.93 o                         
   2  10   4       1272.02       1247.14        56.21 o                         
   3  10   4       1186.19       1080.38        44.39 o                         
   4  10   4        617.95        768.05        90.55 o                         
   5  10   4       1113.71       1182.45        67.47 o                         
   6  10   4         82.16         78.04        20.29 o                         
   7  10   4          2.78        -14.13        14.13 o                         
   8  10   4        272.36        257.57        32.67 o                         
   9  10   4         40.56         57.35        28.05 o                         
  -7  11   4         93.91         42.32        25.12 o                         
  -6  11   4          5.86         18.82        21.65 o                         
  -5  11   4         43.26         54.66        22.19 o                         
  -4  11   4        959.45        920.99       118.01 o                         
  -3  11   4        431.39        395.76        38.19 o                         
  -2  11   4        161.00        167.97        21.66 o                         
  -1  11   4        840.21        829.11        46.55 o                         
   0  11   4         13.12         23.24        12.05 o                         
   1  11   4          5.38         -4.65        12.74 o                         
   2  11   4       3569.95       3828.69        83.98 o                         
   3  11   4        116.54        132.16        20.52 o                         
   4  11   4         35.72         35.94        15.32 o                         
   5  11   4        334.33        415.26        35.32 o                         
   6  11   4        652.70        662.43        44.09 o                         
   7  11   4          1.95         17.22        17.63 o                         
   8  11   4        134.16        131.54        39.01 o                         
   9  11   4         54.01         32.17        26.13 o                         
  -6  12   4          4.75          0.81        23.04 o                         
  -5  12   4         81.37        105.72        27.25 o                         
  -4  12   4        624.37        686.91        38.39 o                         
  -3  12   4        500.13        486.12        41.06 o                         
  -2  12   4         74.17         94.45        19.01 o                         
  -1  12   4        647.08        579.31        53.38 o                         
   0  12   4        777.33        767.00        35.83 o                         
   1  12   4          6.12         -9.83        12.49 o                         
   2  12   4        841.15        816.02        57.19 o                         
   3  12   4        247.28        283.66        27.98 o                         
   4  12   4         39.78         38.66        16.96 o                         
   5  12   4        134.95        126.61        26.95 o                         
   6  12   4        325.63        338.07        42.87 o                         
   7  12   4         11.78        -10.88        18.41 o                         
   8  12   4        167.47        213.24        32.42 o                         
  -6  13   4          6.73         43.88        46.62 o                         
  -5  13   4         76.72         67.91        27.03 o                         
  -4  13   4        220.03        228.88        28.77 o                         
  -3  13   4        140.90        139.44        35.67 o                         
  -2  13   4        290.62        263.67        28.23 o                         
  -1  13   4        549.29        650.18        45.18 o                         
   0  13   4        454.04        432.07        42.76 o                         
   1  13   4          1.17        -13.50        15.07 o                         
   2  13   4        572.14        613.87        48.06 o                         
   3  13   4        258.80        262.00        49.31 o                         
   4  13   4         51.95         35.84        22.87 o                         
   5  13   4         82.38         46.01        19.96 o                         
   6  13   4        297.59        276.36        32.78 o                         
   7  13   4          4.66         21.61        21.33 o                         
   8  13   4         53.99         72.45        25.59 o                         
  -5  14   4          2.21        -29.00        36.78 o                         
  -4  14   4        251.82        189.47        30.80 o                         
  -3  14   4         45.65         59.94        25.10 o                         
  -2  14   4         23.74         -6.96        17.40 o                         
  -1  14   4        188.50        173.91        28.64 o                         
   0  14   4        300.51        301.47        35.48 o                         
   1  14   4         47.42         34.42        17.19 o                         
   2  14   4        234.56        282.42        36.38 o                         
   3  14   4        453.63        486.79        80.21 o                         
   4  14   4          3.49         13.41        20.37 o                         
   5  14   4          1.83         21.56        24.23 o                         
   6  14   4        204.40        171.94        44.76 o                         
   7  14   4         30.14         33.89        22.23 o                         
  -4  15   4         80.11         48.65        29.27 o                         
  -3  15   4          7.36         -8.46        23.95 o                         
  -2  15   4         12.82         10.20        20.02 o                         
  -1  15   4         42.65         85.78        24.45 o                         
   0  15   4         35.24         30.77        22.25 o                         
   1  15   4          0.83         12.21        17.34 o                         
   2  15   4        385.34        322.04        61.89 o                         
   3  15   4        468.74        482.88        48.75 o                         
   4  15   4          6.63         23.01        23.75 o                         
   5  15   4          3.81        -10.27        22.19 o                         
   6  15   4        140.04        102.12        33.41 o                         
  -2  16   4        110.44         53.98        30.51 o                         
  -1  16   4         22.45         65.51        33.10 o                         
   0  16   4         29.17         30.58        24.62 o                         
   1  16   4         36.07         15.15        27.54 o                         
   2  16   4         25.32         38.88        25.50 o                         
   3  16   4         35.58         15.12        29.08 o                         
   4  16   4          3.34         -2.98        23.25 o                         
  -2 -15   5         36.87         24.97        44.43 o                         
  -1 -15   5        104.09        120.64        53.08 o                         
   0 -15   5          6.45         19.76        43.19 o                         
  -4 -14   5        144.47         85.18        50.92 o                         
  -3 -14   5         42.37         21.72        39.96 o                         
  -2 -14   5         27.03         31.96        39.71 o                         
  -1 -14   5         86.34         59.46        42.54 o                         
   0 -14   5        238.13        442.64        83.69 o                         
   1 -14   5         46.37         49.82        43.51 o                         
   2 -14   5         11.31          6.24        39.36 o                         
   3 -14   5         44.16        -21.15        38.14 o                         
  -6 -13   5         73.02         27.59        32.47 o                         
  -5 -13   5          0.03         -9.57        20.74 o                         
  -4 -13   5         49.75         53.83        22.22 o                         
  -3 -13   5        120.00        124.51        27.34 o                         
  -2 -13   5         63.45         35.01        23.59 o                         
  -1 -13   5        140.73        209.88        57.75 o                         
   0 -13   5        113.64         83.89        42.94 o                         
   1 -13   5          0.26         13.34        34.42 o                         
   2 -13   5         73.43         84.16        48.26 o                         
   3 -13   5        330.51        305.39        44.45 o                         
   4 -13   5         28.51         -6.82        26.55 o                         
  -7 -12   5         73.03         12.70        31.53 o                         
  -6 -12   5         70.81         51.49        37.05 o                         
  -5 -12   5         20.96         20.50        21.66 o                         
  -4 -12   5         52.92         79.06        21.78 o                         
  -3 -12   5        188.90        182.21        30.22 o                         
  -2 -12   5          3.11        -10.91        15.71 o                         
  -1 -12   5        286.87        263.55        32.37 o                         
   0 -12   5        506.19        561.98        44.74 o                         
   1 -12   5         64.09        145.84        48.03 o                         
   2 -12   5          2.29        -28.30        28.30 o                         
   3 -12   5        269.01        356.04        44.56 o                         
   4 -12   5          3.09        -20.99        20.99 o                         
   5 -12   5          0.72        -10.96        35.09 o                         
  -7 -11   5          3.79         -3.25        21.54 o                         
  -6 -11   5         19.21         10.10        18.15 o                         
  -5 -11   5         67.63         95.64        22.30 o                         
  -4 -11   5        160.57        177.95        21.64 o                         
  -3 -11   5        250.07        323.93        41.04 o                         
  -2 -11   5         14.43         24.96        17.69 o                         
  -1 -11   5        187.64        166.70        26.50 o                         
   0 -11   5        860.69        895.88        50.55 o                         
   1 -11   5         28.62         29.51        16.48 o                         
   2 -11   5          2.79         -6.07        12.49 o                         
   3 -11   5        238.26        327.06        39.73 o                         
   4 -11   5         54.64        104.44        44.93 o                         
   5 -11   5         30.35          3.50        33.82 o                         
   6 -11   5        104.17        158.24        59.61 o                         
  -8 -10   5         50.54         11.73        24.22 o                         
  -7 -10   5        182.03        193.04        32.76 o                         
  -6 -10   5        206.21        206.21        28.78 o                         
  -5 -10   5          0.11         -4.64        14.84 o                         
  -4 -10   5          1.56        -11.37        11.37 o                         
  -3 -10   5        313.60        350.25        25.48 o                         
  -2 -10   5        273.38        272.66        23.20 o                         
  -1 -10   5          0.58         -6.09        13.67 o                         
   0 -10   5        636.03        666.19        49.77 o                         
   1 -10   5        277.55        263.35        28.24 o                         
   2 -10   5          1.89         10.46        12.42 o                         
   3 -10   5        206.48        268.40        23.62 o                         
   4 -10   5        382.74        395.75        58.66 o                         
   5 -10   5         64.98         73.78        41.97 o                         
   6 -10   5        129.04         27.86        36.33 o                         
   7 -10   5        135.55         68.31        48.58 o                         
  -8  -9   5          4.14        -13.22        20.37 o                         
  -7  -9   5         56.64         31.60        24.67 o                         
  -6  -9   5          9.46          9.10        16.09 o                         
  -5  -9   5          0.02        -12.16        12.16 o                         
  -4  -9   5         15.86         15.31        12.18 o                         
  -3  -9   5        158.59        178.85        18.95 o                         
  -2  -9   5         41.50         18.65        10.63 o                         
  -1  -9   5        293.69        281.92        20.57 o                         
   0  -9   5       1037.71        964.73        78.58 o                         
   1  -9   5         39.31         23.97        14.06 o                         
   2  -9   5         61.14         62.73        14.84 o                         
   3  -9   5        200.34        215.32        27.10 o                         
   4  -9   5        824.52        726.31        43.54 o                         
   5  -9   5         32.58         18.89        16.48 o                         
   6  -9   5        126.39        176.70        55.94 o                         
   7  -9   5         83.79        116.82        50.49 o                         
   8  -9   5          0.12          1.47        42.05 o                         
  -9  -8   5         34.07         61.87        33.68 o                         
  -8  -8   5         52.96         60.46        25.69 o                         
  -7  -8   5          8.84         16.60        20.18 o                         
  -6  -8   5        309.24        299.20        40.01 o                         
  -5  -8   5         95.56         82.16        15.45 o                         
  -4  -8   5          0.53         13.25        10.91 o                         
  -3  -8   5        770.25        726.51        31.14 o                         
  -2  -8   5          4.37         -1.48         8.63 o                         
  -1  -8   5          2.24         -5.97         7.75 o                         
   0  -8   5         59.97         65.12         9.71 o                         
   1  -8   5       1000.96       1014.18        45.17 o                         
   2  -8   5         54.40         50.87        14.03 o                         
   3  -8   5       1323.86       1339.66        56.15 o                         
   4  -8   5          1.92        -10.98        10.98 o                         
   5  -8   5         10.17          5.75        13.61 o                         
   6  -8   5         13.49         -4.17        14.47 o                         
   7  -8   5        155.83        144.07        32.39 o                         
   8  -8   5          6.01         -4.37        36.28 o                         
  -9  -7   5         37.09         34.83        25.80 o                         
  -8  -7   5         29.93         14.50        20.80 o                         
  -7  -7   5          1.50        -11.90        17.16 o                         
  -6  -7   5        331.81        348.62        31.98 o                         
  -5  -7   5         38.76         14.90        11.96 o                         
  -4  -7   5        113.06        104.68        15.00 o                         
  -3  -7   5        183.12        195.53        17.44 o                         
  -2  -7   5        170.04        187.92        21.72 o                         
  -1  -7   5        256.79        252.71        14.78 o                         
   0  -7   5        794.54        782.54        27.03 o                         
   1  -7   5         36.19         16.60        12.49 o                         
   2  -7   5         30.06         58.12        12.20 o                         
   3  -7   5         30.36         23.32        12.08 o                         
   4  -7   5          4.98          6.67        11.54 o                         
   5  -7   5        102.24         99.04        20.00 o                         
   6  -7   5          2.15         -9.83        13.40 o                         
   7  -7   5         64.10         56.93        21.00 o                         
   8  -7   5         14.93         -5.66        24.01 o                         
  -9  -6   5         15.74        -16.85        21.56 o                         
  -8  -6   5         48.41         38.53        22.18 o                         
  -7  -6   5         40.24         56.94        20.84 o                         
  -6  -6   5         54.71         18.94        16.29 o                         
  -5  -6   5         69.77         91.35        15.58 o                         
  -4  -6   5       1496.41       1442.73        41.74 o                         
  -3  -6   5        291.79        328.52        20.24 o                         
  -2  -6   5         67.02         76.63        11.14 o                         
  -1  -6   5        323.41        292.14        17.39 o                         
   0  -6   5         39.25         41.92         9.50 o                         
   1  -6   5        751.17        822.79        49.47 o                         
   2  -6   5        547.12        537.88        36.61 o                         
   3  -6   5          4.09         -4.54         4.97 o                         
   4  -6   5         59.24         38.88        10.96 o                         
   5  -6   5        418.00        442.54        34.56 o                         
   6  -6   5         10.94          0.13        13.87 o                         
   7  -6   5         58.42         77.49        20.68 o                         
   8  -6   5          0.90        -13.62        30.17 o                         
   9  -6   5         55.06         96.84        47.49 o                         
 -10  -5   5         93.76         84.87        41.91 o                         
  -9  -5   5          4.58         -0.94        22.36 o                         
  -8  -5   5         41.73         10.27        20.77 o                         
  -7  -5   5        144.23        144.27        26.30 o                         
  -6  -5   5        251.68        187.52        23.67 o                         
  -5  -5   5        578.22        546.50        24.46 o                         
  -4  -5   5       2077.88       2078.33        79.31 o                         
  -3  -5   5       1601.44       1661.37        42.79 o                         
  -2  -5   5          2.30          7.40         6.63 o                         
  -1  -5   5       1606.07       1561.29        36.09 o                         
   0  -5   5       2464.85       2483.06        56.95 o                         
   1  -5   5        112.73        101.75        15.78 o                         
   2  -5   5       2500.08       2493.18        60.94 o                         
   3  -5   5         14.59         13.35         5.80 o                         
   4  -5   5          0.05         -7.47         7.47 o                         
   5  -5   5        575.50        622.31        39.26 o                         
   6  -5   5        396.00        424.98        35.37 o                         
   7  -5   5         29.85         11.65        16.16 o                         
   8  -5   5         19.02          6.90        19.17 o                         
   9  -5   5         14.97        -19.46        29.37 o                         
 -10  -4   5          4.40         15.73        30.72 o                         
  -9  -4   5          8.89         19.78        22.26 o                         
  -8  -4   5        125.85        102.34        25.70 o                         
  -7  -4   5       1784.02       1929.57        74.82 o                         
  -6  -4   5        467.65        471.03        34.24 o                         
  -5  -4   5        227.40        236.42        30.33 o                         
  -4  -4   5       1613.39       1668.69        40.47 o                         
  -3  -4   5       1092.65       1096.44        27.90 o                         
  -2  -4   5         17.89         29.50         8.47 o                         
  -1  -4   5       3428.83       3172.94        61.82 o                         
   0  -4   5       1012.42       1017.97        29.44 o                         
   1  -4   5        655.84        704.99        32.63 o                         
   2  -4   5       1513.19       1389.74        38.31 o                         
   3  -4   5       1352.27       1439.39        39.54 o                         
   4  -4   5         64.23         75.78        15.08 o                         
   5  -4   5        715.00        639.73        52.27 o                         
   6  -4   5        355.77        360.95        26.37 o                         
   7  -4   5         35.89         21.49        20.48 o                         
   8  -4   5         35.17         35.24        30.37 o                         
   9  -4   5        186.35        198.15        52.63 o                         
 -10  -3   5        243.84        254.95        53.59 o                         
  -9  -3   5         18.57         33.40        22.32 o                         
  -8  -3   5        591.39        549.49        46.15 o                         
  -7  -3   5        171.43        169.31        41.79 o                         
  -6  -3   5        333.34        307.74        43.42 o                         
  -5  -3   5       1163.27       1176.70        62.75 o                         
  -4  -3   5       3760.71       3688.90        88.10 o                         
  -3  -3   5       3172.66       3200.14        60.45 o                         
  -2  -3   5       1352.41       1423.88        33.33 o                         
  -1  -3   5       3286.88       3281.04        71.76 o                         
   0  -3   5       5764.56       5121.76        90.99 o                         
   1  -3   5         22.84          9.44         8.45 o                         
   2  -3   5       1481.77       1446.80        37.21 o                         
   3  -3   5        338.33        334.43        14.61 o                         
   4  -3   5        993.71        982.26        32.99 o                         
   5  -3   5       1059.42       1059.97        46.39 o                         
   6  -3   5       2144.34       2084.76        68.41 o                         
   7  -3   5          7.64         -2.12        12.89 o                         
   8  -3   5          0.14         -1.40        18.69 o                         
   9  -3   5        117.82        102.68        66.51 o                         
  10  -3   5         10.16         26.71        40.21 o                         
 -10  -2   5        366.64        405.81        76.44 o                         
  -9  -2   5          0.16        -17.64        17.64 o                         
  -8  -2   5          0.29         -8.08        16.60 o                         
  -7  -2   5        474.53        614.90        44.11 o                         
  -6  -2   5        780.21        669.35        36.88 o                         
  -5  -2   5        370.12        492.96        44.39 o                         
  -4  -2   5       4682.47       4648.41       121.03 o                         
  -3  -2   5       4627.98       4521.57        98.71 o                         
  -2  -2   5       2676.29       2743.96        49.61 o                         
  -1  -2   5       1037.55        942.77        27.15 o                         
   0  -2   5       1957.26       1962.00        39.89 o                         
   1  -2   5       1862.24       1872.57        43.84 o                         
   2  -2   5       2508.52       2347.06        46.84 o                         
   3  -2   5       3929.42       3827.75        73.12 o                         
   4  -2   5        263.42        278.21        18.94 o                         
   5  -2   5        537.45        608.80        33.68 o                         
   6  -2   5       3728.32       3698.09       103.07 o                         
   7  -2   5         65.22         88.67        18.79 o                         
   8  -2   5          4.98         -6.42        16.89 o                         
   9  -2   5        149.38        176.10        35.76 o                         
  10  -2   5        117.67        110.39        39.61 o                         
 -10  -1   5        109.80         68.11        51.36 o                         
  -9  -1   5         10.20         -1.58        24.54 o                         
  -8  -1   5          1.82         13.41        17.47 o                         
  -7  -1   5       1127.98       1102.14        52.97 o                         
  -6  -1   5        101.02        112.31        20.09 o                         
  -5  -1   5         32.81          8.44         9.99 o                         
  -4  -1   5       3480.56       3391.36       106.38 o                         
  -3  -1   5        423.44        312.89        31.21 o                         
  -2  -1   5       1078.33       1064.02        26.38 o                         
  -1  -1   5       6580.89       6463.71       174.80 o                         
   0  -1   5      16108.26      15982.81       336.40 o                         
   1  -1   5       1370.61       1494.26        38.25 o                         
   2  -1   5       2658.90       2785.00        72.06 o                         
   3  -1   5       2686.94       2323.77        53.74 o                         
   4  -1   5       1645.84       1761.30        55.10 o                         
   5  -1   5       1894.08       1843.25        59.43 o                         
   6  -1   5        397.84        396.64        48.79 o                         
   7  -1   5        735.37        756.33        49.03 o                         
   8  -1   5         58.83         20.01        37.92 o                         
   9  -1   5        231.81        332.92        44.42 o                         
  10  -1   5        159.44        178.78        37.79 o                         
 -10   0   5        146.16        226.95        67.81 o                         
  -9   0   5         44.28         39.19        40.58 o                         
  -8   0   5          7.36          5.98        27.14 o                         
  -7   0   5        518.50        529.81        39.00 o                         
  -6   0   5        595.03        596.51        57.58 o                         
  -5   0   5        214.85        199.39        19.21 o                         
  -4   0   5        520.16        441.02        27.30 o                         
  -3   0   5        838.79        779.98        26.23 o                         
  -2   0   5       9721.76      10186.93       155.77 o                         
  -1   0   5       8604.81       8819.19       161.16 o                         
   0   0   5       5089.59       5154.49        97.25 o                         
   1   0   5       1320.10       1200.26        30.12 o                         
   2   0   5       7306.48       7487.55       159.83 o                         
   3   0   5       1381.08       1321.75        42.44 o                         
   4   0   5       1385.33       1355.86        39.17 o                         
   5   0   5        158.83        126.30        17.17 o                         
   6   0   5       1755.13       1702.59        59.88 o                         
   7   0   5        663.26        773.85       113.66 o                         
   8   0   5         31.36         36.87        21.10 o                         
   9   0   5        355.96        323.98        42.47 o                         
  10   0   5        304.72        347.30        47.08 o                         
 -10   1   5         37.61         65.83        49.23 o                         
  -9   1   5         89.46         75.68        30.64 o                         
  -8   1   5         17.17         -2.53        27.04 o                         
  -7   1   5        442.29        407.69        83.06 o                         
  -6   1   5       1172.89       1121.82        55.01 o                         
  -5   1   5          5.33          0.69        12.14 o                         
  -4   1   5       1481.13       1461.38        43.07 o                         
  -3   1   5       3508.06       3161.37        93.86 o                         
  -2   1   5         18.11         16.71         5.22 o                         
  -1   1   5       1768.55       1763.36        47.30 o                         
   0   1   5       3423.22       3432.09        58.53 o                         
   1   1   5       4933.58       5202.27        76.81 o                         
   2   1   5       5682.39       5698.98        99.46 o                         
   3   1   5       3152.68       2941.99        90.80 o                         
   4   1   5        313.93        249.67        26.91 o                         
   5   1   5         28.74         18.90        10.89 o                         
   6   1   5       1263.41       1291.18        50.98 o                         
   7   1   5       1115.35       1131.20        61.01 o                         
   8   1   5        188.11        196.65        32.14 o                         
   9   1   5        215.84        189.79        34.39 o                         
  10   1   5        307.61        247.05        41.25 o                         
 -10   2   5         68.34         38.96        45.87 o                         
  -9   2   5         52.95         39.53        27.48 o                         
  -8   2   5         64.34         75.45        27.38 o                         
  -7   2   5        143.80        212.47        30.45 o                         
  -6   2   5       2822.73       2661.07        94.60 o                         
  -5   2   5          0.26         -5.79         5.79 o                         
  -4   2   5         77.61         81.14         8.52 o                         
  -3   2   5       1649.49       1527.40        32.77 o                         
  -2   2   5        313.08        285.95        12.83 o                         
  -1   2   5        232.63        283.73        13.62 o                         
   0   2   5      10263.84      10368.11       171.13 o                         
   1   2   5         23.67         25.37         4.61 o                         
   2   2   5        527.91        486.99        17.79 o                         
   3   2   5       4895.61       4896.82        98.96 o                         
   4   2   5       4300.18       4449.29       131.45 o                         
   5   2   5        266.81        296.50        30.11 o                         
   6   2   5       1754.57       2020.30       134.57 o                         
   7   2   5         18.74         -7.23        19.31 o                         
   8   2   5         49.69         29.32        28.13 o                         
   9   2   5         33.86         44.48        32.18 o                         
  10   2   5        248.63        200.18        62.36 o                         
 -10   3   5          2.75        -33.55        38.19 o                         
  -9   3   5         13.27          2.99        23.56 o                         
  -8   3   5          2.47         -9.34        20.08 o                         
  -7   3   5         56.85         19.08        31.81 o                         
  -6   3   5        421.78        490.74        27.09 o                         
  -5   3   5        184.00        155.67        17.89 o                         
  -4   3   5         11.32          3.16         7.06 o                         
  -3   3   5       1849.49       1901.54        56.67 o                         
  -2   3   5        986.17        991.60        32.93 o                         
  -1   3   5        130.97        149.37         7.68 o                         
   0   3   5        466.54        484.40        14.53 o                         
   1   3   5        101.53        176.43         9.03 o                         
   2   3   5       1014.79       1147.93        31.08 o                         
   3   3   5       8656.45       9185.65       175.95 o                         
   4   3   5       1481.84       1552.24        62.25 o                         
   5   3   5         54.28         70.95        10.95 o                         
   6   3   5         13.69         25.30        22.74 o                         
   7   3   5        107.00        181.28        43.49 o                         
   8   3   5         14.07        -11.78        24.73 o                         
   9   3   5          0.09        -14.49        26.99 o                         
  10   3   5         74.61        139.18        56.06 o                         
 -10   4   5          1.56        -32.45        32.45 o                         
  -9   4   5          2.26         10.10        25.36 o                         
  -8   4   5         54.86         38.56        25.08 o                         
  -7   4   5        175.65        147.06        30.16 o                         
  -6   4   5         96.26         81.58        16.69 o                         
  -5   4   5        186.07        190.91        17.13 o                         
  -4   4   5         37.53         29.65        11.02 o                         
  -3   4   5        316.91        287.73        15.69 o                         
  -2   4   5       1269.81       1334.70        31.65 o                         
  -1   4   5       1342.48       1267.24        35.60 o                         
   0   4   5         66.97         62.49         5.88 o                         
   1   4   5          4.52          5.07         4.92 o                         
   2   4   5        947.79       1180.16        29.28 o                         
   3   4   5         19.70         -3.50        12.21 o                         
   4   4   5        548.89        521.70        35.31 o                         
   5   4   5       1052.21       1083.26        54.33 o                         
   6   4   5         20.41         -4.67        20.62 o                         
   7   4   5        917.94        842.69        83.34 o                         
   8   4   5        137.38         76.59        26.15 o                         
   9   4   5         19.30         22.28        19.36 o                         
  10   4   5         27.53         19.34        23.25 o                         
  -9   5   5         35.88         42.49        43.36 o                         
  -8   5   5        223.19        215.40        37.57 o                         
  -7   5   5        158.06        120.87        30.02 o                         
  -6   5   5          0.00        -11.37        11.37 o                         
  -5   5   5        305.82        332.38        24.85 o                         
  -4   5   5        475.09        481.66        21.15 o                         
  -3   5   5        312.79        281.69        12.77 o                         
  -2   5   5        725.99        723.04        17.49 o                         
  -1   5   5       1544.36       1666.10        28.76 o                         
   0   5   5       1556.29       1553.17        28.56 o                         
   1   5   5          6.26         10.34         5.21 o                         
   2   5   5       3732.68       3602.53        69.20 o                         
   3   5   5       3875.70       4082.30        92.33 o                         
   4   5   5       1099.88       1121.89        51.84 o                         
   5   5   5        485.34        469.39        34.96 o                         
   6   5   5          0.91         -5.11        12.66 o                         
   7   5   5         60.53         81.38        21.42 o                         
   8   5   5          0.07          3.61        16.75 o                         
   9   5   5         73.87         81.84        24.91 o                         
  10   5   5          5.29        -23.33        23.33 o                         
  -9   6   5          0.08          7.80        29.42 o                         
  -8   6   5         95.90        134.02        37.64 o                         
  -7   6   5        261.13        268.64        35.11 o                         
  -6   6   5        183.27        146.58        19.75 o                         
  -5   6   5        693.34        650.38        32.32 o                         
  -4   6   5       1086.46       1152.72        32.88 o                         
  -3   6   5        926.23        986.14        24.46 o                         
  -2   6   5        408.10        356.01        17.22 o                         
  -1   6   5       2965.21       2971.51        47.39 o                         
   0   6   5       3037.43       3106.74        50.06 o                         
   1   6   5        329.35        382.70        19.37 o                         
   2   6   5       1703.74       1744.93        41.65 o                         
   3   6   5        975.59        916.66        32.19 o                         
   4   6   5        329.38        343.03        29.97 o                         
   5   6   5        427.90        493.17        51.23 o                         
   6   6   5        505.24        640.01        45.04 o                         
   7   6   5         94.06        116.71        24.11 o                         
   8   6   5          4.63        -17.01        17.18 o                         
   9   6   5        287.33        292.72        36.67 o                         
  10   6   5         39.37         41.82        24.22 o                         
  -9   7   5          1.83         -1.81        30.33 o                         
  -8   7   5         64.49         21.13        26.95 o                         
  -7   7   5        374.53        403.65        75.81 o                         
  -6   7   5        101.74         86.32        32.73 o                         
  -5   7   5       2139.99       2214.68        69.31 o                         
  -4   7   5       1326.39       1210.64        51.51 o                         
  -3   7   5        806.23        805.22        21.81 o                         
  -2   7   5        770.74        759.07        42.15 o                         
  -1   7   5       1969.11       1865.18        40.05 o                         
   0   7   5       2436.93       2461.86        39.62 o                         
   1   7   5       2364.92       2137.50        44.16 o                         
   2   7   5        632.01        611.53        23.89 o                         
   3   7   5        307.90        335.15        26.50 o                         
   4   7   5        815.13        911.38        47.33 o                         
   5   7   5       1370.80       1533.20        61.91 o                         
   6   7   5       1356.24       1358.88       116.00 o                         
   7   7   5         11.98          3.72        17.81 o                         
   8   7   5         37.45         56.40        27.59 o                         
   9   7   5        169.96        207.47        29.88 o                         
  10   7   5         17.62         19.74        35.19 o                         
  -9   8   5          4.80        -10.47        31.57 o                         
  -8   8   5        103.85         91.04        36.71 o                         
  -7   8   5        649.08        806.18        54.87 o                         
  -6   8   5        203.49        212.17        30.00 o                         
  -5   8   5        450.91        498.18        40.96 o                         
  -4   8   5        730.40        819.22        69.11 o                         
  -3   8   5        943.93        989.51        52.50 o                         
  -2   8   5       1054.33        996.09        46.25 o                         
  -1   8   5       2305.78       2262.99        53.38 o                         
   0   8   5       1650.62       1652.19        45.28 o                         
   1   8   5        897.80        898.92        32.37 o                         
   2   8   5          2.70         -3.93         7.99 o                         
   3   8   5       3479.82       3300.95        94.23 o                         
   4   8   5        827.34        911.40        60.60 o                         
   5   8   5        436.28        380.95        54.35 o                         
   6   8   5       1562.93       1625.61        68.38 o                         
   7   8   5         44.49         44.79        25.56 o                         
   8   8   5          2.46        -15.15        15.15 o                         
   9   8   5        212.28        218.94        30.46 o                         
  10   8   5         28.69         10.86        24.96 o                         
  -8   9   5         65.70         42.23        32.41 o                         
  -7   9   5        312.75        306.03        38.53 o                         
  -6   9   5        190.46        304.16        36.71 o                         
  -5   9   5         29.14          5.27        16.53 o                         
  -4   9   5       1934.05       1762.69        70.60 o                         
  -3   9   5        326.67        315.62        32.78 o                         
  -2   9   5        157.24        139.09        18.10 o                         
  -1   9   5       2384.09       2376.55        62.94 o                         
   0   9   5       1976.03       1933.90        49.89 o                         
   1   9   5        222.21        221.29        12.25 o                         
   2   9   5        256.85        313.17        24.53 o                         
   3   9   5       1596.43       1626.15        53.55 o                         
   4   9   5         67.22         95.06        22.39 o                         
   5   9   5       1623.91       1785.32       114.01 o                         
   6   9   5        123.68        165.90        23.65 o                         
   7   9   5        229.60        267.70        30.00 o                         
   8   9   5          8.54          1.18        17.03 o                         
   9   9   5        252.51        269.15        33.23 o                         
  -8  10   5         10.39        -16.37        29.08 o                         
  -7  10   5        288.85        300.54        40.93 o                         
  -6  10   5        164.02         99.81        44.28 o                         
  -5  10   5        112.62        129.13        26.24 o                         
  -4  10   5        628.09        710.09        50.68 o                         
  -3  10   5        614.71        589.77        32.39 o                         
  -2  10   5         26.10         15.59        12.82 o                         
  -1  10   5        815.80        877.92        42.74 o                         
   0  10   5       1714.52       1664.94        46.89 o                         
   1  10   5        488.92        519.79        19.09 o                         
   2  10   5       2078.35       2144.24        49.74 o                         
   3  10   5         70.11         86.38        17.73 o                         
   4  10   5          6.15         13.12        16.83 o                         
   5  10   5         75.46         75.53        28.69 o                         
   6  10   5       1033.57       1005.75        52.86 o                         
   7  10   5        121.66         96.13        22.75 o                         
   8  10   5          1.60         -8.36        17.28 o                         
   9  10   5        179.56        104.67        33.09 o                         
  -7  11   5        198.32        226.35        37.04 o                         
  -6  11   5         55.38          9.34        22.93 o                         
  -5  11   5          1.50          2.24        19.75 o                         
  -4  11   5        197.08        180.55        30.67 o                         
  -3  11   5        955.30        987.90        48.81 o                         
  -2  11   5         24.48         44.10        15.48 o                         
  -1  11   5       1717.92       1681.00        67.81 o                         
   0  11   5        586.38        731.14        34.65 o                         
   1  11   5        337.75        337.77        24.92 o                         
   2  11   5          3.49        -10.24        10.24 o                         
   3  11   5        848.86        961.79        71.29 o                         
   4  11   5        449.20        495.80        55.86 o                         
   5  11   5         15.53        -13.59        13.59 o                         
   6  11   5        274.19        295.39        32.67 o                         
   7  11   5         59.64         52.33        20.74 o                         
   8  11   5         10.98          3.93        19.12 o                         
   9  11   5         45.11         16.16        25.85 o                         
  -6  12   5         78.38         41.55        31.14 o                         
  -5  12   5         20.03         18.60        22.22 o                         
  -4  12   5         89.89         63.94        18.59 o                         
  -3  12   5        789.15        811.48        46.18 o                         
  -2  12   5         97.91         55.85        17.47 o                         
  -1  12   5          0.22        -11.80        11.80 o                         
   0  12   5        996.12       1060.94        40.30 o                         
   1  12   5        436.40        474.63        35.50 o                         
   2  12   5          3.23          2.01        13.78 o                         
   3  12   5       1052.24       1045.49       141.41 o                         
   4  12   5         90.96        131.17        24.84 o                         
   5  12   5         42.70         37.67        20.84 o                         
   6  12   5        186.20        129.43        25.56 o                         
   7  12   5         64.79         71.31        23.33 o                         
   8  12   5         98.67         94.06        26.18 o                         
  -6  13   5         42.86         25.38        32.42 o                         
  -5  13   5         45.80         46.59        32.46 o                         
  -4  13   5         12.26         17.48        17.21 o                         
  -3  13   5        316.50        282.16        29.13 o                         
  -2  13   5         87.35         68.06        19.09 o                         
  -1  13   5         11.95          1.44        14.39 o                         
   0  13   5        302.75        245.83        24.15 o                         
   1  13   5          2.96        -12.68        12.68 o                         
   2  13   5        148.65         87.91        20.68 o                         
   3  13   5        780.02        641.15        51.29 o                         
   4  13   5         58.63         45.85        23.18 o                         
   5  13   5         51.66         91.50        23.11 o                         
   6  13   5        220.71        182.13        32.21 o                         
   7  13   5         81.78         77.21        23.90 o                         
   8  13   5          0.42          4.06        22.06 o                         
  -5  14   5         16.38         -8.47        40.70 o                         
  -4  14   5         15.26         -4.60        17.84 o                         
  -3  14   5         94.10         96.34        22.40 o                         
  -2  14   5          0.86         14.45        16.71 o                         
  -1  14   5         13.44         27.28        19.29 o                         
   0  14   5         14.36         15.56        18.48 o                         
   1  14   5          6.74         41.25        18.28 o                         
   2  14   5          0.23         16.22        19.22 o                         
   3  14   5        187.53        150.92        30.33 o                         
   4  14   5        134.48         84.69        28.60 o                         
   5  14   5          9.94         20.95        23.68 o                         
   6  14   5         18.70         55.70        28.36 o                         
   7  14   5        162.92        108.45        32.15 o                         
  -4  15   5         32.39         24.48        27.18 o                         
  -3  15   5          9.12         -4.07        21.23 o                         
  -2  15   5          8.12         -8.28        20.15 o                         
  -1  15   5         92.35         85.00        30.13 o                         
   0  15   5          4.89         23.68        21.26 o                         
   1  15   5        132.13        101.73        22.99 o                         
   2  15   5         14.21          9.64        21.75 o                         
   3  15   5          2.30         21.45        23.63 o                         
   4  15   5         18.77         13.02        23.97 o                         
   5  15   5        195.48        202.15        37.50 o                         
   6  15   5          3.50         -6.32        24.82 o                         
  -2  16   5         11.74         67.59        49.85 o                         
  -1  16   5         31.69         33.30        25.61 o                         
   0  16   5         46.25         49.97        25.88 o                         
   1  16   5         11.97         27.91        21.26 o                         
   2  16   5        293.35        348.81        45.16 o                         
   3  16   5          2.75         16.65        25.47 o                         
   4  16   5          1.42        -17.85        23.52 o                         
   1  17   5         33.32         51.24        50.37 o                         
  -4 -14   6          4.24          4.17        37.45 o                         
  -3 -14   6        201.95        100.54        50.99 o                         
  -2 -14   6         52.76         33.32        45.13 o                         
  -1 -14   6         16.10         -6.71        38.44 o                         
   0 -14   6        136.08         17.69        40.03 o                         
   1 -14   6         36.96         43.29        41.82 o                         
   2 -14   6          0.91         29.62        42.57 o                         
  -5 -13   6         33.98         39.31        27.31 o                         
  -4 -13   6         49.00         66.78        32.62 o                         
  -3 -13   6        109.48        101.92        28.03 o                         
  -2 -13   6          8.78          0.42        19.12 o                         
  -1 -13   6          3.07         -4.57        34.24 o                         
   0 -13   6        358.48        421.02        76.34 o                         
   1 -13   6        410.51        519.97        83.30 o                         
   2 -13   6         40.15         37.40        37.27 o                         
   3 -13   6         19.75          6.11        40.43 o                         
   4 -13   6          4.51        -26.47        26.47 o                         
  -6 -12   6        142.40        156.44        35.37 o                         
  -5 -12   6          0.41          3.61        21.58 o                         
  -4 -12   6         35.36         47.63        24.75 o                         
  -3 -12   6         95.81         96.22        24.52 o                         
  -2 -12   6         79.77        127.87        37.18 o                         
  -1 -12   6          0.42         15.39        18.66 o                         
   0 -12   6        192.08        178.07        28.82 o                         
   1 -12   6        127.19        132.07        47.14 o                         
   2 -12   6          0.32         18.54        34.84 o                         
   3 -12   6         47.70         75.94        44.06 o                         
   4 -12   6        272.90        310.04        67.50 o                         
   5 -12   6          0.75         42.17        43.69 o                         
  -7 -11   6          2.64        -11.75        27.46 o                         
  -6 -11   6         12.96          1.21        23.16 o                         
  -5 -11   6        104.29        121.59        35.59 o                         
  -4 -11   6          6.20        -12.05        14.92 o                         
  -3 -11   6          5.57         -5.24        16.50 o                         
  -2 -11   6         58.16         67.00        21.67 o                         
  -1 -11   6          4.19         22.65        17.65 o                         
   0 -11   6          6.30         28.21        17.55 o                         
   1 -11   6        409.40        474.32        40.22 o                         
   2 -11   6         15.56         30.23        18.38 o                         
   3 -11   6          5.07         11.95        22.27 o                         
   4 -11   6        506.35        517.27        82.98 o                         
   5 -11   6         44.59         97.11        48.43 o                         
   6 -11   6          0.64        -24.00        36.43 o                         
  -8 -10   6          4.46         15.75        24.65 o                         
  -7 -10   6         73.73         78.05        27.09 o                         
  -6 -10   6          0.20         29.89        19.10 o                         
  -5 -10   6        429.17        476.20        37.70 o                         
  -4 -10   6         33.93         26.75        13.97 o                         
  -3 -10   6         26.47         38.35        16.58 o                         
  -2 -10   6        141.21        221.75        33.54 o                         
  -1 -10   6        332.79        404.41        36.71 o                         
   0 -10   6        262.18        270.69        30.42 o                         
   1 -10   6        983.59       1190.56        55.40 o                         
   2 -10   6          7.65         -4.92        13.39 o                         
   3 -10   6         28.19         -9.89        12.77 o                         
   4 -10   6        213.65        197.52        27.84 o                         
   5 -10   6         58.13         74.47        42.39 o                         
   6 -10   6          8.19          8.82        36.98 o                         
   7 -10   6        170.75        174.29        60.71 o                         
  -8  -9   6          0.04        -21.12        21.12 o                         
  -7  -9   6        126.38         88.21        26.54 o                         
  -6  -9   6         94.99         97.62        22.76 o                         
  -5  -9   6        126.40        129.71        21.92 o                         
  -4  -9   6         66.01         55.48        18.65 o                         
  -3  -9   6          6.66        -10.03        10.03 o                         
  -2  -9   6         54.16         46.43        13.17 o                         
  -1  -9   6        291.74        314.57        45.47 o                         
   0  -9   6         32.38         29.15        15.54 o                         
   1  -9   6         95.36        132.99        22.77 o                         
   2  -9   6          0.08         -7.96        12.94 o                         
   3  -9   6        314.21        357.62        26.57 o                         
   4  -9   6         36.97         55.26        18.06 o                         
   5  -9   6        113.16        130.72        30.56 o                         
   6  -9   6         11.39         70.25        43.86 o                         
   7  -9   6          9.68          7.28        40.16 o                         
  -9  -8   6          2.26        -16.67        25.13 o                         
  -8  -8   6          0.27          1.31        21.03 o                         
  -7  -8   6         37.66         14.72        18.58 o                         
  -6  -8   6         58.40          3.59        15.36 o                         
  -5  -8   6         30.42         78.92        18.83 o                         
  -4  -8   6        278.32        303.13        22.95 o                         
  -3  -8   6         30.51         24.05        11.69 o                         
  -2  -8   6         19.92          9.62        10.48 o                         
  -1  -8   6         29.12         18.44         9.66 o                         
   0  -8   6          0.82          0.55        12.52 o                         
   1  -8   6        121.11        120.67        21.06 o                         
   2  -8   6        635.25        707.98        33.17 o                         
   3  -8   6       1055.21       1087.07        50.67 o                         
   4  -8   6         28.15         55.61        21.20 o                         
   5  -8   6        128.49        137.22        23.63 o                         
   6  -8   6        106.07        107.53        42.13 o                         
   7  -8   6          3.24         -7.51        20.82 o                         
   8  -8   6         23.93         -3.88        39.51 o                         
  -9  -7   6         12.08         -0.80        23.95 o                         
  -8  -7   6          9.63         14.61        21.46 o                         
  -7  -7   6        241.07        240.76        29.83 o                         
  -6  -7   6        219.66        236.40        27.42 o                         
  -5  -7   6         84.63         70.47        17.72 o                         
  -4  -7   6        209.25        235.09        20.03 o                         
  -3  -7   6         82.81         85.29        13.61 o                         
  -2  -7   6        177.25        176.47        17.28 o                         
  -1  -7   6        154.68        137.58        11.68 o                         
   0  -7   6       2791.31       2906.17       100.48 o                         
   1  -7   6         52.64         37.77        18.63 o                         
   2  -7   6          5.66          5.38        10.49 o                         
   3  -7   6        631.83        617.87        31.42 o                         
   4  -7   6        843.72        775.30        85.40 o                         
   5  -7   6          4.45         21.14        15.11 o                         
   6  -7   6         38.18         28.03        17.64 o                         
   7  -7   6         65.50         50.01        20.00 o                         
   8  -7   6          7.07         13.80        36.62 o                         
  -9  -6   6         50.12         47.26        26.14 o                         
  -8  -6   6          0.08        -17.99        17.99 o                         
  -7  -6   6        214.63        211.66        28.17 o                         
  -6  -6   6        781.13        749.86        44.21 o                         
  -5  -6   6         26.03         10.80        12.74 o                         
  -4  -6   6        930.25        904.41        33.48 o                         
  -3  -6   6       3746.19       3534.56        79.60 o                         
  -2  -6   6        172.42        164.50        14.91 o                         
  -1  -6   6        937.39        938.99        26.68 o                         
   0  -6   6       1990.97       1970.63        65.68 o                         
   1  -6   6        203.08        211.78        23.65 o                         
   2  -6   6        784.06        822.20        31.72 o                         
   3  -6   6       1173.61       1224.86        54.63 o                         
   4  -6   6         98.29         89.67        19.04 o                         
   5  -6   6         19.91         16.87        14.61 o                         
   6  -6   6        421.04        435.24        37.17 o                         
   7  -6   6        194.98        159.32        26.72 o                         
   8  -6   6          5.06          4.72        21.91 o                         
   9  -6   6         19.95          1.89        36.50 o                         
  -9  -5   6        115.84         97.94        30.24 o                         
  -8  -5   6          8.23         27.10        28.18 o                         
  -7  -5   6        261.04        314.10        31.75 o                         
  -6  -5   6        763.07        806.50        44.87 o                         
  -5  -5   6        225.48        235.52        34.28 o                         
  -4  -5   6       2938.60       2845.20        66.64 o                         
  -3  -5   6       1537.09       1498.71        45.08 o                         
  -2  -5   6        819.64        744.55        38.96 o                         
  -1  -5   6       1486.05       1498.21        58.19 o                         
   0  -5   6       4343.74       4044.03        87.00 o                         
   1  -5   6         35.14         39.83        14.11 o                         
   2  -5   6         33.84         22.91         9.17 o                         
   3  -5   6       1821.25       1752.89        61.45 o                         
   4  -5   6        590.46        656.37        73.16 o                         
   5  -5   6        156.16        142.29        22.70 o                         
   6  -5   6        387.15        350.65        33.64 o                         
   7  -5   6        252.12        194.64        32.74 o                         
   8  -5   6        264.88        292.84        41.49 o                         
   9  -5   6         25.41         14.44        33.15 o                         
 -10  -4   6        126.72        116.01        41.96 o                         
  -9  -4   6        279.31        295.89        47.16 o                         
  -8  -4   6         39.71         10.63        19.90 o                         
  -7  -4   6        110.35         85.66        22.56 o                         
  -6  -4   6        551.88        552.94        39.73 o                         
  -5  -4   6        279.36        287.57        26.25 o                         
  -4  -4   6        544.91        554.48        19.44 o                         
  -3  -4   6       2950.12       2923.26        63.31 o                         
  -2  -4   6        685.37        651.50        28.02 o                         
  -1  -4   6        415.90        442.77        20.55 o                         
   0  -4   6       7795.05       7356.38       106.39 o                         
   1  -4   6       4528.46       4302.43       112.31 o                         
   2  -4   6          0.42         -4.88         6.91 o                         
   3  -4   6       1268.50       1276.36        39.27 o                         
   4  -4   6        982.09       1016.93        34.81 o                         
   5  -4   6        280.82        335.10        23.32 o                         
   6  -4   6        863.08        952.32        45.08 o                         
   7  -4   6        771.78        809.04        66.08 o                         
   8  -4   6         10.87          2.67        18.45 o                         
   9  -4   6         19.97         59.56        39.59 o                         
 -10  -3   6        174.82        146.73        42.80 o                         
  -9  -3   6         56.30         17.89        28.54 o                         
  -8  -3   6         20.07         32.92        22.32 o                         
  -7  -3   6          6.92        -14.13        14.13 o                         
  -6  -3   6        524.96        553.96        56.93 o                         
  -5  -3   6         63.94         46.78        14.46 o                         
  -4  -3   6        456.90        499.98        29.43 o                         
  -3  -3   6       2170.24       1974.69        40.50 o                         
  -2  -3   6       2212.12       2048.86        62.43 o                         
  -1  -3   6        180.40        150.31        12.66 o                         
   0  -3   6       8111.07       8047.46       154.21 o                         
   1  -3   6       4555.33       4501.36       114.64 o                         
   2  -3   6       1236.20       1247.74        44.12 o                         
   3  -3   6       2592.93       2575.76        53.38 o                         
   4  -3   6       3143.78       3220.13        83.02 o                         
   5  -3   6         23.43         14.26        11.57 o                         
   6  -3   6        549.91        570.44        49.57 o                         
   7  -3   6        181.28        241.22        27.20 o                         
   8  -3   6        100.77         98.24        21.98 o                         
   9  -3   6         77.73         79.22        39.73 o                         
  10  -3   6        104.36        144.60        52.31 o                         
 -10  -2   6          1.30         28.60        48.26 o                         
  -9  -2   6        171.56        211.64        77.55 o                         
  -8  -2   6          4.79          8.47        17.53 o                         
  -7  -2   6          8.44         17.01        15.90 o                         
  -6  -2   6        635.31        734.57        63.34 o                         
  -5  -2   6        455.23        502.50        36.35 o                         
  -4  -2   6        260.78        207.95        27.31 o                         
  -3  -2   6       1303.53       1382.83        38.78 o                         
  -2  -2   6         10.77         60.78        17.04 o                         
  -1  -2   6       1275.83       1293.15        35.69 o                         
   0  -2   6       9328.48       9014.59       154.46 o                         
   1  -2   6       3877.91       3754.94        80.31 o                         
   2  -2   6        174.64        198.26         9.56 o                         
   3  -2   6       1257.09       1172.99        34.98 o                         
   4  -2   6       3809.32       3840.75        99.66 o                         
   5  -2   6         90.27         97.67        16.24 o                         
   6  -2   6        395.42        456.61        57.72 o                         
   7  -2   6       1091.93       1231.26        53.08 o                         
   8  -2   6        107.87        135.97        24.20 o                         
   9  -2   6         51.55         74.00        35.47 o                         
  10  -2   6        224.86        347.59        49.68 o                         
 -10  -1   6         15.86          3.06        46.00 o                         
  -9  -1   6        115.60         94.87        48.66 o                         
  -8  -1   6          9.57         19.87        19.76 o                         
  -7  -1   6         90.65         99.07        31.21 o                         
  -6  -1   6        909.81        967.55        50.02 o                         
  -5  -1   6         12.04          1.03         9.97 o                         
  -4  -1   6        624.20        633.73        40.56 o                         
  -3  -1   6       1491.08       1354.67        47.45 o                         
  -2  -1   6         19.54         16.04         6.77 o                         
  -1  -1   6          6.67          9.97         5.15 o                         
   0  -1   6        732.39        688.50        29.74 o                         
   1  -1   6       3793.82       3592.04        75.40 o                         
   2  -1   6       1992.10       1898.07        42.36 o                         
   3  -1   6        102.31         91.64        12.27 o                         
   4  -1   6       1582.14       1580.01        51.38 o                         
   5  -1   6       1874.17       1904.02        62.09 o                         
   6  -1   6        294.73        331.19        28.95 o                         
   7  -1   6        546.26        583.28        47.26 o                         
   8  -1   6        217.27        194.67        31.30 o                         
   9  -1   6          2.19        -16.94        19.36 o                         
  10  -1   6        156.50        181.72        50.87 o                         
 -10   0   6          0.34        -18.24        37.67 o                         
  -9   0   6        168.79        202.10        61.10 o                         
  -8   0   6         22.13          9.22        31.71 o                         
  -7   0   6          0.44         -4.94        17.65 o                         
  -6   0   6        414.64        436.77        58.87 o                         
  -5   0   6        109.89         82.75        25.38 o                         
  -4   0   6        345.29        308.28        24.18 o                         
  -3   0   6         21.38         18.20         8.57 o                         
  -2   0   6       3677.34       3464.33        71.67 o                         
  -1   0   6        340.57        423.38        16.77 o                         
   0   0   6       1306.97       1308.42        30.94 o                         
   1   0   6        512.16        448.56        22.54 o                         
   2   0   6        626.25        611.44        18.34 o                         
   3   0   6        446.34        406.78        23.88 o                         
   4   0   6       4031.04       3992.87       103.28 o                         
   5   0   6        677.81        722.10        47.80 o                         
   6   0   6         43.75         10.69        12.10 o                         
   7   0   6        524.66        537.82        38.75 o                         
   8   0   6        196.36        252.17        71.59 o                         
   9   0   6          3.09          2.75        20.93 o                         
  10   0   6         92.45        126.18        34.27 o                         
 -10   1   6         13.75         20.50        42.14 o                         
  -9   1   6         49.03         55.44        29.95 o                         
  -8   1   6          0.27         13.74        32.16 o                         
  -7   1   6        116.25        173.26        28.79 o                         
  -6   1   6        182.24        159.98        35.20 o                         
  -5   1   6        274.16        251.97        22.77 o                         
  -4   1   6        130.81        146.64        22.68 o                         
  -3   1   6       1374.61       1578.23        39.09 o                         
  -2   1   6         14.07         -0.81         5.21 o                         
  -1   1   6        442.25        459.65        23.02 o                         
   0   1   6       8138.82       8589.23       176.31 o                         
   1   1   6       1464.26       1314.00        27.44 o                         
   2   1   6         44.02         31.13         7.80 o                         
   3   1   6        113.76         94.13        16.36 o                         
   4   1   6        625.03        575.35        32.59 o                         
   5   1   6        374.80        381.85        29.27 o                         
   6   1   6        147.39        178.74        39.75 o                         
   7   1   6         27.72         30.69        14.97 o                         
   8   1   6        138.34        154.15        63.44 o                         
   9   1   6         57.94         52.39        24.08 o                         
  10   1   6          9.59         -2.71        21.52 o                         
 -10   2   6         76.59        119.82        52.88 o                         
  -9   2   6          5.07         -6.63        24.09 o                         
  -8   2   6          1.28        -16.09        20.98 o                         
  -7   2   6        641.45        510.33        71.67 o                         
  -6   2   6        166.19        137.29        35.53 o                         
  -5   2   6          9.06          3.98         5.96 o                         
  -4   2   6        659.28        661.77        19.86 o                         
  -3   2   6          0.44         -2.68         7.33 o                         
  -2   2   6        181.61        194.28         9.56 o                         
  -1   2   6       1960.25       1710.73        39.20 o                         
   0   2   6        959.61       1183.09        42.63 o                         
   1   2   6       1712.85       1838.84        39.53 o                         
   2   2   6       2570.91       2952.84        94.12 o                         
   3   2   6        139.60        109.14        10.78 o                         
   4   2   6        296.42        384.49        26.63 o                         
   5   2   6          4.03         -4.14         7.22 o                         
   6   2   6         16.75         -1.82        10.79 o                         
   7   2   6         99.78         66.51        18.30 o                         
   8   2   6        111.45        108.85        27.20 o                         
   9   2   6         27.02          5.90        37.81 o                         
  10   2   6          8.45         14.32        23.47 o                         
 -10   3   6        105.15        107.67        52.85 o                         
  -9   3   6         23.40         37.74        34.86 o                         
  -8   3   6         25.04         14.10        25.88 o                         
  -7   3   6        523.26        583.64        76.01 o                         
  -6   3   6          2.55         -8.21        12.41 o                         
  -5   3   6        396.50        377.23        24.44 o                         
  -4   3   6       1599.14       1553.44        42.58 o                         
  -3   3   6        798.62        712.21        32.65 o                         
  -2   3   6          0.31         11.39         6.38 o                         
  -1   3   6        949.80        933.83        27.69 o                         
   0   3   6        906.88        821.44        23.20 o                         
   1   3   6        588.55        558.87        17.23 o                         
   2   3   6        418.60        398.97        33.91 o                         
   3   3   6       1773.22       1686.10        43.36 o                         
   4   3   6          7.54         -6.22         6.22 o                         
   5   3   6        131.93        128.06        19.56 o                         
   6   3   6         25.22         13.62        12.58 o                         
   7   3   6        106.78         99.02        35.88 o                         
   8   3   6         21.28          2.05        20.15 o                         
   9   3   6         18.69          3.68        20.07 o                         
  10   3   6          5.69          6.78        19.70 o                         
  -9   4   6         83.93         73.22        31.99 o                         
  -8   4   6         72.48         61.32        28.32 o                         
  -7   4   6        539.79        682.24        67.32 o                         
  -6   4   6       1203.03       1359.13        59.33 o                         
  -5   4   6         12.11         -4.78         7.62 o                         
  -4   4   6        628.34        668.86        32.52 o                         
  -3   4   6       3492.15       3494.16        70.61 o                         
  -2   4   6        641.83        603.52        20.81 o                         
  -1   4   6       6496.70       6534.56       163.86 o                         
   0   4   6       1916.78       1923.76        34.75 o                         
   1   4   6          3.79          6.55         5.26 o                         
   2   4   6       4002.47       4021.74        76.75 o                         
   3   4   6      12566.29      12381.72       239.73 o                         
   4   4   6        328.46        380.04        36.91 o                         
   5   4   6        100.43        101.25        11.26 o                         
   6   4   6        785.38        731.14        52.13 o                         
   7   4   6        511.68        509.09        67.69 o                         
   8   4   6         24.35        -19.98        19.98 o                         
   9   4   6        125.21        131.04        32.13 o                         
  10   4   6          4.52         -3.43        16.28 o                         
  -9   5   6        136.80        202.00        63.22 o                         
  -8   5   6         37.15         40.81        26.36 o                         
  -7   5   6        423.97        368.93        44.72 o                         
  -6   5   6        627.96        685.52        35.62 o                         
  -5   5   6         73.20         77.07        16.85 o                         
  -4   5   6       2408.57       2595.56        76.02 o                         
  -3   5   6       3083.00       3407.58        68.65 o                         
  -2   5   6        356.02        395.38        16.32 o                         
  -1   5   6       5477.58       5323.58        86.84 o                         
   0   5   6      10720.27      10036.85       144.30 o                         
   1   5   6       1539.82       1519.99        33.24 o                         
   2   5   6        557.98        654.65        22.40 o                         
   3   5   6       5153.15       4973.50       108.33 o                         
   4   5   6       1376.79       1322.58        50.13 o                         
   5   5   6        337.56        357.19        34.70 o                         
   6   5   6       1379.36       1532.58        89.35 o                         
   7   5   6         40.69         56.27        19.75 o                         
   8   5   6        220.24        190.99        30.37 o                         
   9   5   6         18.65         24.50        20.64 o                         
  10   5   6          6.52        -10.02        20.54 o                         
  -9   6   6        125.80        158.02        46.02 o                         
  -8   6   6         11.31          9.30        28.10 o                         
  -7   6   6        431.30        389.81        38.05 o                         
  -6   6   6        626.26        696.91        39.84 o                         
  -5   6   6        981.25        997.26        40.60 o                         
  -4   6   6       1838.12       1909.97        52.30 o                         
  -3   6   6       3921.51       3832.76        84.48 o                         
  -2   6   6        484.49        513.40        16.85 o                         
  -1   6   6       1330.24       1419.28        24.64 o                         
   0   6   6       2268.59       2238.15        43.05 o                         
   1   6   6       3465.18       3222.59        59.03 o                         
   2   6   6        903.61        798.57        26.06 o                         
   3   6   6       6987.77       7127.92       132.82 o                         
   4   6   6       1017.86       1064.63        31.26 o                         
   5   6   6         33.52         19.61        15.16 o                         
   6   6   6        749.35        682.34        45.15 o                         
   7   6   6       1508.89       1550.76        66.75 o                         
   8   6   6          5.58        -13.50        17.58 o                         
   9   6   6        142.23        153.53        37.08 o                         
  10   6   6        123.63         97.76        30.95 o                         
  -9   7   6         31.91         50.79        38.18 o                         
  -8   7   6         81.36         85.26        40.38 o                         
  -7   7   6        308.78        376.78        52.12 o                         
  -6   7   6        992.28       1060.04       103.64 o                         
  -5   7   6       1164.20       1106.78        77.77 o                         
  -4   7   6        395.99        418.31        26.35 o                         
  -3   7   6       1479.13       1524.45        32.70 o                         
  -2   7   6        299.66        301.73        20.43 o                         
  -1   7   6       1728.80       1668.42        32.86 o                         
   0   7   6       3018.60       3085.57        54.69 o                         
   1   7   6       1030.45       1064.70        26.73 o                         
   2   7   6         76.61         88.51         9.20 o                         
   3   7   6       1942.28       1864.98        59.65 o                         
   4   7   6       2071.21       2203.05        59.25 o                         
   5   7   6        413.86        360.24        34.15 o                         
   6   7   6        497.89        490.99        41.55 o                         
   7   7   6       1139.36       1233.46        63.59 o                         
   8   7   6          1.09          2.37        24.35 o                         
   9   7   6        393.16        426.74        44.77 o                         
  10   7   6         73.01         65.18        27.67 o                         
  -8   8   6         24.51         12.60        33.67 o                         
  -7   8   6         19.94         10.72        26.37 o                         
  -6   8   6        533.16        655.29        60.28 o                         
  -5   8   6        449.24        566.45        44.46 o                         
  -4   8   6        385.39        407.59        53.10 o                         
  -3   8   6       1007.34       1008.09       119.60 o                         
  -2   8   6        290.32        314.54        26.64 o                         
  -1   8   6        336.06        340.74        25.64 o                         
   0   8   6       3944.05       3866.50        58.94 o                         
   1   8   6       1337.63       1288.26        32.52 o                         
   2   8   6         17.11         18.84         7.89 o                         
   3   8   6       1260.61       1190.77        48.98 o                         
   4   8   6       2737.44       2649.69        88.79 o                         
   5   8   6         28.89          2.64        26.66 o                         
   6   8   6        142.87        132.35        25.49 o                         
   7   8   6        861.05        946.13        60.67 o                         
   8   8   6         61.16         75.02        24.12 o                         
   9   8   6          8.70         15.79        19.71 o                         
  10   8   6        113.87         64.51        27.16 o                         
  -8   9   6          3.16         -6.29        39.45 o                         
  -7   9   6         23.19         23.07        28.33 o                         
  -6   9   6        163.11        201.04        41.76 o                         
  -5   9   6         33.30         31.44        19.54 o                         
  -4   9   6        184.56        159.86        27.41 o                         
  -3   9   6       1921.33       1971.89        74.52 o                         
  -2   9   6        262.49        312.44        37.75 o                         
  -1   9   6        287.48        344.49        22.16 o                         
   0   9   6       1409.37       1362.70        40.42 o                         
   1   9   6       2994.58       2882.66        53.24 o                         
   2   9   6        484.29        454.14        21.51 o                         
   3   9   6        310.84        317.98        24.96 o                         
   4   9   6         23.16         15.25        15.97 o                         
   5   9   6        282.93        266.98        35.52 o                         
   6   9   6         77.12         55.63        21.50 o                         
   7   9   6        655.74        644.80        62.25 o                         
   8   9   6          6.04         -9.27        15.48 o                         
   9   9   6          0.21          6.11        20.17 o                         
  -7  10   6          7.72        -14.39        36.98 o                         
  -6  10   6         64.23        123.20        42.03 o                         
  -5  10   6        247.55        242.69        33.14 o                         
  -4  10   6        140.35        143.14        26.19 o                         
  -3  10   6          3.28         -1.96        12.09 o                         
  -2  10   6        257.14        247.31        23.56 o                         
  -1  10   6        823.47        822.32        42.37 o                         
   0  10   6       3085.57       2978.19        95.46 o                         
   1  10   6        988.96        998.57        26.39 o                         
   2  10   6       1165.44       1245.25        33.30 o                         
   3  10   6         40.97         42.24        12.80 o                         
   4  10   6       1109.08       1123.15        53.47 o                         
   5  10   6        408.01        364.61        32.15 o                         
   6  10   6         13.06        -13.08        13.08 o                         
   7  10   6        168.78        179.32        31.54 o                         
   8  10   6         34.68         -2.18        22.76 o                         
   9  10   6          6.23         29.94        22.33 o                         
  -7  11   6          0.04        -20.47        28.42 o                         
  -6  11   6         33.56         41.37        24.07 o                         
  -5  11   6         26.24         36.95        22.47 o                         
  -4  11   6         12.00          7.49        28.76 o                         
  -3  11   6        307.62        300.90        27.43 o                         
  -2  11   6         65.77         38.47        15.19 o                         
  -1  11   6         53.95         41.47        14.81 o                         
   0  11   6         10.44          4.86        11.65 o                         
   1  11   6        892.53        955.82        37.74 o                         
   2  11   6        182.02        180.82        18.94 o                         
   3  11   6        164.03        134.27        32.12 o                         
   4  11   6        377.04        331.21        31.28 o                         
   5  11   6        154.32        118.19        22.56 o                         
   6  11   6          1.71         -2.30        15.92 o                         
   7  11   6        209.86        178.53        28.88 o                         
   8  11   6          7.32          6.60        19.61 o                         
   9  11   6          6.30         -4.49        20.64 o                         
  -6  12   6          8.77         15.67        24.56 o                         
  -5  12   6         15.62          9.24        21.52 o                         
  -4  12   6         70.04         47.47        22.52 o                         
  -3  12   6          0.70         -2.50        14.46 o                         
  -2  12   6         12.67         -5.37        13.17 o                         
  -1  12   6        256.34        320.72        29.18 o                         
   0  12   6          7.88          6.12        11.92 o                         
   1  12   6        977.50        904.65        38.15 o                         
   2  12   6          8.79          5.37        12.42 o                         
   3  12   6          1.73          0.16        19.64 o                         
   4  12   6        493.06        481.62        37.51 o                         
   5  12   6          0.67          4.39        16.19 o                         
   6  12   6         28.78         81.21        23.03 o                         
   7  12   6         41.23          2.11        18.36 o                         
   8  12   6         73.94         27.11        24.20 o                         
  -6  13   6          0.31        -37.97        39.11 o                         
  -5  13   6          0.29          5.62        22.35 o                         
  -4  13   6         57.36         37.30        18.99 o                         
  -3  13   6         57.91         69.28        19.77 o                         
  -2  13   6         73.33         39.79        17.37 o                         
  -1  13   6         84.64         68.10        18.67 o                         
   0  13   6          0.87         -5.19        12.80 o                         
   1  13   6         56.17         39.90        15.43 o                         
   2  13   6         86.24         88.25        20.56 o                         
   3  13   6        192.12        273.62        36.81 o                         
   4  13   6         14.74         12.10        21.45 o                         
   5  13   6          7.04         -7.68        20.10 o                         
   6  13   6         15.65         25.65        20.04 o                         
   7  13   6         45.71         43.91        22.62 o                         
  -5  14   6         11.17        -15.93        29.13 o                         
  -4  14   6         93.43         65.59        24.23 o                         
  -3  14   6          6.17         13.90        17.03 o                         
  -2  14   6          1.55          8.47        17.35 o                         
  -1  14   6        143.95        129.47        23.70 o                         
   0  14   6        353.47        355.59        28.84 o                         
   1  14   6          1.77          8.18        16.92 o                         
   2  14   6        140.35        162.46        26.10 o                         
   3  14   6        339.11        404.34        44.47 o                         
   4  14   6         65.39         71.00        30.33 o                         
   5  14   6        104.02         76.57        28.88 o                         
   6  14   6        259.03        295.07        41.64 o                         
   7  14   6          0.11         23.61        27.42 o                         
  -3  15   6        113.25        127.03        36.64 o                         
  -2  15   6         71.70         64.98        21.19 o                         
  -1  15   6         23.96          7.90        30.36 o                         
   0  15   6        288.03        230.59        32.86 o                         
   1  15   6        366.64        361.20        50.72 o                         
   2  15   6        157.02        141.72        34.86 o                         
   3  15   6        172.53        114.98        31.12 o                         
   4  15   6          0.61        -21.06        21.06 o                         
   5  15   6          0.87         -8.52        24.08 o                         
   6  15   6        159.57        241.20        53.16 o                         
  -2  16   6         17.69         36.54        33.91 o                         
  -1  16   6        129.33        145.77        31.50 o                         
   0  16   6        387.34        488.98        60.43 o                         
   1  16   6          0.03          1.19        19.47 o                         
   2  16   6          0.30        -16.08        22.70 o                         
   3  16   6        222.90        297.57        45.53 o                         
   4  16   6         75.98         72.60        29.65 o                         
  -2 -14   7        267.21        257.91        64.83 o                         
  -1 -14   7         18.72         16.18        41.30 o                         
   0 -14   7          0.60        -25.50        37.55 o                         
   1 -14   7         27.77        -36.33        36.33 o                         
  -4 -13   7          0.40         22.97        53.46 o                         
  -3 -13   7          9.22         20.46        22.63 o                         
  -2 -13   7         54.37         32.66        21.77 o                         
  -1 -13   7         62.51         37.43        22.66 o                         
   0 -13   7         93.91         64.09        41.30 o                         
   1 -13   7          7.03         31.19        43.14 o                         
   2 -13   7          5.76        -33.57        33.57 o                         
   3 -13   7         18.65         -9.67        39.83 o                         
  -6 -12   7          0.59        -13.55        27.18 o                         
  -5 -12   7         20.10         33.65        24.30 o                         
  -4 -12   7         22.46         37.17        39.18 o                         
  -3 -12   7        155.14        119.78        27.01 o                         
  -2 -12   7          6.17         10.40        19.54 o                         
  -1 -12   7         24.32         47.59        21.73 o                         
   0 -12   7         93.12         93.32        24.11 o                         
   1 -12   7         19.83         38.19        37.94 o                         
   2 -12   7         79.86         37.00        39.36 o                         
   3 -12   7          3.86         -0.80        36.38 o                         
   4 -12   7          2.95         53.90        45.67 o                         
  -6 -11   7        114.50        107.50        30.22 o                         
  -5 -11   7          1.54         14.36        21.25 o                         
  -4 -11   7         32.02        -10.50        36.60 o                         
  -3 -11   7         87.00         75.52        22.73 o                         
  -2 -11   7          2.72         11.33        18.15 o                         
  -1 -11   7        120.01        124.54        41.42 o                         
   0 -11   7        109.13        151.21        31.42 o                         
   1 -11   7          2.43         -4.03        16.40 o                         
   2 -11   7         35.61         68.51        21.67 o                         
   3 -11   7         78.08        127.15        46.57 o                         
   4 -11   7         21.38         29.66        26.05 o                         
   5 -11   7         41.84         30.69        39.21 o                         
  -7 -10   7         43.21         29.70        21.74 o                         
  -6 -10   7         44.48          5.18        18.21 o                         
  -5 -10   7         75.85         73.33        28.23 o                         
  -4 -10   7         21.83         24.54        20.94 o                         
  -3 -10   7        411.21        378.85        36.94 o                         
  -2 -10   7          2.26         14.14        17.18 o                         
  -1 -10   7        123.14        143.16        25.67 o                         
   0 -10   7        130.91        106.33        23.43 o                         
   1 -10   7        143.32        148.49        25.50 o                         
   2 -10   7         80.55         72.68        20.78 o                         
   3 -10   7        213.76        216.16        56.34 o                         
   4 -10   7         98.03         54.00        21.21 o                         
   5 -10   7          1.24         37.08        39.01 o                         
   6 -10   7         66.41         79.89        48.90 o                         
  -8  -9   7          6.12          1.58        26.69 o                         
  -7  -9   7          0.39          0.49        18.60 o                         
  -6  -9   7        287.64        345.59        38.61 o                         
  -5  -9   7          6.86         16.07        15.69 o                         
  -4  -9   7          8.24         20.46        12.52 o                         
  -3  -9   7        266.87        250.26        31.17 o                         
  -2  -9   7        310.11        325.70        33.29 o                         
  -1  -9   7        147.65        162.80        25.07 o                         
   0  -9   7          9.87          3.56        14.97 o                         
   1  -9   7        434.18        466.32        38.51 o                         
   2  -9   7         17.11         28.58        16.68 o                         
   3  -9   7        409.17        430.72        38.48 o                         
   4  -9   7        271.22        350.02        51.73 o                         
   5  -9   7          0.05         -4.25        15.60 o                         
   6  -9   7          0.06         -3.78        35.68 o                         
   7  -9   7        108.94         48.70        45.90 o                         
  -8  -8   7          7.52          8.37        23.00 o                         
  -7  -8   7         28.13         11.74        18.19 o                         
  -6  -8   7        544.52        534.76        40.71 o                         
  -5  -8   7        168.34        235.31        26.70 o                         
  -4  -8   7         61.32         78.72        15.21 o                         
  -3  -8   7        543.32        577.67        40.58 o                         
  -2  -8   7        390.96        408.62        36.53 o                         
  -1  -8   7         21.76         -0.51        13.97 o                         
   0  -8   7       1594.10       1556.66        61.92 o                         
   1  -8   7        931.80        970.84        49.96 o                         
   2  -8   7         40.45         41.34        16.46 o                         
   3  -8   7          1.43          7.77        11.83 o                         
   4  -8   7        389.32        444.49        38.81 o                         
   5  -8   7         26.51          3.61        16.14 o                         
   6  -8   7         45.26         36.79        19.32 o                         
   7  -8   7        264.43        274.58        35.67 o                         
  -9  -7   7        125.61        115.78        32.20 o                         
  -8  -7   7         19.36         12.76        21.34 o                         
  -7  -7   7         95.04         95.68        28.48 o                         
  -6  -7   7        598.22        590.27        41.02 o                         
  -5  -7   7        606.47        533.62        43.76 o                         
  -4  -7   7        310.57        339.14        23.46 o                         
  -3  -7   7       1587.13       1638.74        46.69 o                         
  -2  -7   7       1650.49       1594.48        55.04 o                         
  -1  -7   7       1043.21       1004.66        89.85 o                         
   0  -7   7        138.73        143.48        21.36 o                         
   1  -7   7        514.41        542.38        48.04 o                         
   2  -7   7        108.31        111.97        20.92 o                         
   3  -7   7        169.34        205.38        19.86 o                         
   4  -7   7       1843.68       1887.62        70.80 o                         
   5  -7   7         79.91         59.62        21.02 o                         
   6  -7   7          0.10        -12.70        14.46 o                         
   7  -7   7        239.67        299.75        36.17 o                         
   8  -7   7         65.84         45.57        27.22 o                         
  -9  -6   7        132.39         88.30        30.44 o                         
  -8  -6   7         49.85         33.99        23.22 o                         
  -7  -6   7          1.00         19.36        17.67 o                         
  -6  -6   7        518.25        499.91        37.39 o                         
  -5  -6   7        409.85        475.92        36.11 o                         
  -4  -6   7         19.12         11.34        10.20 o                         
  -3  -6   7       2283.22       2267.98        68.05 o                         
  -2  -6   7       1956.82       1996.11        55.41 o                         
  -1  -6   7         32.06         40.71        10.28 o                         
   0  -6   7        626.30        646.91        45.14 o                         
   1  -6   7       1890.35       1774.57        63.70 o                         
   2  -6   7        326.79        324.79        30.00 o                         
   3  -6   7       1046.28       1042.06        36.66 o                         
   4  -6   7        530.85        526.48        38.86 o                         
   5  -6   7        401.15        420.93        59.53 o                         
   6  -6   7         10.73         18.45        16.25 o                         
   7  -6   7        147.37        119.56        37.37 o                         
   8  -6   7         94.32        116.87        32.14 o                         
  -9  -5   7         79.85         81.85        36.01 o                         
  -8  -5   7         74.38         57.48        24.68 o                         
  -7  -5   7         12.33          9.24        15.70 o                         
  -6  -5   7         62.74         72.77        18.85 o                         
  -5  -5   7        701.85        673.63        38.47 o                         
  -4  -5   7        210.35        204.83        16.54 o                         
  -3  -5   7        364.63        387.43        22.42 o                         
  -2  -5   7       2184.52       2048.00        72.68 o                         
  -1  -5   7          0.43          3.14         7.04 o                         
   0  -5   7        918.68        887.81        41.30 o                         
   1  -5   7       3221.37       3092.32        90.85 o                         
   2  -5   7        340.86        354.55        30.04 o                         
   3  -5   7        684.50        693.29        45.00 o                         
   4  -5   7        564.12        543.58        38.38 o                         
   5  -5   7        507.98        480.50        46.41 o                         
   6  -5   7         57.42         70.73        31.22 o                         
   7  -5   7        362.25        317.52        40.94 o                         
   8  -5   7        258.73        341.99        46.37 o                         
   9  -5   7          2.76          4.35        36.13 o                         
  -9  -4   7        102.75         89.83        35.42 o                         
  -8  -4   7         32.24         23.90        20.95 o                         
  -7  -4   7          3.54          0.40        14.93 o                         
  -6  -4   7        132.04        131.41        21.85 o                         
  -5  -4   7        704.48        729.55        62.14 o                         
  -4  -4   7        515.79        519.77        31.66 o                         
  -3  -4   7         47.20         39.83         9.86 o                         
  -2  -4   7       4653.34       4470.19       121.74 o                         
  -1  -4   7        412.02        379.56        20.18 o                         
   0  -4   7          4.92          7.14         4.07 o                         
   1  -4   7       2564.94       2531.84        76.89 o                         
   2  -4   7        196.50        284.80        26.96 o                         
   3  -4   7        284.37        296.00        13.97 o                         
   4  -4   7       1627.19       1567.32        59.78 o                         
   5  -4   7        722.20        766.98        60.10 o                         
   6  -4   7         79.42         85.96        18.13 o                         
   7  -4   7        147.77        124.95        54.52 o                         
   8  -4   7        147.97        119.33        30.98 o                         
   9  -4   7          2.61         -0.65        32.68 o                         
 -10  -3   7         19.93         37.12        53.45 o                         
  -9  -3   7         81.90         91.64        35.06 o                         
  -8  -3   7        145.77        139.61        27.93 o                         
  -7  -3   7          1.03         -1.90        14.26 o                         
  -6  -3   7         22.94         27.92        15.01 o                         
  -5  -3   7        748.65        755.08        37.80 o                         
  -4  -3   7         67.15         85.22        15.39 o                         
  -3  -3   7          8.03          7.86         8.93 o                         
  -2  -3   7       1625.55       1471.84        50.42 o                         
  -1  -3   7        958.67        993.78        35.32 o                         
   0  -3   7        175.10        195.03        10.15 o                         
   1  -3   7       4442.30       4041.28       107.62 o                         
   2  -3   7        367.47        352.99        16.00 o                         
   3  -3   7          0.24          1.26         3.86 o                         
   4  -3   7       1183.21       1240.62        65.79 o                         
   5  -3   7        258.56        282.90        35.48 o                         
   6  -3   7          6.09         -4.84        11.62 o                         
   7  -3   7        197.39        183.78        24.93 o                         
   8  -3   7        120.35        108.77        29.31 o                         
   9  -3   7         82.87         55.54        40.38 o                         
 -10  -2   7          3.16        -21.05        40.70 o                         
  -9  -2   7          0.22         45.15        45.08 o                         
  -8  -2   7        177.21         93.21        49.67 o                         
  -7  -2   7         41.37         47.94        17.27 o                         
  -6  -2   7         56.88         65.38        16.94 o                         
  -5  -2   7        311.69        302.26        25.40 o                         
  -4  -2   7         18.82         21.56        13.63 o                         
  -3  -2   7        373.19        373.95        19.76 o                         
  -2  -2   7       1582.73       1600.86       127.79 o                         
  -1  -2   7        399.58        360.37        22.92 o                         
   0  -2   7       4412.43       4516.80        82.98 o                         
   1  -2   7       2636.69       2729.66        72.47 o                         
   2  -2   7       1688.20       1619.76        54.41 o                         
   3  -2   7          1.63         -2.58         5.87 o                         
   4  -2   7        671.26        738.28        73.96 o                         
   5  -2   7          2.12         -6.58         9.36 o                         
   6  -2   7         90.35         69.31        19.57 o                         
   7  -2   7        538.50        580.17        52.80 o                         
   8  -2   7        279.34        330.88        34.15 o                         
   9  -2   7          9.61         -2.56        29.94 o                         
  10  -2   7          0.01        -31.38        31.38 o                         
 -10  -1   7         82.49         20.80        41.90 o                         
  -9  -1   7          0.77         51.04        44.70 o                         
  -8  -1   7         38.20         34.44        39.88 o                         
  -7  -1   7          1.15          6.36        19.31 o                         
  -6  -1   7         72.78         77.19        20.13 o                         
  -5  -1   7       1037.58       1165.02        49.18 o                         
  -4  -1   7         59.71         58.72        14.78 o                         
  -3  -1   7        777.35        727.33        50.88 o                         
  -2  -1   7         20.05         38.74        18.59 o                         
  -1  -1   7         75.11        106.55        14.97 o                         
   0  -1   7         14.75         14.20         7.29 o                         
   1  -1   7        212.62        221.64        17.24 o                         
   2  -1   7       2590.12       2837.06        56.08 o                         
   3  -1   7        209.67        209.23        12.81 o                         
   4  -1   7        114.27        104.16        25.75 o                         
   5  -1   7       1353.04       1414.19        51.72 o                         
   6  -1   7          3.42          5.15        12.64 o                         
   7  -1   7          2.29         -5.62        13.26 o                         
   8  -1   7        139.73        141.82        24.49 o                         
   9  -1   7          4.68         -9.64        20.26 o                         
  10  -1   7          0.68        -13.17        25.83 o                         
 -10   0   7         36.61         82.23        54.49 o                         
  -9   0   7         26.88         -5.84        37.50 o                         
  -8   0   7          0.04          7.01        33.25 o                         
  -7   0   7         69.67         65.58        23.19 o                         
  -6   0   7        545.16        614.77        59.48 o                         
  -5   0   7        724.85        718.45        38.42 o                         
  -4   0   7        570.14        583.85        32.07 o                         
  -3   0   7       2596.48       2773.56        58.61 o                         
  -2   0   7          2.02         11.76         5.96 o                         
  -1   0   7       1680.69       1863.01        61.20 o                         
   0   0   7       1878.80       1770.22        45.21 o                         
   1   0   7        251.26        299.54        13.33 o                         
   2   0   7        756.49        756.80        33.83 o                         
   3   0   7         29.63         17.57         8.99 o                         
   4   0   7        315.31        312.52        42.14 o                         
   5   0   7       1152.85       1167.94        57.32 o                         
   6   0   7        495.72        429.94        68.79 o                         
   7   0   7          4.47         -2.76        12.62 o                         
   8   0   7         19.65         20.29        16.84 o                         
   9   0   7         23.87         21.56        22.44 o                         
  10   0   7        103.32         79.99        42.48 o                         
 -10   1   7         44.07          8.27        46.54 o                         
  -9   1   7        100.52         93.26        34.56 o                         
  -8   1   7         63.46         76.54        41.47 o                         
  -7   1   7        345.52        560.01        79.57 o                         
  -6   1   7       1303.37       1329.91        52.62 o                         
  -5   1   7        263.56        332.80        26.20 o                         
  -4   1   7        189.11        161.35        16.95 o                         
  -3   1   7        199.22        176.39        28.23 o                         
  -2   1   7        184.63        212.54        16.01 o                         
  -1   1   7        546.03        594.84        28.71 o                         
   0   1   7       6795.92       6633.71       132.18 o                         
   1   1   7       2114.16       2004.99        48.02 o                         
   2   1   7          4.10         -2.01         6.66 o                         
   3   1   7        177.60        225.61        15.14 o                         
   4   1   7       1198.50       1286.81        53.96 o                         
   5   1   7          0.01          3.63        10.26 o                         
   6   1   7        303.67        326.09        33.11 o                         
   7   1   7        421.72        416.76        35.80 o                         
   8   1   7         40.79          7.68        14.85 o                         
   9   1   7         31.16         41.53        24.56 o                         
  10   1   7         88.92         51.97        28.03 o                         
 -10   2   7         23.94        114.93        54.74 o                         
  -9   2   7        139.53        138.31        36.73 o                         
  -8   2   7        204.87        194.97        53.13 o                         
  -7   2   7        407.18        506.08        73.90 o                         
  -6   2   7       1554.40       1555.40       107.05 o                         
  -5   2   7          1.17         -2.84         6.97 o                         
  -4   2   7         18.47         39.40        15.31 o                         
  -3   2   7       4731.28       4509.83        98.74 o                         
  -2   2   7       3345.94       3445.19        67.18 o                         
  -1   2   7         19.23         30.05         8.36 o                         
   0   2   7       6380.62       6402.86       128.01 o                         
   1   2   7        778.59        753.67        25.08 o                         
   2   2   7       5238.76       5182.20       125.15 o                         
   3   2   7       4621.40       4636.26       113.41 o                         
   4   2   7       2752.64       2707.14        63.61 o                         
   5   2   7        335.54        309.17        26.93 o                         
   6   2   7          3.92        -10.04        10.04 o                         
   7   2   7        339.58        320.72        31.76 o                         
   8   2   7         42.03         46.14        25.53 o                         
   9   2   7          3.78        -15.17        19.29 o                         
  10   2   7         99.32         82.32        30.52 o                         
  -9   3   7        132.10         94.87        34.18 o                         
  -8   3   7         40.73         36.18        26.13 o                         
  -7   3   7        342.23        294.51        57.15 o                         
  -6   3   7        947.08        916.87        84.24 o                         
  -5   3   7        733.59        763.30        25.18 o                         
  -4   3   7        520.04        516.94        25.84 o                         
  -3   3   7       4452.55       4621.64       145.28 o                         
  -2   3   7       7314.92       7202.61       167.70 o                         
  -1   3   7        482.43        471.15        24.11 o                         
   0   3   7       5988.46       5803.99        96.56 o                         
   1   3   7       4908.15       4813.77        90.01 o                         
   2   3   7       5175.07       5547.53       111.61 o                         
   3   3   7        810.86        686.97        76.54 o                         
   4   3   7       4587.34       4327.25       112.82 o                         
   5   3   7        889.99        948.09        32.47 o                         
   6   3   7        127.13        117.79        32.43 o                         
   7   3   7        573.52        675.18        52.51 o                         
   8   3   7        228.48        194.60        34.60 o                         
   9   3   7          3.64          4.58        22.02 o                         
  10   3   7        122.87        112.10        32.81 o                         
  -9   4   7        114.07         99.65        35.22 o                         
  -8   4   7         74.18         56.00        47.41 o                         
  -7   4   7        109.62         67.27        35.04 o                         
  -6   4   7       1638.77       1617.92       105.49 o                         
  -5   4   7        527.61        572.98        39.04 o                         
  -4   4   7       1252.57       1270.17        40.65 o                         
  -3   4   7       5318.66       5157.92       111.11 o                         
  -2   4   7       5908.25       5839.39       113.96 o                         
  -1   4   7        619.99        587.74        20.83 o                         
   0   4   7       2172.14       2051.28        41.27 o                         
   1   4   7       3718.86       3371.64        67.31 o                         
   2   4   7          2.81         -1.83         5.87 o                         
   3   4   7       3288.18       3259.67        77.86 o                         
   4   4   7       4768.73       4715.33       121.42 o                         
   5   4   7        737.91        747.61        45.07 o                         
   6   4   7        955.00       1006.89        49.15 o                         
   7   4   7       1154.60       1245.46       112.43 o                         
   8   4   7        317.40        344.30        92.80 o                         
   9   4   7          0.88          1.23        20.40 o                         
  10   4   7        114.83        112.80        23.51 o                         
  -9   5   7        148.42        173.25        44.68 o                         
  -8   5   7         72.21         72.99        25.82 o                         
  -7   5   7        187.48        176.16        33.72 o                         
  -6   5   7        932.72       1057.43        64.96 o                         
  -5   5   7        314.53        337.42        56.69 o                         
  -4   5   7       1121.08       1225.55        46.77 o                         
  -3   5   7       2342.39       2284.36        51.84 o                         
  -2   5   7       7715.51       7543.39       135.08 o                         
  -1   5   7         55.15         82.52         7.84 o                         
   0   5   7        613.32        561.28        16.57 o                         
   1   5   7       1364.87       1248.16        30.82 o                         
   2   5   7        672.97        664.90        27.93 o                         
   3   5   7       3798.89       3904.82        90.26 o                         
   4   5   7       3963.04       3591.60        87.01 o                         
   5   5   7        360.02        339.01        26.55 o                         
   6   5   7        785.29        657.07        36.37 o                         
   7   5   7        227.12        234.01        29.65 o                         
   8   5   7        511.89        553.52        41.68 o                         
   9   5   7         89.78         89.26        21.78 o                         
  10   5   7        187.07        171.97        27.99 o                         
  -9   6   7        122.86        110.36        39.58 o                         
  -8   6   7        100.84        115.47        36.91 o                         
  -7   6   7         24.88         -4.34        22.13 o                         
  -6   6   7       1332.31       1372.57        50.11 o                         
  -5   6   7        523.00        548.88        47.54 o                         
  -4   6   7         40.50         43.25        14.06 o                         
  -3   6   7       1013.72       1084.33        30.53 o                         
  -2   6   7       2575.84       2646.20        57.52 o                         
  -1   6   7       1942.77       1895.76        34.62 o                         
   0   6   7       1350.94       1284.88        29.69 o                         
   1   6   7       2976.61       2825.96        54.37 o                         
   2   6   7       1134.00       1146.82        66.20 o                         
   3   6   7        163.91        155.04        15.45 o                         
   4   6   7       1817.51       1836.07        52.58 o                         
   5   6   7        233.96        254.92        21.80 o                         
   6   6   7          1.76        -10.11        13.31 o                         
   7   6   7        468.68        535.78        66.32 o                         
   8   6   7        713.21        678.10        61.57 o                         
   9   6   7        257.27        267.98        36.11 o                         
  10   6   7          3.15        -11.24        18.01 o                         
  -9   7   7        133.39        166.88        66.34 o                         
  -8   7   7        171.64        196.98        51.30 o                         
  -7   7   7          2.70        -20.94        20.94 o                         
  -6   7   7        234.49        237.90        43.68 o                         
  -5   7   7         51.30         95.01        22.49 o                         
  -4   7   7         12.73         10.51        15.63 o                         
  -3   7   7        769.81        781.86        27.79 o                         
  -2   7   7       1949.97       1922.11        46.82 o                         
  -1   7   7        182.74        222.78        10.74 o                         
   0   7   7       1478.05       1549.24        36.24 o                         
   1   7   7       1955.60       1859.37        40.23 o                         
   2   7   7       2956.47       2949.72        58.19 o                         
   3   7   7        125.42        125.20        14.37 o                         
   4   7   7        492.22        520.03        25.07 o                         
   5   7   7         90.17         91.67        21.73 o                         
   6   7   7         33.28         36.54        18.32 o                         
   7   7   7        451.26        505.31        44.37 o                         
   8   7   7        312.66        309.37        56.58 o                         
   9   7   7         25.07         -7.97        19.58 o                         
  10   7   7         47.95         27.59        25.12 o                         
  -8   8   7          8.87        -10.95        27.99 o                         
  -7   8   7         18.19         -2.97        26.11 o                         
  -6   8   7         40.28         73.64        26.59 o                         
  -5   8   7        452.21        446.80        53.14 o                         
  -4   8   7         96.94         47.78        19.62 o                         
  -3   8   7         35.73         47.38        17.40 o                         
  -2   8   7       1345.07       1397.90        71.40 o                         
  -1   8   7        232.77        223.04        17.33 o                         
   0   8   7        450.52        469.91        16.83 o                         
   1   8   7       1376.21       1427.99        31.86 o                         
   2   8   7        481.83        469.62        21.36 o                         
   3   8   7         59.32         65.59        16.77 o                         
   4   8   7       2703.91       2726.36        69.84 o                         
   5   8   7        233.35        206.00        29.73 o                         
   6   8   7         24.26         13.56        17.74 o                         
   7   8   7         14.25          8.19        18.75 o                         
   8   8   7        122.44        146.56        30.50 o                         
   9   8   7         13.29         26.30        24.80 o                         
  10   8   7        103.57         65.07        24.66 o                         
  -8   9   7         13.21         54.28        37.69 o                         
  -7   9   7        109.86         42.97        34.91 o                         
  -6   9   7          0.02        -12.63        17.76 o                         
  -5   9   7        331.12        379.46        44.21 o                         
  -4   9   7          0.27          0.80        16.38 o                         
  -3   9   7         74.67         49.58        36.08 o                         
  -2   9   7        398.24        473.37        30.96 o                         
  -1   9   7         25.44         14.92        10.75 o                         
   0   9   7          3.46         -4.51        12.62 o                         
   1   9   7        595.84        610.78        34.95 o                         
   2   9   7         70.68         64.91        11.38 o                         
   3   9   7        812.69        787.89        48.03 o                         
   4   9   7         19.52         -4.50        10.98 o                         
   5   9   7        627.84        596.59        46.59 o                         
   6   9   7          3.05         -0.84        17.67 o                         
   7   9   7          0.28         -4.93        17.82 o                         
   8   9   7         79.47         67.14        25.99 o                         
   9   9   7          7.04         -6.54        18.82 o                         
  -7  10   7         61.22         41.29        32.93 o                         
  -6  10   7         30.70         16.94        29.58 o                         
  -5  10   7         58.83         67.87        23.63 o                         
  -4  10   7         55.60         63.45        25.61 o                         
  -3  10   7        206.92        187.48        22.33 o                         
  -2  10   7        316.15        378.57        40.62 o                         
  -1  10   7       1201.48       1188.39        38.76 o                         
   0  10   7        471.84        460.56        26.76 o                         
   1  10   7         54.68         52.75        15.60 o                         
   2  10   7       1105.93       1023.56        32.78 o                         
   3  10   7        104.96        119.32        20.91 o                         
   4  10   7          7.94          3.67        16.83 o                         
   5  10   7        173.17        180.67        30.65 o                         
   6  10   7         53.30         64.03        28.55 o                         
   7  10   7          7.51          4.15        19.99 o                         
   8  10   7         74.25         76.58        23.49 o                         
   9  10   7          1.66          6.61        20.47 o                         
  -7  11   7         53.17         90.45        55.04 o                         
  -6  11   7         51.13         30.07        24.12 o                         
  -5  11   7         17.93          2.56        20.23 o                         
  -4  11   7         26.61         16.29        28.70 o                         
  -3  11   7        356.44        315.82        42.89 o                         
  -2  11   7        411.68        385.83        42.73 o                         
  -1  11   7          0.11        -10.99        12.09 o                         
   0  11   7        303.63        342.81        24.78 o                         
   1  11   7          2.28         -3.74        11.31 o                         
   2  11   7          5.67        -12.02        12.02 o                         
   3  11   7        965.02       1031.54        51.59 o                         
   4  11   7          4.21          7.47        16.08 o                         
   5  11   7         66.97         50.80        17.75 o                         
   6  11   7          2.70         16.79        17.87 o                         
   7  11   7         49.22         16.82        17.77 o                         
   8  11   7        169.02        113.01        47.60 o                         
  -6  12   7        257.52        242.19        39.83 o                         
  -5  12   7         29.98         21.37        23.97 o                         
  -4  12   7          4.25         -7.20        15.02 o                         
  -3  12   7        477.18        500.72        36.22 o                         
  -2  12   7         59.90         45.52        17.14 o                         
  -1  12   7          3.63         10.36        14.32 o                         
   0  12   7       1139.54       1162.02        58.31 o                         
   1  12   7          0.45        -11.31        11.31 o                         
   2  12   7          0.11          0.43        12.43 o                         
   3  12   7       1039.67       1187.70        78.75 o                         
   4  12   7        567.51        695.25        71.35 o                         
   5  12   7          5.50          2.31        16.56 o                         
   6  12   7          0.66         -4.35        16.98 o                         
   7  12   7          6.71         15.36        20.19 o                         
   8  12   7         84.26         69.03        25.06 o                         
  -5  13   7         95.49         48.63        23.71 o                         
  -4  13   7         42.53         32.35        18.56 o                         
  -3  13   7        232.33        252.53        28.68 o                         
  -2  13   7         37.84         30.16        20.16 o                         
  -1  13   7         92.78         68.86        19.07 o                         
   0  13   7        273.49        363.65        33.69 o                         
   1  13   7        488.07        578.28        53.83 o                         
   2  13   7         18.05         21.34        14.76 o                         
   3  13   7        621.65        664.38        81.04 o                         
   4  13   7        346.44        376.01        80.43 o                         
   5  13   7        152.39        195.24        35.18 o                         
   6  13   7         88.89         77.39        28.70 o                         
   7  13   7        162.27        173.99        31.17 o                         
  -4  14   7         28.78          6.07        19.40 o                         
  -3  14   7        291.67        382.41        56.23 o                         
  -2  14   7        178.94        158.89        25.58 o                         
  -1  14   7        135.99         84.32        23.94 o                         
   0  14   7        208.43        188.13        23.06 o                         
   1  14   7        526.28        506.39        33.75 o                         
   2  14   7          0.09         -6.19        16.54 o                         
   3  14   7        257.92        276.57        38.58 o                         
   4  14   7        936.84       1038.14       147.06 o                         
   5  14   7          0.20         -8.61        21.75 o                         
   6  14   7          0.61         -4.00        22.71 o                         
   7  14   7        164.19        224.35        42.45 o                         
  -3  15   7        160.34        166.42        27.61 o                         
  -2  15   7        349.45        277.69        46.57 o                         
  -1  15   7        144.24        165.21        36.04 o                         
   0  15   7        276.02        261.50        30.99 o                         
   1  15   7        265.55        289.75        32.22 o                         
   2  15   7         45.92         35.48        29.06 o                         
   3  15   7         53.62         22.71        24.29 o                         
   4  15   7        258.49        200.52        37.70 o                         
   5  15   7          7.41         -6.70        26.01 o                         
   6  15   7          7.41         -1.89        41.82 o                         
  -2  16   7        204.58        203.10        39.15 o                         
  -1  16   7          8.72         36.09        32.84 o                         
   0  16   7         54.43         11.01        24.50 o                         
   1  16   7        159.29        183.55        43.40 o                         
   2  16   7         31.76         61.71        27.10 o                         
   3  16   7          0.59        -17.17        23.56 o                         
   4  16   7        131.86         93.64        32.21 o                         
  -3 -13   8          0.88        -23.56        24.98 o                         
  -2 -13   8         75.78         31.79        23.89 o                         
  -1 -13   8          0.91         -9.22        20.67 o                         
   0 -13   8          3.59         17.44        38.62 o                         
   1 -13   8         23.68         14.34        40.13 o                         
   2 -13   8          1.58          0.17        40.98 o                         
  -5 -12   8         86.61         72.14        38.02 o                         
  -4 -12   8          8.76         -0.77        28.44 o                         
  -3 -12   8          2.46         10.87        27.06 o                         
  -2 -12   8         96.34         95.09        27.08 o                         
  -1 -12   8         38.92         12.76        22.97 o                         
   0 -12   8         40.32         -2.50        20.03 o                         
   1 -12   8        298.20        359.49        53.98 o                         
   2 -12   8         27.92          4.05        36.90 o                         
   3 -12   8          0.83         26.64        42.14 o                         
   4 -12   8         15.68        -10.26        38.04 o                         
  -6 -11   8          1.37         -2.90        23.47 o                         
  -5 -11   8        186.67        171.98        74.76 o                         
  -4 -11   8          2.50         18.55        27.77 o                         
  -3 -11   8          2.58         -4.84        18.25 o                         
  -2 -11   8        277.63        243.28        34.17 o                         
  -1 -11   8         29.58         14.98        21.38 o                         
   0 -11   8          1.91         -4.89        16.63 o                         
   1 -11   8        260.73        235.03        32.64 o                         
   2 -11   8         42.32         53.42        21.04 o                         
   3 -11   8          1.60         -5.37        20.84 o                         
   4 -11   8        112.16        130.53        56.66 o                         
   5 -11   8         29.24         -7.55        39.61 o                         
  -7 -10   8          2.93          6.19        29.15 o                         
  -6 -10   8         30.94         17.73        23.07 o                         
  -5 -10   8        279.35        250.28        37.35 o                         
  -4 -10   8         65.71         61.48        30.54 o                         
  -3 -10   8          2.39         -6.33        16.57 o                         
  -2 -10   8        240.66        234.62        42.32 o                         
  -1 -10   8         54.74         75.83        27.57 o                         
   0 -10   8         10.09        -13.58        14.99 o                         
   1 -10   8        501.81        554.98        44.59 o                         
   2 -10   8        106.08         87.69        23.55 o                         
   3 -10   8          0.27         -2.05        16.09 o                         
   4 -10   8        143.68        163.45        34.66 o                         
   5 -10   8        133.26         77.26        47.91 o                         
   6 -10   8         63.18         52.88        46.37 o                         
  -7  -9   8          1.16          3.17        19.11 o                         
  -6  -9   8         13.03         10.98        17.60 o                         
  -5  -9   8        340.35        296.62        39.37 o                         
  -4  -9   8        284.83        252.53        44.89 o                         
  -3  -9   8         29.74         42.58        19.18 o                         
  -2  -9   8        522.58        621.25        45.37 o                         
  -1  -9   8       1058.24       1105.99        67.23 o                         
   0  -9   8         14.06         -3.42        15.19 o                         
   1  -9   8        240.26        269.76        32.11 o                         
   2  -9   8        448.09        448.03        38.70 o                         
   3  -9   8          3.26         -1.68        19.15 o                         
   4  -9   8        210.98        168.96        27.68 o                         
   5  -9   8        271.32        263.94        33.15 o                         
   6  -9   8          1.62         -1.12        21.80 o                         
   7  -9   8          1.34         19.33        44.28 o                         
  -8  -8   8         79.75        122.54        30.90 o                         
  -7  -8   8          1.23         15.48        18.87 o                         
  -6  -8   8         39.57         33.30        18.53 o                         
  -5  -8   8        389.58        452.46        45.75 o                         
  -4  -8   8        100.24         91.30        18.91 o                         
  -3  -8   8        119.23        125.77        22.98 o                         
  -2  -8   8       1090.16       1110.01        55.04 o                         
  -1  -8   8       1154.38       1150.78        54.67 o                         
   0  -8   8         22.92         17.97        15.32 o                         
   1  -8   8        325.34        339.93        33.81 o                         
   2  -8   8        424.66        422.28        37.23 o                         
   3  -8   8         43.66         41.70        18.00 o                         
   4  -8   8        112.10        144.54        20.52 o                         
   5  -8   8        386.05        437.54        40.66 o                         
   6  -8   8          3.25         -6.26        17.46 o                         
   7  -8   8        105.20         66.15        24.77 o                         
  -8  -7   8        135.44        167.64        33.95 o                         
  -7  -7   8         30.28         16.79        18.22 o                         
  -6  -7   8         16.92         15.10        16.84 o                         
  -5  -7   8        244.57        218.18        25.44 o                         
  -4  -7   8        330.30        415.52        32.15 o                         
  -3  -7   8          5.71          3.19        11.18 o                         
  -2  -7   8        110.41        130.29        29.31 o                         
  -1  -7   8        387.11        492.32        60.83 o                         
   0  -7   8        309.49        287.31        30.80 o                         
   1  -7   8       1043.78        966.60       114.51 o                         
   2  -7   8       1065.35        951.01        51.87 o                         
   3  -7   8         70.98         48.49        24.85 o                         
   4  -7   8         82.62         74.10        15.98 o                         
   5  -7   8       1097.72       1203.90        62.52 o                         
   6  -7   8         22.50          8.75        17.50 o                         
   7  -7   8         37.06         39.74        63.56 o                         
   8  -7   8         95.21        113.80        34.88 o                         
  -9  -6   8          0.01        -27.27        28.35 o                         
  -8  -6   8        132.64        168.51        34.48 o                         
  -7  -6   8         50.11         28.29        18.48 o                         
  -6  -6   8        151.37        173.79        24.80 o                         
  -5  -6   8        352.09        376.11        31.50 o                         
  -4  -6   8         62.93         52.88        15.87 o                         
  -3  -6   8        192.66        190.90        27.24 o                         
  -2  -6   8        366.95        332.75        30.58 o                         
  -1  -6   8       1525.07       1407.64        56.74 o                         
   0  -6   8        640.24        590.58        40.09 o                         
   1  -6   8          4.62         -5.89        11.75 o                         
   2  -6   8        844.94        838.22        66.13 o                         
   3  -6   8        319.11        371.24        34.86 o                         
   4  -6   8        136.62        117.17        16.00 o                         
   5  -6   8        139.17        135.73        24.54 o                         
   6  -6   8        130.40        149.91        27.08 o                         
   7  -6   8          4.01         -8.26        20.34 o                         
   8  -6   8         83.43         75.68        29.20 o                         
  -9  -5   8         35.81         60.48        35.68 o                         
  -8  -5   8         25.41         31.98        23.00 o                         
  -7  -5   8         50.28         41.67        18.83 o                         
  -6  -5   8         23.52         10.21        15.44 o                         
  -5  -5   8         15.99         10.93        14.04 o                         
  -4  -5   8        384.91        467.41        32.34 o                         
  -3  -5   8        115.24        135.25        24.81 o                         
  -2  -5   8          0.52         -6.72        11.12 o                         
  -1  -5   8       1383.14       1318.43        40.41 o                         
   0  -5   8         78.54         65.28        16.60 o                         
   1  -5   8        333.87        297.50        29.10 o                         
   2  -5   8        294.09        314.69        30.45 o                         
   3  -5   8        114.71         97.34        22.35 o                         
   4  -5   8         13.21         24.62        10.37 o                         
   5  -5   8        983.20       1142.32        58.02 o                         
   6  -5   8         56.60         44.33        22.26 o                         
   7  -5   8        272.82        276.24        41.05 o                         
   8  -5   8         89.36         81.12        28.15 o                         
   9  -5   8        186.53        122.98        45.82 o                         
  -9  -4   8         26.13          1.27        46.05 o                         
  -8  -4   8         16.54         53.27        36.29 o                         
  -7  -4   8        132.00        126.93        23.58 o                         
  -6  -4   8         21.48         23.95        15.94 o                         
  -5  -4   8         56.85         49.70        15.84 o                         
  -4  -4   8        889.04        909.37        66.08 o                         
  -3  -4   8        315.10        301.80        39.99 o                         
  -2  -4   8          0.30          4.73        11.07 o                         
  -1  -4   8         97.24         94.24        13.78 o                         
   0  -4   8        392.04        389.72        13.17 o                         
   1  -4   8          5.32         18.48        11.96 o                         
   2  -4   8        839.45        713.81        41.30 o                         
   3  -4   8        151.34        172.14        26.45 o                         
   4  -4   8         40.25         46.77         9.75 o                         
   5  -4   8        322.60        385.27        42.53 o                         
   6  -4   8          0.64         10.12        17.61 o                         
   7  -4   8          3.09          5.77        17.94 o                         
   8  -4   8        163.05        155.11        34.06 o                         
   9  -4   8         25.37         23.72        26.52 o                         
  -9  -3   8         74.94         52.71        49.23 o                         
  -8  -3   8          2.00         22.74        39.93 o                         
  -7  -3   8         96.58         80.04        24.54 o                         
  -6  -3   8         63.79         79.48        22.09 o                         
  -5  -3   8         25.37         14.15        20.45 o                         
  -4  -3   8        277.01        278.81        29.18 o                         
  -3  -3   8         57.99         48.35        17.93 o                         
  -2  -3   8        359.95        314.69        37.67 o                         
  -1  -3   8        589.63        541.26        26.89 o                         
   0  -3   8        559.12        615.00        18.19 o                         
   1  -3   8        385.89        325.36        12.45 o                         
   2  -3   8         65.30         53.67         7.06 o                         
   3  -3   8         72.88         77.47         8.45 o                         
   4  -3   8          0.43         -6.37         6.37 o                         
   5  -3   8        237.71        308.92        26.28 o                         
   6  -3   8        109.87        116.86        20.89 o                         
   7  -3   8          5.54         -2.08        20.24 o                         
   8  -3   8         84.36         66.61        26.31 o                         
   9  -3   8         42.52         82.49        43.21 o                         
  -9  -2   8        227.27        190.20        66.94 o                         
  -8  -2   8          5.72          1.84        39.16 o                         
  -7  -2   8          2.08         -4.55        16.63 o                         
  -6  -2   8        389.45        403.57        37.57 o                         
  -5  -2   8         87.44         78.59        19.62 o                         
  -4  -2   8         21.82         38.16        15.06 o                         
  -3  -2   8        112.20        126.79        15.31 o                         
  -2  -2   8       1356.48       1202.51        62.09 o                         
  -1  -2   8        324.11        361.38        44.29 o                         
   0  -2   8         37.81         40.93         7.64 o                         
   1  -2   8        946.22        994.43        36.23 o                         
   2  -2   8          0.47         -0.92         5.77 o                         
   3  -2   8        238.49        229.93        13.16 o                         
   4  -2   8         71.51         71.37        14.09 o                         
   5  -2   8         15.29         15.75        12.24 o                         
   6  -2   8          3.21         -2.31        11.83 o                         
   7  -2   8        171.43        167.11        24.95 o                         
   8  -2   8          1.23        -16.19        16.19 o                         
   9  -2   8         44.23         61.44        28.05 o                         
  -9  -1   8        188.62        137.54        57.73 o                         
  -8  -1   8         70.85         60.38        44.98 o                         
  -7  -1   8          1.37        -15.97        21.02 o                         
  -6  -1   8        668.65        718.68        78.01 o                         
  -5  -1   8        979.49        914.29        46.12 o                         
  -4  -1   8       1058.87       1055.94        45.99 o                         
  -3  -1   8         17.75         23.93         7.17 o                         
  -2  -1   8        485.79        464.61        50.20 o                         
  -1  -1   8        638.86        793.92        37.32 o                         
   0  -1   8       1524.99       1522.33        43.25 o                         
   1  -1   8       5361.94       5258.52        96.26 o                         
   2  -1   8        129.37        143.12        13.14 o                         
   3  -1   8          5.51          9.46        11.36 o                         
   4  -1   8       2705.51       2588.17        76.27 o                         
   5  -1   8        355.62        345.82        30.26 o                         
   6  -1   8        196.21        219.89        29.37 o                         
   7  -1   8        266.38        294.95        31.44 o                         
   8  -1   8         17.06         -2.88        27.01 o                         
   9  -1   8          1.83         25.40        20.23 o                         
  10  -1   8         42.67         -4.57        31.61 o                         
  -9   0   8        128.86         12.23        39.44 o                         
  -8   0   8        140.03         92.02        47.16 o                         
  -7   0   8          3.64        -20.18        25.10 o                         
  -6   0   8       1359.83       1383.47        56.18 o                         
  -5   0   8       3028.20       2938.54       101.39 o                         
  -4   0   8          1.20        -24.53        31.62 o                         
  -3   0   8        993.90       1053.64        30.41 o                         
  -2   0   8       3080.61       2757.45        81.05 o                         
  -1   0   8        373.23        318.58        25.10 o                         
   0   0   8       1873.44       1875.83        48.69 o                         
   1   0   8       4477.40       4508.34        94.17 o                         
   2   0   8       3379.19       3240.06        86.91 o                         
   3   0   8        251.83        233.39        28.03 o                         
   4   0   8       2697.60       2727.60        64.02 o                         
   5   0   8         28.72         33.75        13.53 o                         
   6   0   8       1130.01       1132.10        50.86 o                         
   7   0   8        470.33        499.26        39.41 o                         
   8   0   8        145.29        127.68        24.19 o                         
   9   0   8         20.73         21.68        23.67 o                         
  10   0   8         18.67         28.78        26.72 o                         
  -9   1   8         77.75         81.90        49.55 o                         
  -8   1   8        744.27        659.63        90.03 o                         
  -7   1   8          7.91          7.03        30.17 o                         
  -6   1   8        617.16        616.21        56.64 o                         
  -5   1   8       1047.93       1202.30        46.51 o                         
  -4   1   8        128.14        152.36        27.28 o                         
  -3   1   8       3195.97       3209.02        66.25 o                         
  -2   1   8       4752.19       4450.36        92.54 o                         
  -1   1   8       4919.94       4682.22       118.93 o                         
   0   1   8        732.19        631.61        25.42 o                         
   1   1   8       7161.40       7207.86       143.01 o                         
   2   1   8        588.67        563.30        29.46 o                         
   3   1   8        364.88        308.26        24.01 o                         
   4   1   8       3049.57       3044.62        70.57 o                         
   5   1   8       3172.97       3025.58        89.44 o                         
   6   1   8        558.04        653.27        41.81 o                         
   7   1   8        443.51        516.81        40.09 o                         
   8   1   8        286.01        274.88        31.65 o                         
   9   1   8          4.62        -18.59        19.49 o                         
  10   1   8         32.03         30.89        28.03 o                         
  -9   2   8        149.53        136.46        45.88 o                         
  -8   2   8        489.29        522.61        78.95 o                         
  -7   2   8         22.22        -10.41        28.45 o                         
  -6   2   8        147.32        121.02        29.59 o                         
  -5   2   8       2294.42       2268.15        95.09 o                         
  -4   2   8       1089.51       1094.66        36.06 o                         
  -3   2   8        750.64        756.26        30.01 o                         
  -2   2   8      10241.68      10384.11       180.04 o                         
  -1   2   8        795.78        726.91        27.99 o                         
   0   2   8       4858.44       4601.61        97.95 o                         
   1   2   8       3075.56       2792.93        64.64 o                         
   2   2   8       3110.42       2937.69        80.87 o                         
   3   2   8        582.08        600.44        31.80 o                         
   4   2   8       3763.73       3651.12       100.14 o                         
   5   2   8       2121.10       2059.50        54.41 o                         
   6   2   8         85.45         80.04        33.22 o                         
   7   2   8        889.64        844.55        49.39 o                         
   8   2   8        854.25        873.02        53.22 o                         
   9   2   8          7.87          0.88        21.57 o                         
  10   2   8         22.99         22.03        45.52 o                         
  -9   3   8         30.80         14.42        28.69 o                         
  -8   3   8        121.16        130.38        50.47 o                         
  -7   3   8        243.26        162.27        46.62 o                         
  -6   3   8         33.96         62.30        34.86 o                         
  -5   3   8       2681.21       2699.35        87.66 o                         
  -4   3   8        979.76        930.44        34.79 o                         
  -3   3   8        189.20        207.38        22.80 o                         
  -2   3   8       8098.12       7746.14       169.22 o                         
  -1   3   8       2424.30       2378.10        59.85 o                         
   0   3   8        108.82         78.70        10.41 o                         
   1   3   8       4014.97       3827.37        83.58 o                         
   2   3   8       7008.82       7000.24       139.07 o                         
   3   3   8          1.88          2.36         8.97 o                         
   4   3   8       1543.33       1481.61        58.10 o                         
   5   3   8       1032.75       1078.16        46.38 o                         
   6   3   8        354.95        338.22        35.93 o                         
   7   3   8        551.55        570.06        42.36 o                         
   8   3   8        749.32        820.84        82.72 o                         
   9   3   8         55.04         34.77        23.73 o                         
  10   3   8         60.79         90.26        53.96 o                         
  -9   4   8          0.15         -8.67        29.28 o                         
  -8   4   8        337.76        289.77        45.11 o                         
  -7   4   8        353.77        363.68        47.04 o                         
  -6   4   8        144.43        188.26        34.49 o                         
  -5   4   8       1711.81       1629.77        90.47 o                         
  -4   4   8        436.67        462.83        39.17 o                         
  -3   4   8         84.44         95.29        14.31 o                         
  -2   4   8       3222.11       3167.36        75.17 o                         
  -1   4   8       2935.92       2746.87        77.42 o                         
   0   4   8        135.15        191.13        25.42 o                         
   1   4   8       2123.58       2039.25        47.04 o                         
   2   4   8        989.65        933.39        27.81 o                         
   3   4   8        517.55        559.16        39.26 o                         
   4   4   8       1341.30       1445.75        71.58 o                         
   5   4   8        981.88        986.08        44.52 o                         
   6   4   8          0.59         -7.20        11.48 o                         
   7   4   8        331.16        333.15        50.97 o                         
   8   4   8        631.80        748.59        61.37 o                         
   9   4   8         91.31        106.76        30.55 o                         
  10   4   8         16.18        -10.95        16.95 o                         
  -9   5   8          0.74        -33.82        33.82 o                         
  -8   5   8        226.72        221.77        79.96 o                         
  -7   5   8         84.87         73.36        24.04 o                         
  -6   5   8        223.48        189.27        37.50 o                         
  -5   5   8         75.25        113.08        19.54 o                         
  -4   5   8        506.91        549.70        30.56 o                         
  -3   5   8        359.77        388.04        42.99 o                         
  -2   5   8        763.08        800.78        29.73 o                         
  -1   5   8       2520.58       2530.47        58.94 o                         
   0   5   8        100.67         98.07         9.96 o                         
   1   5   8       1092.78       1036.09        33.90 o                         
   2   5   8       3103.00       3041.15        64.28 o                         
   3   5   8          0.28         -1.36         8.21 o                         
   4   5   8        971.45       1050.12        39.42 o                         
   5   5   8        544.71        618.16        60.50 o                         
   6   5   8        185.26        163.36        21.78 o                         
   7   5   8        170.70        148.11        25.25 o                         
   8   5   8        657.03        578.83        65.06 o                         
   9   5   8         75.02         37.57        19.64 o                         
  10   5   8          0.15          2.74        18.40 o                         
  -9   6   8          0.04         -4.78        31.55 o                         
  -8   6   8         50.87         21.64        39.37 o                         
  -7   6   8          1.93         -9.79        23.33 o                         
  -6   6   8         41.79         47.00        20.83 o                         
  -5   6   8          5.77         -1.71        15.70 o                         
  -4   6   8         87.92         91.59        17.47 o                         
  -3   6   8         27.08         14.03         8.64 o                         
  -2   6   8        519.12        543.61        21.57 o                         
  -1   6   8       3558.34       3648.89        63.76 o                         
   0   6   8          2.07         -4.95         4.95 o                         
   1   6   8         28.58         24.91         7.66 o                         
   2   6   8       1426.35       1391.30        54.44 o                         
   3   6   8        489.61        499.72        25.84 o                         
   4   6   8        202.27        218.26        29.29 o                         
   5   6   8        912.89        918.85        41.31 o                         
   6   6   8         27.61         16.96        12.27 o                         
   7   6   8         30.31         30.01        15.37 o                         
   8   6   8        281.76        313.62        33.81 o                         
   9   6   8          3.11         21.58        18.31 o                         
  10   6   8          5.47          3.53        23.16 o                         
  -8   7   8         10.52         18.31        31.32 o                         
  -7   7   8         11.98         16.10        25.48 o                         
  -6   7   8         93.74         64.66        29.39 o                         
  -5   7   8        155.41        108.84        24.12 o                         
  -4   7   8          5.69         -2.78        11.76 o                         
  -3   7   8        216.12        197.95        31.65 o                         
  -2   7   8         17.96         27.80        11.06 o                         
  -1   7   8       1183.88       1091.57        24.14 o                         
   0   7   8        223.26        242.93        14.07 o                         
   1   7   8        960.68        874.41        36.98 o                         
   2   7   8        423.34        415.06        31.59 o                         
   3   7   8          8.33         -6.82         8.02 o                         
   4   7   8        182.15        167.35        18.88 o                         
   5   7   8        503.88        552.39        31.52 o                         
   6   7   8         11.00         13.32        17.61 o                         
   7   7   8         53.49         37.48        17.57 o                         
   8   7   8         69.62         68.29        20.04 o                         
   9   7   8        231.96        233.62        31.45 o                         
  10   7   8         18.15         18.10        24.95 o                         
  -8   8   8          5.24         -2.95        29.44 o                         
  -7   8   8          1.56         24.75        28.62 o                         
  -6   8   8         94.17         77.49        73.54 o                         
  -5   8   8          2.77        -12.02        15.27 o                         
  -4   8   8          1.17         -6.77        14.18 o                         
  -3   8   8        306.36        295.34        46.97 o                         
  -2   8   8         80.37         72.89        29.03 o                         
  -1   8   8          6.43         -0.49         5.45 o                         
   0   8   8        191.05        241.11        15.19 o                         
   1   8   8        545.44        595.50        46.15 o                         
   2   8   8         63.96         55.56        10.28 o                         
   3   8   8        217.52        241.87        26.95 o                         
   4   8   8         75.07         64.27        12.53 o                         
   5   8   8        424.29        342.57        39.96 o                         
   6   8   8        143.25        158.69        23.66 o                         
   7   8   8        205.53        197.79        49.33 o                         
   8   8   8         67.20         69.72        21.80 o                         
   9   8   8         77.77         57.92        24.17 o                         
  -8   9   8          5.05         -6.04        43.91 o                         
  -7   9   8          2.79        -24.75        26.01 o                         
  -6   9   8        194.02        178.06        41.66 o                         
  -5   9   8         59.46         83.98        22.88 o                         
  -4   9   8          8.68          5.40        17.24 o                         
  -3   9   8        753.93        766.57        51.28 o                         
  -2   9   8        386.42        462.76        32.43 o                         
  -1   9   8        111.73        129.59        18.84 o                         
   0   9   8        179.66        179.96        20.15 o                         
   1   9   8       1424.60       1516.62        38.84 o                         
   2   9   8         49.39         49.20        11.18 o                         
   3   9   8        204.54        216.09        19.31 o                         
   4   9   8        133.89        151.26        16.19 o                         
   5   9   8         35.30         36.49        16.27 o                         
   6   9   8          1.70         -3.58        13.54 o                         
   7   9   8        255.21        240.23        40.35 o                         
   8   9   8          3.74         -5.89        16.26 o                         
   9   9   8         18.63         43.41        21.63 o                         
  -7  10   8          9.50        -17.63        27.26 o                         
  -6  10   8        230.85        193.90        45.06 o                         
  -5  10   8        230.39        350.36        40.91 o                         
  -4  10   8         38.34         33.37        25.02 o                         
  -3  10   8       1263.04       1282.33       108.96 o                         
  -2  10   8       1387.77       1470.23        65.03 o                         
  -1  10   8         22.32         23.90        11.37 o                         
   0  10   8         73.02         79.89        15.17 o                         
   1  10   8        363.42        443.73        25.24 o                         
   2  10   8        326.12        335.53        21.00 o                         
   3  10   8        642.43        688.72        31.87 o                         
   4  10   8        748.64        952.77        59.55 o                         
   5  10   8        103.46        102.16        20.60 o                         
   6  10   8         29.82         22.61        16.35 o                         
   7  10   8        364.52        398.34        47.72 o                         
   8  10   8         20.69         57.44        26.64 o                         
   9  10   8          2.42          2.84        17.65 o                         
  -7  11   8         45.85         37.70        49.13 o                         
  -6  11   8        326.57        301.19        41.01 o                         
  -5  11   8        541.23        488.70        48.13 o                         
  -4  11   8         28.37         10.71        19.58 o                         
  -3  11   8        132.50         83.04        19.08 o                         
  -2  11   8        334.01        428.03        48.19 o                         
  -1  11   8        230.79        245.68        26.37 o                         
   0  11   8        517.15        534.70        37.37 o                         
   1  11   8       1465.03       1515.41        47.78 o                         
   2  11   8        312.17        317.19        24.69 o                         
   3  11   8        308.63        292.85        23.68 o                         
   4  11   8       1286.41       1368.38        93.09 o                         
   5  11   8        226.97        268.57        29.75 o                         
   6  11   8          6.18          0.47        15.92 o                         
   7  11   8        226.03        245.09        31.59 o                         
   8  11   8        289.34        271.25        66.32 o                         
  -6  12   8        233.59        279.80       103.98 o                         
  -5  12   8        304.10        394.04       106.53 o                         
  -4  12   8         16.30         32.84        18.10 o                         
  -3  12   8         77.48        111.20        29.06 o                         
  -2  12   8       1169.12       1129.19        86.37 o                         
  -1  12   8        228.54        257.37        30.94 o                         
   0  12   8        272.36        274.66        24.74 o                         
   1  12   8       1216.20       1341.89        61.33 o                         
   2  12   8        282.15        397.10        29.15 o                         
   3  12   8        405.25        382.80        45.11 o                         
   4  12   8        129.19        102.11        22.06 o                         
   5  12   8        542.91        594.14        36.40 o                         
   6  12   8         35.80         32.51        17.00 o                         
   7  12   8        339.06        360.96        60.57 o                         
   8  12   8         30.18         25.19        22.73 o                         
  -5  13   8        351.94        338.41        46.69 o                         
  -4  13   8         88.73         55.64        19.89 o                         
  -3  13   8         32.14         15.48        17.93 o                         
  -2  13   8        823.35        632.37        79.19 o                         
  -1  13   8        598.34        701.23        86.85 o                         
   0  13   8        141.50        124.95        19.68 o                         
   1  13   8        343.40        338.56        27.67 o                         
   2  13   8        175.28        152.74        20.92 o                         
   3  13   8         53.50         49.37        23.86 o                         
   4  13   8        539.33        607.69        53.96 o                         
   5  13   8        396.75        393.69        51.00 o                         
   6  13   8          3.88          7.35        22.55 o                         
   7  13   8         10.24         12.07        21.33 o                         
  -4  14   8         37.42         22.00        21.11 o                         
  -3  14   8         69.86         55.02        21.02 o                         
  -2  14   8        354.90        387.09        64.07 o                         
  -1  14   8        399.95        324.18        32.52 o                         
   0  14   8         62.15         34.35        19.14 o                         
   1  14   8        289.90        261.62        26.70 o                         
   2  14   8         42.11         17.16        17.68 o                         
   3  14   8          4.10        -20.11        20.11 o                         
   4  14   8        305.89        276.08        40.24 o                         
   5  14   8        145.11        143.50        33.89 o                         
   6  14   8          2.55        -15.68        23.91 o                         
  -3  15   8         74.60        104.25        25.09 o                         
  -2  15   8        172.44        159.35        27.63 o                         
  -1  15   8        140.34        143.23        26.06 o                         
   0  15   8          2.08         15.59        19.06 o                         
   1  15   8         79.43         95.93        27.65 o                         
   2  15   8        130.72        165.71        28.55 o                         
   3  15   8          3.20        -20.72        20.72 o                         
   4  15   8         40.79         39.32        26.26 o                         
   5  15   8        155.81        190.21        38.15 o                         
  -1  16   8        168.66        175.65        35.85 o                         
   0  16   8          7.53        -11.94        19.92 o                         
   1  16   8         56.42         27.79        27.00 o                         
   2  16   8         10.04          0.35        25.31 o                         
   3  16   8          0.49         17.38        26.47 o                         
   4  16   8         43.69         13.41        26.44 o                         
  -2 -13   9         29.80         36.01        42.12 o                         
  -1 -13   9         28.86         19.59        28.15 o                         
   0 -13   9         59.42          1.37        37.92 o                         
   1 -13   9         16.96         23.51        40.18 o                         
  -4 -12   9         91.21         68.17        38.28 o                         
  -3 -12   9          0.02        -18.41        27.31 o                         
  -2 -12   9         89.31         50.76        24.71 o                         
  -1 -12   9        132.86        127.23        29.50 o                         
   0 -12   9         16.22         -2.63        20.00 o                         
   1 -12   9          3.64          0.19        20.41 o                         
   2 -12   9        105.51        116.22        52.43 o                         
   3 -12   9          1.93         -2.19        41.18 o                         
  -5 -11   9         62.65         79.34        36.53 o                         
  -4 -11   9        247.82        180.63        42.44 o                         
  -3 -11   9         47.20         41.06        29.69 o                         
  -2 -11   9         97.56         88.41        26.09 o                         
  -1 -11   9        227.60        232.54        33.33 o                         
   0 -11   9         17.37         16.51        20.02 o                         
   1 -11   9          1.61         11.37        19.27 o                         
   2 -11   9        266.43        235.12        48.76 o                         
   3 -11   9         16.53         -4.31        24.40 o                         
   4 -11   9          0.00         26.32        42.00 o                         
  -6 -10   9         17.12         15.85        31.01 o                         
  -5 -10   9          1.21          7.97        27.64 o                         
  -4 -10   9        195.25        236.47        48.05 o                         
  -3 -10   9         15.13         24.67        26.08 o                         
  -2 -10   9         66.73         61.24        29.77 o                         
  -1 -10   9        338.13        366.21        44.10 o                         
   0 -10   9         50.21         50.67        21.18 o                         
   1 -10   9         21.77         12.22        21.80 o                         
   2 -10   9        420.41        404.98        58.42 o                         
   3 -10   9        139.89        149.36        28.31 o                         
   4 -10   9         14.07         19.32        20.81 o                         
   5 -10   9         32.26         -6.73        36.01 o                         
  -7  -9   9         67.94         55.53        26.88 o                         
  -6  -9   9          1.82         10.10        22.63 o                         
  -5  -9   9          3.77          7.71        26.57 o                         
  -4  -9   9        220.10        170.42        40.43 o                         
  -3  -9   9          7.42         16.18        17.17 o                         
  -2  -9   9         23.63         19.36        18.87 o                         
  -1  -9   9        481.07        529.13        44.00 o                         
   0  -9   9        246.95        227.83        56.48 o                         
   1  -9   9          0.20          5.09        16.07 o                         
   2  -9   9        470.51        480.49        45.45 o                         
   3  -9   9        218.40        186.99        29.83 o                         
   4  -9   9          0.19         13.27        18.54 o                         
   5  -9   9         75.75         60.74        23.18 o                         
   6  -9   9        127.37         92.21        46.79 o                         
  -7  -8   9         11.82         29.64        20.46 o                         
  -6  -8   9          0.00          5.75        17.83 o                         
  -5  -8   9          5.17        -19.62        23.06 o                         
  -4  -8   9        199.88        236.70        43.59 o                         
  -3  -8   9          2.22         -8.41        14.86 o                         
  -2  -8   9         12.15          5.44        29.56 o                         
  -1  -8   9         48.08         54.78        19.42 o                         
   0  -8   9         61.44         64.54        20.64 o                         
   1  -8   9         60.18         62.20        20.41 o                         
   2  -8   9        215.66        158.58        30.99 o                         
   3  -8   9        490.63        463.22        41.04 o                         
   4  -8   9         16.16         -8.50        16.54 o                         
   5  -8   9         19.02          9.00        18.06 o                         
   6  -8   9        132.87         76.50        27.42 o                         
   7  -8   9          1.52        -22.35        22.35 o                         
  -8  -7   9          9.59         -0.78        22.81 o                         
  -7  -7   9         60.65         65.16        22.76 o                         
  -6  -7   9         22.17          5.05        16.53 o                         
  -5  -7   9         21.09         24.09        16.55 o                         
  -4  -7   9         12.12         19.42        24.10 o                         
  -3  -7   9          6.03         24.64        16.09 o                         
  -2  -7   9         17.42         17.81        15.57 o                         
  -1  -7   9        190.31        192.34        26.62 o                         
   0  -7   9        350.62        356.71        46.77 o                         
   1  -7   9        574.40        542.49        67.40 o                         
   2  -7   9        188.28        212.14        28.67 o                         
   3  -7   9        116.45        187.75        27.63 o                         
   4  -7   9          0.11         -7.39        14.98 o                         
   5  -7   9         19.44         18.15        17.59 o                         
   6  -7   9        308.26        336.06        43.35 o                         
   7  -7   9          0.02         -1.26        22.67 o                         
  -8  -6   9         37.97         12.91        32.74 o                         
  -7  -6   9         28.35         25.23        33.69 o                         
  -6  -6   9         44.34         33.83        17.31 o                         
  -5  -6   9         85.58         86.14        24.70 o                         
  -4  -6   9        208.42        168.74        36.63 o                         
  -3  -6   9        305.14        323.56        49.01 o                         
  -2  -6   9        265.04        253.31        29.01 o                         
  -1  -6   9         11.75         20.69        15.20 o                         
   0  -6   9         19.74         22.96        20.59 o                         
   1  -6   9        104.76        118.44        22.27 o                         
   2  -6   9          5.32         -4.63        13.20 o                         
   3  -6   9        175.27        213.09        28.31 o                         
   4  -6   9         13.15          1.29        20.86 o                         
   5  -6   9         16.61          1.51        15.89 o                         
   6  -6   9        140.89        145.69        52.35 o                         
   7  -6   9          2.77          1.69        21.38 o                         
   8  -6   9         17.89        -21.99        21.99 o                         
  -8  -5   9        186.38        165.99        45.52 o                         
  -7  -5   9          1.73         17.09        20.72 o                         
  -6  -5   9         54.90         58.48        22.68 o                         
  -5  -5   9        167.54        231.29        54.74 o                         
  -4  -5   9        246.06        162.97        59.86 o                         
  -3  -5   9          0.03        -14.51        14.51 o                         
  -2  -5   9        576.88        628.99        40.00 o                         
  -1  -5   9          1.94         10.81        10.69 o                         
   0  -5   9        178.17        123.66        21.58 o                         
   1  -5   9        462.72        360.02        38.44 o                         
   2  -5   9          8.21         13.67        14.00 o                         
   3  -5   9        321.43        304.11        37.52 o                         
   4  -5   9        342.99        370.12        60.72 o                         
   5  -5   9        158.12        103.46        41.06 o                         
   6  -5   9         31.79         55.11        30.71 o                         
   7  -5   9         71.86         81.02        29.91 o                         
   8  -5   9         39.54         29.05        25.86 o                         
  -9  -4   9         22.08         26.59        50.25 o                         
  -8  -4   9         50.15         90.55        37.40 o                         
  -7  -4   9          8.13          6.86        19.62 o                         
  -6  -4   9         49.70         10.03        25.05 o                         
  -5  -4   9        395.73        457.15        41.20 o                         
  -4  -4   9         74.12         37.14        23.74 o                         
  -3  -4   9        159.37        162.93        31.76 o                         
  -2  -4   9        371.53        346.21        99.09 o                         
  -1  -4   9        324.56        316.50        18.03 o                         
   0  -4   9        811.94        771.66        34.94 o                         
   1  -4   9        836.32        881.67        46.08 o                         
   2  -4   9        244.56        272.33        29.21 o                         
   3  -4   9         13.35        -10.23        11.98 o                         
   4  -4   9        257.41        267.92        37.15 o                         
   5  -4   9        335.25        387.45        44.78 o                         
   6  -4   9        384.14        338.65        44.19 o                         
   7  -4   9          3.57         18.10        21.58 o                         
   8  -4   9         44.95          2.62        21.44 o                         
   9  -4   9         33.44         49.18        42.19 o                         
  -9  -3   9         27.18         12.57        47.56 o                         
  -8  -3   9        195.92        148.82        59.89 o                         
  -7  -3   9        139.41        134.62        27.92 o                         
  -6  -3   9          7.67          1.56        16.83 o                         
  -5  -3   9        917.39       1020.53        78.14 o                         
  -4  -3   9        867.08        787.62        64.32 o                         
  -3  -3   9         10.36          8.06        18.77 o                         
  -2  -3   9       1452.87       1482.34        74.51 o                         
  -1  -3   9       1160.86       1225.00        93.10 o                         
   0  -3   9         93.12        139.71        13.58 o                         
   1  -3   9        586.06        549.70        34.03 o                         
   2  -3   9       2180.83       2185.82        81.51 o                         
   3  -3   9        107.55        111.01        15.21 o                         
   4  -3   9        127.93        108.28        25.74 o                         
   5  -3   9        612.94        511.45        55.36 o                         
   6  -3   9         14.39         17.16        19.94 o                         
   7  -3   9         17.00          7.80        31.58 o                         
   8  -3   9        192.80        163.20        36.36 o                         
   9  -3   9         39.66         14.79        25.77 o                         
  -9  -2   9         68.84         17.12        44.68 o                         
  -8  -2   9        183.12        213.70        63.19 o                         
  -7  -2   9        331.24        330.89        64.00 o                         
  -6  -2   9          4.75          7.60        16.49 o                         
  -5  -2   9       1233.56       1294.94        92.99 o                         
  -4  -2   9       1782.61       1659.41       118.76 o                         
  -3  -2   9         49.57         52.12        21.48 o                         
  -2  -2   9        394.20        426.23        32.63 o                         
  -1  -2   9       1971.96       1945.05        96.21 o                         
   0  -2   9        138.12        200.37        13.53 o                         
   1  -2   9       2244.47       2142.37       103.61 o                         
   2  -2   9       2605.24       2517.13        64.15 o                         
   3  -2   9        152.06        175.60        16.80 o                         
   4  -2   9         92.93        119.87        17.23 o                         
   5  -2   9       1988.18       2109.30        69.84 o                         
   6  -2   9        335.42        364.04        32.09 o                         
   7  -2   9         35.08          8.46        32.93 o                         
   8  -2   9        258.86        244.72        46.52 o                         
   9  -2   9         15.87         -2.90        23.80 o                         
  -9  -1   9         46.78         38.49        46.84 o                         
  -8  -1   9        143.44        131.11        51.34 o                         
  -7  -1   9        403.46        430.55        54.95 o                         
  -6  -1   9        149.67        204.65        27.07 o                         
  -5  -1   9        556.57        505.65        37.26 o                         
  -4  -1   9        308.30        238.80        36.69 o                         
  -3  -1   9        656.41        692.02        26.17 o                         
  -2  -1   9       1308.33       1303.56        57.24 o                         
  -1  -1   9       5582.78       5330.85       136.41 o                         
   0  -1   9        541.66        581.32        31.42 o                         
   1  -1   9       1806.92       1879.27        45.42 o                         
   2  -1   9       6185.98       6314.54       187.99 o                         
   3  -1   9        934.43        918.41        59.20 o                         
   4  -1   9         27.69         38.93        10.32 o                         
   5  -1   9       4740.37       4753.41       127.48 o                         
   6  -1   9        193.96        290.27        29.29 o                         
   7  -1   9          7.69         11.67        14.27 o                         
   8  -1   9        323.29        279.03        40.49 o                         
   9  -1   9        128.04         76.09        30.25 o                         
  -9   0   9         20.68         14.44        44.08 o                         
  -8   0   9        374.31        302.86        68.83 o                         
  -7   0   9        121.24        119.87        35.82 o                         
  -6   0   9          3.44          6.00        22.45 o                         
  -5   0   9         89.84         84.17        28.24 o                         
  -4   0   9       2570.01       2621.36       107.49 o                         
  -3   0   9       2257.78       2186.09        50.15 o                         
  -2   0   9       1129.20       1183.79        48.30 o                         
  -1   0   9       3480.05       3298.84       186.89 o                         
   0   0   9       1254.27       1250.60        38.37 o                         
   1   0   9       2735.08       2637.31        61.92 o                         
   2   0   9       4547.36       4319.08       111.87 o                         
   3   0   9       1578.10       1601.34        56.37 o                         
   4   0   9        197.54        220.07        22.91 o                         
   5   0   9       1311.81       1431.51        55.23 o                         
   6   0   9        980.24       1009.40        78.68 o                         
   7   0   9         67.57         71.97        19.68 o                         
   8   0   9        373.71        432.83        39.81 o                         
   9   0   9        209.19        250.57        33.67 o                         
  -9   1   9         10.26          8.65        42.09 o                         
  -8   1   9         71.65          0.52        36.80 o                         
  -7   1   9        171.09        211.00        56.33 o                         
  -6   1   9          1.98        -16.89        18.00 o                         
  -5   1   9       1432.22       1399.36       138.49 o                         
  -4   1   9       2868.34       2831.15        77.79 o                         
  -3   1   9       1558.76       1521.38        39.58 o                         
  -2   1   9        383.29        360.07        19.73 o                         
  -1   1   9       3460.46       3176.63        90.00 o                         
   0   1   9        158.91        167.26        15.97 o                         
   1   1   9       1051.09       1136.10        34.61 o                         
   2   1   9       4462.41       4301.58       111.78 o                         
   3   1   9       1992.37       1802.59        79.15 o                         
   4   1   9         27.03          6.67        11.05 o                         
   5   1   9        913.55        995.03        46.06 o                         
   6   1   9       1280.45       1348.78        56.34 o                         
   7   1   9        368.48        311.49        32.06 o                         
   8   1   9        233.97        303.11        34.22 o                         
   9   1   9        353.81        434.72        54.23 o                         
  10   1   9          3.99        -22.81        35.41 o                         
  -9   2   9         13.77         37.37        46.19 o                         
  -8   2   9        208.28        167.73        53.50 o                         
  -7   2   9        470.36        548.00        79.39 o                         
  -6   2   9          0.36          5.03        21.19 o                         
  -5   2   9        700.14        712.43        57.45 o                         
  -4   2   9        910.33        942.35        35.04 o                         
  -3   2   9        628.32        586.10        22.11 o                         
  -2   2   9       1236.09       1189.93        33.10 o                         
  -1   2   9        715.93        667.26        30.02 o                         
   0   2   9          1.45          0.45         8.36 o                         
   1   2   9       1717.32       1698.93        49.00 o                         
   2   2   9       2451.33       2385.26        71.48 o                         
   3   2   9        483.38        473.09        31.23 o                         
   4   2   9         27.54         25.15        12.76 o                         
   5   2   9        857.20        891.66        99.87 o                         
   6   2   9       2328.04       2605.75        85.36 o                         
   7   2   9         13.05         11.32        14.08 o                         
   8   2   9         40.23         44.81        25.38 o                         
   9   2   9        288.17        357.90        47.32 o                         
  10   2   9          0.41         36.06        41.35 o                         
  -9   3   9          1.51         -8.97        28.14 o                         
  -8   3   9          3.24         21.67        35.29 o                         
  -7   3   9        347.72        433.77        70.85 o                         
  -6   3   9          0.91         -6.69        15.75 o                         
  -5   3   9         70.61         68.52        20.19 o                         
  -4   3   9        539.51        525.81        39.50 o                         
  -3   3   9         10.48          2.18         9.25 o                         
  -2   3   9         12.56         12.49         6.42 o                         
  -1   3   9       2732.47       2515.95        64.62 o                         
   0   3   9        369.85        374.94        20.61 o                         
   1   3   9         34.01         34.70         9.52 o                         
   2   3   9       2512.59       2538.63        60.49 o                         
   3   3   9       1613.00       1556.53        54.73 o                         
   4   3   9        155.65        193.55        22.81 o                         
   5   3   9        462.23        448.91        34.32 o                         
   6   3   9        101.91        174.27        39.03 o                         
   7   3   9         40.50         34.72        20.46 o                         
   8   3   9         12.44          7.90        16.75 o                         
   9   3   9        139.72        127.86        32.77 o                         
  10   3   9          3.18          1.94        38.64 o                         
  -9   4   9         22.03         11.14        31.82 o                         
  -8   4   9          4.01          8.56        24.82 o                         
  -7   4   9        392.27        396.76        49.02 o                         
  -6   4   9         32.97         -9.36        20.30 o                         
  -5   4   9        472.35        562.70        53.59 o                         
  -4   4   9         14.11         14.01        10.98 o                         
  -3   4   9        114.67        141.82        20.22 o                         
  -2   4   9         53.08         63.86        12.85 o                         
  -1   4   9       1524.24       1477.04        52.15 o                         
   0   4   9        130.42         98.88        13.91 o                         
   1   4   9          4.45         12.32         7.33 o                         
   2   4   9       2352.01       2318.98        52.82 o                         
   3   4   9        551.17        520.13        33.00 o                         
   4   4   9        438.30        545.09        88.90 o                         
   5   4   9         28.92         25.11        15.87 o                         
   6   4   9         49.57         93.13        20.90 o                         
   7   4   9        114.38        111.18        22.96 o                         
   8   4   9          4.36         -3.34        15.42 o                         
   9   4   9         70.34         74.40        29.03 o                         
  10   4   9          0.03        -15.56        37.42 o                         
  -9   5   9          1.81          4.32        31.90 o                         
  -8   5   9         72.47         50.26        32.90 o                         
  -7   5   9          6.35         39.84        30.08 o                         
  -6   5   9         96.90         92.75        29.31 o                         
  -5   5   9        741.40        809.16        37.15 o                         
  -4   5   9        214.08        217.93        24.01 o                         
  -3   5   9         20.72         24.72        11.10 o
[truncated: 222,832 more chars]
